# Supplementary material for: mTORC2–NDRG1–CDC42 axis couples fasting to mitochondrial fission
Source: Nat Cell Biol. 2023 Jun 29;25(7):989–1003. doi: 10.1038/s41556-023-01163-3 (PMC10344787; doi:10.1038/s41556-023-01163-3)
Supplement: Supplementary file 3 — Supplementary Table 1. Phosphoproteomics in the five groups, that is, livers of basal fed; overnight fasted; or fasted overnight and gavaged with corn oil or BODIPY FL C16 or refed a high-fat diet. Supplementary Table 2. Phosphoproteomics identifying phosphoproteins that are coordinately modulated in the five groups, that is, livers of basal fed; overnight fasted; or fasted overnight and gavaged with corn oil or BODIPY FL C16 or refed a high-fat diet. Supplementary Table 3. Lipidomics from fractions in Con or RictorKO livers (mol %). Supplementary Table 4. Phosphoproteomics showing changes in protein phosphorylation in RictorKO livers compared with control livers. Supplementary Table 5. Enrichment map analyses for phosphoproteomics in RictorKO livers compared with control livers. Supplementary Table 6. Phosphoproteomics identifying reduced NDRG1Ser336 phosphorylation in RictorKO MAMs. Supplementary Table 7. Phosphoproteomics identifying reduced NDRG1Ser336 phosphorylation in siRictor cells. Supplementary Table 8. Proteomics identifying binding partners of NDRG1WT that show altered binding to NDRG1Ser336Ala. Supplementary Table 9. Proteomics identifying CDC42 binding partners. Supplementary Table 10. Statistical summary. Supplementary Table 11. Corn oil composition. Supplementary Table 12. siRNAs. Supplementary Table 13. qPCR primers. Supplementary Table 14. Antibodies. [file 41556_2023_1163_MOESM3_ESM.xlsx]

## Sheet: Supplementary Table 1
	Supplementary Table 1_Phosphosites
		Protein Name	Phospho site	Concatenate	Basal_Fed_1_43	Basal_Fed_2_44	Basal_Fed_3_45	Basal_Fed_4_46	Gav_Corn_1	Gav_Corn_2	Gav_Corn_3	Gav_Corn_4	Gav_Palm_Bodi_1	Gav_Palm_Bodi_2	Gav_Palm_Bodi_3	Gav_Palm_Bodi_4	Refed_HFD_1	Refed_HFD_2	Refed_HFD_3	Refed_HFD_4	Starved_1	Starved_2	Starved_3	Starved_4	Basal_mean	Fasted_mean	Corn Oil_mean	Palm_Bodi_mean	Refed_mean
	1	sp|Q8BI72|CARF_MOUSE	S167	sp|Q8BI72|CARF_MOUSE S167	5151117	3545714	4346061	2021850	3967454	4829881	14276171	2068996	9273221	7122466	11967459	9030764	3409226	4379411	6000933	4732204	10783578	8496441	4015342	8690925	3.76619e+06	7.99657e+06	6.28563e+06	9.34848e+06	4.63044e+06
	2	sp|Q8BI72|CARF_MOUSE	S168	sp|Q8BI72|CARF_MOUSE S168	5201992	3601080	4225742	2022272	3964334	4842170	2799793	2057696	9271877	7216352	12049895	8938238	3406844	4378822	6066504	4734413	10819696	8339350	4015493	8529841	3.76277e+06	7926095	3.416e+06	9.36909e+06	4.64665e+06
	3	sp|P98203|ARVC_MOUSE	S268	sp|P98203|ARVC_MOUSE S268	0	1376043	0	1129811	2962407	2973898	0	206427	2486031	6200298	1569375	1323996	0	1630093	266991	297486	3417346	4938347	1764047	4283609	626464	3.60084e+06	1535683	2894925	548642
	4	sp|O35126|ATN1_MOUSE	S76	sp|O35126|ATN1_MOUSE S76	1111669	795355	1230931	1408984	3801118	2999973	5658338	1173733	2607265	1957751	3052315	4437444	2406584	1687644	2143157	2078416	3368531	2101776	5643266	3389547	1.13673e+06	3625780	3.40829e+06	3.01369e+06	2.07895e+06
	5	sp|Q9Z1T6|FYV1_MOUSE	S306	sp|Q9Z1T6|FYV1_MOUSE S306	611792	1693752	1287856	1543512	2250110	2807986	0	1858232	2479187	2918109	2413200	3445953	1647027	2028801	1208327	2471976	113267	1116962	201759	2880285	1284228	1.07807e+06	1729082	2.81411e+06	1.83903e+06
	6	sp|Q9Z1T6|FYV1_MOUSE	S1752	sp|Q9Z1T6|FYV1_MOUSE S1752	1655101	2056189	3102845	2620215	3333730	5488968	5978594	2982009	4643277	4269014	3124840	5860861	3537588	1896891	3707517	3443336	3224766	5969762	9759936	5215603	2.35859e+06	6.04252e+06	4.44583e+06	4474498	3146333
	7	sp|Q9EQ32|BCAP_MOUSE	S149	sp|Q9EQ32|BCAP_MOUSE S149	174846	0	0	162707	0	115758	516665	0	318406	0	0	0	0	683303	482120	451145	0	0	575281	376925	84388.2	238052	158106	79601.5	404142
	8	sp|O55137|ACOT1_MOUSE	S55	sp|O55137|ACOT1_MOUSE S55	41536530	65498830	54782865	53599100	337434120	57608510	63230995	132756500	155859590	175273800	127479370	249974660	112479790	63887855	133979810	77947390	180661520	100359930	167963980	142034470	5.38543e+07	147754975	1.47758e+08	177146855	9.70737e+07
	9	sp|Q99L43|CDS2_MOUSE	S31	sp|Q99L43|CDS2_MOUSE S31	20663375	34550911	21860736	14141260	30558571	27850753	23122260	15766190	29349999	23391370	20591221	30901321	29256394	16996058	23728262	10793754	22881114	11655912	24737647	41240591	2.28041e+07	25128816	2.43244e+07	2.60585e+07	20193617
	10	sp|Q99L43|CDS2_MOUSE	S33	sp|Q99L43|CDS2_MOUSE S33	4756012	10268651	9517177	6144299	18567698	22476768	13880186	7464022	13074380	14879015	6820057	14893106	18421532	11575826	16074401	9123730	16834866	10173454	17443114	27200078	7.67153e+06	17912878	1.55972e+07	1.24166e+07	1.37989e+07
	11	sp|Q99L43|CDS2_MOUSE	T29	sp|Q99L43|CDS2_MOUSE T29	15910484	24642066	12251514	7991723	11978966	5373465	9258916	8299280	16404763	8508016	14200534	16766072	10825648	5421788	7658036	2027189	6324864	1480757	6951384	13615555	1.51989e+07	7093140	8.72766e+06	1.39698e+07	6.48317e+06
	12	sp|Q99L43|CDS2_MOUSE	T39	sp|Q99L43|CDS2_MOUSE T39	15908035	24366336	12084929	7995832	11980773	5373357	9242382	8296593	16256234	8516310	14573023	17100324	10827975	5422134	7655772	1671965	6051500	1480634	6952118	14042395	15088783	7.13166e+06	8.72328e+06	1.41115e+07	6.39446e+06
	13	sp|Q8K012|FBP1L_MOUSE	T495	sp|Q8K012|FBP1L_MOUSE T495	4445793	5008090	2816929	2232522	6549645	8517447	10922085	5966199	8435594	7288883	9637638	10825507	6135232	4754199	7751906	3502732	3202964	4523518	7464878	3156690	3.62583e+06	4.58701e+06	7988844	9.04691e+06	5.53602e+06
	14	sp|Q8K012|FBP1L_MOUSE	S500	sp|Q8K012|FBP1L_MOUSE S500	4443923	5001372	2815670	2233077	6322654	8517456	10924557	6072422	8434669	7289612	9638205	10824973	6126737	4753682	7751799	3503257	3202907	4237793	7462742	3157169	3.62351e+06	4.51515e+06	7.95927e+06	9.04686e+06	5.53387e+06
	15	sp|P23198|CBX3_MOUSE	S92	sp|P23198|CBX3_MOUSE S92	21784866	6767552	20625913	23596533	45093313	34784088	54693913	3472419	37483125	28867312	2732662	31045591	25492415	4548848	21407514	6563982	36793423	30560591	15151042	41712849	18193716	3.10545e+07	3.45109e+07	2.50322e+07	1.45032e+07
	16	sp|P23198|CBX3_MOUSE	S96	sp|P23198|CBX3_MOUSE S96	3201939	3187167	2483461	3682791	7182873	5506228	7796548	2710982	6514680	4436089	2764630	10665641	3559152	1976025	4247737	3471821	2679477	4091368	7989760	6887336	3.13884e+06	5.41199e+06	5.79916e+06	6095260	3.31368e+06
	17	sp|P23198|CBX3_MOUSE	S94	sp|P23198|CBX3_MOUSE S94	39774650	41863113	45766796	48490185	84936714	77540518	95098212	42782157	73375461	67304235	98461353	97051850	54741870	53186860	48547381	50643006	63960434	60410879	90724567	81274689	43973686	7.40926e+07	7.50894e+07	8.40482e+07	5.17798e+07
	18	sp|Q99LI7|CSTF3_MOUSE	S690	sp|Q99LI7|CSTF3_MOUSE S690	45648410	50984998	41419506	46394429	72594228	50295176	122007667	43254946	65257172	48691124	76842527	80319217	59068810	43713420	47509515	36620461	37869392	49222723	102315258	47895427	4.61118e+07	59325700	7.2038e+07	67777510	4.67281e+07
	19	sp|Q922J3|CLIP1_MOUSE	S191	sp|Q922J3|CLIP1_MOUSE S191	5077304	8475814	6864675	6106279	5084870	6590416	7173556	5496421	4072142	7259752	6159286	5870036	3642146	4289814	3405613	5572505	0	13369704	36449076	4757726	6631018	1.36441e+07	6.08632e+06	5840304	4.22752e+06
	20	sp|Q922J3|CLIP1_MOUSE	S193	sp|Q922J3|CLIP1_MOUSE S193	5078047	8475814	6865585	6288007	5083838	6591861	6753731	5496421	4276550	7253856	6159196	5833743	3708786	4288403	5503968	5780875	278992	7219767	7039352	4213739	6.67686e+06	4.68796e+06	5.98146e+06	5.88084e+06	4820508
	21	sp|Q922J3|CLIP1_MOUSE	S195	sp|Q922J3|CLIP1_MOUSE S195	4829542	3758578	4575390	4633613	4202704	5412301	4631409	3300939	13872197	4419522	6426200	6457372	2815170	2853157	3294741	3500890	21701504	13029356	6322967	19538246	4.44928e+06	1.5148e+07	4.38684e+06	7.79382e+06	3.11599e+06
	22	sp|Q922J3|CLIP1_MOUSE	S198	sp|Q922J3|CLIP1_MOUSE S198	4927294	5166474	4575374	5007355	4203381	5413163	5230432	3434063	5070801	4245607	6427203	6472950	2935264	2853216	3295336	3501153	21701180	13027471	6591431	19539256	4.91912e+06	1.52148e+07	4.57026e+06	5.55414e+06	3.14624e+06
	23	sp|Q922J3|CLIP1_MOUSE	S202	sp|Q922J3|CLIP1_MOUSE S202	7101308	14027251	12046522	11770007	24528630	18015368	38733620	14086469	13532257	10035096	26447402	27850052	15161679	9347058	13196384	12899061	21701402	13331673	36378356	19531088	11236272	2.27356e+07	2.3841e+07	1.94662e+07	1.2651e+07
	24	sp|Q922J3|CLIP1_MOUSE	S346	sp|Q922J3|CLIP1_MOUSE S346	837350	2515328	2463714	5734910	5147772	3008152	6284740	4337098	4670836	3843110	1858200	3320924	5362166	5907536	3274088	6478658	10863244	4705214	22534236	7242366	2.88783e+06	11336265	4.69444e+06	3.42327e+06	5255612
	25	sp|Q7TNV0|DEK_MOUSE	S32	sp|Q7TNV0|DEK_MOUSE S32	3147336	5908376	7935372	5581110	20118758	24196660	28392732	6467423	14968757	10899953	4957932	17719900	16581845	11778239	14758266	11458094	7398828	16322700	41885680	19688380	5.64305e+06	21323897	1.97939e+07	1.21366e+07	13644111
	26	sp|Q9ES28|ARHG7_MOUSE	S775	sp|Q9ES28|ARHG7_MOUSE S775	390455	1271126	706959	50845	6226564	4868154	3574289	3326166	3305383	2545568	2016723	4042893	2306066	1983980	1014046	4211184	5675946	3432945	8252586	5018587	604846	5595016	4.49879e+06	2.97764e+06	2378819
	27	sp|O35250|EXOC7_MOUSE	S249	sp|O35250|EXOC7_MOUSE S249	3836240	6990959	3965431	2817520	5540974	9656215	12292339	5149391	4381515	6114810	4625099	8575015	4374349	3490744	3825578	2672610	4096162	4933616	8272866	5465621	4.40254e+06	5.69207e+06	8.15973e+06	5.92411e+06	3.59082e+06
	28	sp|Q6P542|ABCF1_MOUSE	S106	sp|Q6P542|ABCF1_MOUSE S106	74620383	121017319	114360593	45969380	95060270	248437963	175398480	120341700	218326235	182816483	255229798	287874041	74195136	100159408	135913817	120038269	269186656	205524766	512610538	287430249	8.89919e+07	3.18688e+08	1.5981e+08	2.36062e+08	1.07577e+08
	29	sp|Q6P542|ABCF1_MOUSE	S102	sp|Q6P542|ABCF1_MOUSE S102	0	0	0	0	546111	3987508	0	293788	0	0	806589	1315608	0	268043	197945	256589	0	3961838	28195530	6172169	0	9.58238e+06	1.20685e+06	530549	180644
	30	sp|Q6P542|ABCF1_MOUSE	S137	sp|Q6P542|ABCF1_MOUSE S137	5604746	3198489	2803855	469993	0	510260	1389324	799561	4849995	644560	6415292	7592580	0	0	374774	0	1221187	0	349842	1002933	3.01927e+06	643490	674786	4.87561e+06	93693.5
	31	sp|Q6P542|ABCF1_MOUSE	S186	sp|Q6P542|ABCF1_MOUSE S186	7900173	7686875	7952024	9007873	27030912	31875128	33806064	10191501	20220224	17032182	11961244	19511612	22502966	19088408	22712852	19570380	32294986	31771752	50075112	30367668	8.13674e+06	3.61274e+07	2.57259e+07	1.71813e+07	2.09687e+07
	32	sp|Q6P542|ABCF1_MOUSE	S193	sp|Q6P542|ABCF1_MOUSE S193	51395420	46074133	41729984	49259330	187240048	186171360	283684768	75684532	144328584	124190943	96538144	109773682	152848572	93193115	112283148	90281831	259275330	208457608	390828121	237570088	4.71147e+07	2.74033e+08	183195177	1.18708e+08	1.12152e+08
	33	sp|Q6P542|ABCF1_MOUSE	S224	sp|Q6P542|ABCF1_MOUSE S224	68220197	59223595	46659000	42830410	133909612	121493983	211485136	64222142	143722216	105957976	134935942	142507808	93228571	59776303	68765923	58096627	202066814	140366736	264508066	195509713	5.42333e+07	2.00613e+08	1.32778e+08	1.31781e+08	69966856
	34	sp|Q9CQC6|BZW1_MOUSE	S410	sp|Q9CQC6|BZW1_MOUSE S410	5930906	4545796	35674146	3809980	21707498	26818974	38201083	3872875	11913295	8518006	7720403	52682370	7290225	5813995	6464404	9227149	8945499	6540420	32926406	13328658	12490207	1.54352e+07	2.26501e+07	2.02085e+07	7.19894e+06
	35	sp|E9Q414|APOB_MOUSE	S3476	sp|E9Q414|APOB_MOUSE S3476	22471722	30890024	27368560	13940251	0	24042274	24036730	18421154	24627592	18995550	32443276	47933524	13503886	12607191	18404402	21040574	33224426	17296282	43603860	28881042	2.36676e+07	3.07514e+07	1.6625e+07	3.1e+07	1.6389e+07
	36	sp|Q9CWU4|CA052_MOUSE	T152	sp|Q9CWU4|CA052_MOUSE T152	7886639	11581648	5317789	5673392	14965034	11045895	28031434	7357822	4564212	5424380	12257114	22188444	11767254	9491187	5983884	9773638	384433	633200	28446098	13239679	7614867	1.06759e+07	1.535e+07	1.11085e+07	9.25399e+06
	37	sp|Q9CWU4|CA052_MOUSE	S155	sp|Q9CWU4|CA052_MOUSE S155	7918062	12543130	6878477	5686965	15128741	10162163	28035554	7134138	6654999	5450055	12213698	22204764	11268416	9746805	5970877	9764429	41526	3356643	29219084	10349439	8.25666e+06	10741673	15115149	11630879	9.18763e+06
	38	sp|Q571C7|BDP1_MOUSE	S674	sp|Q571C7|BDP1_MOUSE S674	79042664	3810818	58676164	1289059	3429634	1372095	5886383	861987	121007696	111383336	63122	153506576	3563402	285936	1004381	458227	108463144	541187	3744398	715550	3.57047e+07	2.83661e+07	2.88752e+06	9.64902e+07	1.32799e+06
	39	sp|P35564|CALX_MOUSE	S552	sp|P35564|CALX_MOUSE S552	79426716	178347056	109472988	44494452	56231136	130471804	56405263	62650986	180619768	95264188	90471656	143271172	60902220	75837794	116941614	65208338	76451606	74859966	139214372	222050568	102935303	128144128	7.64398e+07	127406696	7.97225e+07
	40	sp|P35564|CALX_MOUSE	T560	sp|P35564|CALX_MOUSE T560	23440021	42724012	9853696	15634900	23966663	36419743	28009894	15452824	40585454	26584205	25741594	33283313	29117289	23254469	35062508	20824295	29519794	21234020	40096067	62205023	2.29132e+07	38263726	25962281	3.15486e+07	2.70646e+07
	41	sp|P35564|CALX_MOUSE	S562	sp|P35564|CALX_MOUSE S562	80290251	169652565	104830841	46028076	66663948	134843251	68685741	58602464	176596075	94709360	77037013	140948950	68208251	76274836	118967954	67132906	82103904	74272766	138849882	212246882	1.002e+08	1.26868e+08	82198851	1.22323e+08	8.2646e+07
	42	sp|P35564|CALX_MOUSE	S568	sp|P35564|CALX_MOUSE S568	7426488	10118876	6289287	5239253	9143359	11680597	10165730	3772371	9823333	7856777	4070733	8078474	11168630	7281036	12719476	7610011	8430123	6610464	11834692	16816814	7268476	1.0923e+07	8.69051e+06	7.45733e+06	9.69479e+06
	43	sp|P35564|CALX_MOUSE	S581	sp|P35564|CALX_MOUSE S581	781876704	1489118016	1013378176	690796096	1271814048	1089506336	1141433344	644929248	845864896	812966848	829928608	1450013696	748254592	431064144	735264704	529600096	802281504	429695952	1160401600	1377688064	993792248	942516780	1036920744	984693512	611045884
	44	sp|Q9JLQ0|CD2AP_MOUSE	T230	sp|Q9JLQ0|CD2AP_MOUSE T230	278763	25369	316185	90109	262063	166397	367569	58878	833802	150681	782167	782244	117017	73757	29889	140637	0	30526	84880	122416	177606	59455.5	213727	637224	90325
	45	sp|Q9JLQ0|CD2AP_MOUSE	S232	sp|Q9JLQ0|CD2AP_MOUSE S232	233448	25185	336364	89777	262593	166402	0	65319	835481	221203	782672	728983	106587	0	44663	140019	40925	48859	85108	122412	171194	74326	123578	642085	72817.2
	46	sp|Q9JLQ0|CD2AP_MOUSE	S457	sp|Q9JLQ0|CD2AP_MOUSE S457	4428571	6515212	8412374	5192939	3011930	5933692	6694987	3952624	5873696	8022044	9271061	14645512	1216273	3123989	3279255	3444880	7845859	4989681	15851559	7610376	6137274	9.07437e+06	4.89831e+06	9.45308e+06	2.7661e+06
	47	sp|Q9JLQ0|CD2AP_MOUSE	S579	sp|Q9JLQ0|CD2AP_MOUSE S579	3383860	125652	3701230	3421769	6456081	0	7640910	0	0	4999084	4234905	6104456	3149364	2917337	3601697	2630502	6472924	4177037	10157246	5779933	2.65813e+06	6646785	3.52425e+06	3.83461e+06	3074725
	48	sp|Q99PE8|ABCG5_MOUSE	S20	sp|Q99PE8|ABCG5_MOUSE S20	1083415	530707	475259	562879	0	0	2590822	125749	161162	1188315	718462	370748	0	0	0	0	5933496	2386238	4821773	4150922	663065	4.32311e+06	679143	609672	0
	49	sp|Q99J27|ACATN_MOUSE	S41	sp|Q99J27|ACATN_MOUSE S41	34527944	51332352	40679580	34994600	41991512	26429124	41681492	21061924	33369368	25425910	18363254	27069316	35213636	21430454	24866374	30540416	34645632	23003376	57449140	63880896	40383619	44744761	32791013	26056962	28012720
	50	sp|Q9DA19|CIR1_MOUSE	S201	sp|Q9DA19|CIR1_MOUSE S201	770839	4755936	5926678	0	1546594	3182033	2083999	2960458	4983305	4472804	8572153	12626187	0	5221376	6095261	6340005	449541	0	13100429	6411750	2.86336e+06	4990430	2443271	7.66361e+06	4.41416e+06
	51	sp|Q80X80|C2C2L_MOUSE	S659	sp|Q80X80|C2C2L_MOUSE S659	6788299	9283923	3822323	3330789	13917577	9643224	17550293	6766514	12979383	10936113	8682371	14298077	10407614	7712656	13696620	8345052	22625546	15230758	36100405	23465807	5.80633e+06	24355629	11969402	11723986	1.00405e+07
	52	sp|Q80X80|C2C2L_MOUSE	S661	sp|Q80X80|C2C2L_MOUSE S661	1456773	2316609	153763	585751	4604596	3224168	6157824	1924820	4394503	3283973	2794959	4534472	3213021	2490224	3257210	2196921	10690659	6405164	15423914	9109206	1128224	1.04072e+07	3977852	3.75198e+06	2789344
	53	sp|P45481|CBP_MOUSE	S1076	sp|P45481|CBP_MOUSE S1076	678187	483714	0	108462	612774	0	554324	343152	969437	554904	1166988	1064249	292132	137724	49441	253381	0	549043	696156	689950	317591	483787	377562	938894	183170
	54	sp|Q924A2|CIC_MOUSE	S1806	sp|Q924A2|CIC_MOUSE S1806	857100	681966	0	908301	117090	539764	931780	843030	1539867	1214217	1807863	2237777	1484	705581	1272094	971120	1544408	1778070	4418355	1777336	611842	2.37954e+06	607916	1699931	737570
	55	sp|Q924A2|CIC_MOUSE	S1808	sp|Q924A2|CIC_MOUSE S1808	858610	680992	0	910853	256027	539201	931587	843032	1539441	920162	1915182	2236025	116590	705651	1271866	970221	1543421	1779186	4418741	1777113	612614	2.37962e+06	642462	1.6527e+06	766082
	56	sp|Q924A2|CIC_MOUSE	S2303	sp|Q924A2|CIC_MOUSE S2303	0	995741	111840	128320	617547	406452	2813770	442267	33493	372986	416314	1138294	1334059	206773	692684	1148238	0	576862	3246053	0	308975	955729	1070009	490272	845438
	57	sp|Q9D6W8|BORC6_MOUSE	S129	sp|Q9D6W8|BORC6_MOUSE S129	832233	904866	910169	0	572137	3037661	3361958	311334	2205554	0	3261728	432575	2403026	2046425	1051874	1206613	1103354	0	1570166	907566	661817	895272	1.82077e+06	1.47496e+06	1.67698e+06
	58	sp|E9Q8D0|DJC21_MOUSE	S282	sp|E9Q8D0|DJC21_MOUSE S282	15384295	18931156	19803540	11860563	23506736	28042306	34174453	15236393	19168890	17840958	24565831	33780139	16770844	14004190	17725053	15878823	17728965	18076133	41676264	22075662	1.64949e+07	24889256	25239972	2.3839e+07	1.60947e+07
	59	sp|Q8VCE2|GPN1_MOUSE	S313	sp|Q8VCE2|GPN1_MOUSE S313	0	2442682	1670947	0	942663	707318	587914	213587	914047	953722	203435	434997	519754	772799	2529998	0	0	0	1131457	1083164	1.02841e+06	553655	612870	626550	955638
	60	sp|Q8VCE2|GPN1_MOUSE	S337	sp|Q8VCE2|GPN1_MOUSE S337	20751440	22382130	26012168	18678109	26566997	24328412	49216592	16348759	17595592	15571714	22692831	35221001	19826752	14488111	16468630	17688616	8155967	16606588	41651356	18153258	2.1956e+07	2.11418e+07	29115190	2.27703e+07	1.7118e+07
	61	sp|O88587|COMT_MOUSE	S259	sp|O88587|COMT_MOUSE S259	50307408	79521336	90930152	74641816	130478040	177513600	198441872	88185824	96102288	114376984	151986288	182252432	66024976	72139792	82837616	87081376	93754848	88918776	195373168	123725296	73850178	125443022	148654834	136179498	77020940
	62	sp|O88587|COMT_MOUSE	S260	sp|O88587|COMT_MOUSE S260	50309864	79533776	90916392	74743728	130459296	177514832	198612080	88233288	96105240	114431496	152086160	182231632	65516852	72167512	82867112	87078496	93754848	88916488	195343680	123721656	73875940	125434168	148704874	136213632	76907493
	63	sp|Q6PAJ1|BCR_MOUSE	S302	sp|Q6PAJ1|BCR_MOUSE S302	612693	14213	778859	0	0	177261	0	141117	908893	1295326	851309	842602	0	44508	105488	350670	0	4222016	339141	971943	351441	1383275	79594.5	974532	125166
	64	sp|Q6PAJ1|BCR_MOUSE	S460	sp|Q6PAJ1|BCR_MOUSE S460	7926580	8613616	4721223	7859848	11137598	8846119	11264824	7758094	10216285	10559441	12932220	12012657	7485409	4956671	7760681	7712414	10688634	9387202	11012614	12323606	7.28032e+06	10853014	9.75166e+06	1.14302e+07	6.97879e+06
	65	sp|Q5XG73|ACBD5_MOUSE	S186	sp|Q5XG73|ACBD5_MOUSE S186	27966728	20909150	22396385	14020807	30173450	21660823	21217335	20336659	341699	10987033	27372360	30957645	27795883	24000261	26965449	19495994	0	268775	37038304	998041	2.13233e+07	9576280	2.33471e+07	1.74147e+07	2.45644e+07
	66	sp|Q5XG73|ACBD5_MOUSE	S420	sp|Q5XG73|ACBD5_MOUSE S420	15474021	37895020	48858586	15664500	21695030	11335936	3954669	28158238	46675228	42881304	52344788	51734650	2908597	17279951	20459330	16894655	50725475	34432814	52591216	39907695	2.9473e+07	44414300	1.6286e+07	4.8409e+07	1.43856e+07
	67	sp|O54940|BNIP2_MOUSE	S113	sp|O54940|BNIP2_MOUSE S113	15172955	23602906	22744174	21464900	33825027	31751966	55098818	20213893	25475226	29379490	26106532	46412966	20730126	17469099	18744420	23345779	42188867	27263590	64395735	38206676	2.07462e+07	43013717	35222426	3.18436e+07	20072356
	68	sp|Q91WM6|EVA1A_MOUSE	S117	sp|Q91WM6|EVA1A_MOUSE S117	17815976	39540576	17326492	12647127	22365090	18169796	14493823	19236074	23805648	48018760	20531358	47418964	9936658	7611440	13558159	14872569	33547536	21812366	22183632	44549184	2.18325e+07	3.05232e+07	1.85662e+07	3.49437e+07	1.14947e+07
	69	sp|E9Q3C1|C2CD2_MOUSE	S646	sp|E9Q3C1|C2CD2_MOUSE S646	19790882	44465005	22552639	6322953	16999285	14309183	19387985	17123337	27701297	26241980	29271589	26720796	9561775	9738797	17187120	11013568	45154427	22099922	59830012	39787221	2.32829e+07	4.17179e+07	1.69549e+07	2.74839e+07	11875315
	70	sp|E9Q3C1|C2CD2_MOUSE	S648	sp|E9Q3C1|C2CD2_MOUSE S648	16702119	36430932	19604604	6322515	14877685	12771628	15741933	13583010	21285394	19233562	21987454	38392444	7522339	8733879	15231698	10301412	29261108	17657076	42090900	29445694	1.9765e+07	2.96137e+07	14243564	2.52247e+07	10447332
	71	sp|Q8BKX1|BAIP2_MOUSE	S452	sp|Q8BKX1|BAIP2_MOUSE S452	3774744	1886855	4383142	2927730	11926723	9729414	24876250	4158036	18178248	6339462	44829508	8459401	12913480	7920337	7758798	13427601	5787405	23670876	12446575	9013085	3.24312e+06	1.27295e+07	1.26726e+07	1.94517e+07	10505054
	72	sp|P97864|CASP7_MOUSE	S15	sp|P97864|CASP7_MOUSE S15	144209	1604354	1669038	1968595	5041142	6099699	6650791	2290182	2316170	3716310	2034832	3261032	3651980	2917688	2336240	3031087	4949243	4062803	6021819	3929815	1346549	4740920	5.02045e+06	2832086	2.98425e+06
	73	sp|P97864|CASP7_MOUSE	S16	sp|P97864|CASP7_MOUSE S16	144198	1604336	1669061	1971814	5041470	6099699	6650754	2289561	2316151	3716305	2035305	3260749	3652031	2917707	2336240	3031728	4949243	4184074	6021819	3929815	1.34735e+06	4.77124e+06	5020371	2.83213e+06	2.98443e+06
	74	sp|P97864|CASP7_MOUSE	S17	sp|P97864|CASP7_MOUSE S17	144030	1604347	1669068	1965658	4887816	6100040	35603	2290442	2316169	3715841	2034342	3260953	3652088	2917573	2336427	3029310	4517720	4427733	6021626	3814497	1.34578e+06	4695394	3.32848e+06	2.83183e+06	2.98385e+06
	75	sp|Q91V92|ACLY_MOUSE	S454	sp|Q91V92|ACLY_MOUSE S454	72244343	35334169	73338550	21020053	25275321	18398365	28564183	40488648	37437004	35157371	48927070	124064528	12652639	26981704	12025550	14005323	8407204	7583438	12284432	13468365	5.04843e+07	1.04359e+07	2.81816e+07	6.13965e+07	16416304
	76	sp|Q91V92|ACLY_MOUSE	S456	sp|Q91V92|ACLY_MOUSE S456	5477824	18405882	16861154	10486960	8733109	2485725	10345867	16899442	19628334	10533838	31083076	0	4043609	6491857	2722380	3910502	250055	269582	6637413	4272969	12807955	2.8575e+06	9.61604e+06	15311312	4292087
	77	sp|Q91V92|ACLY_MOUSE	T452	sp|Q91V92|ACLY_MOUSE T452	58467568	71054264	45875884	31977164	18349268	4024253	27591680	28245182	39992228	15658522	78499232	76191160	5805627	6095205	3586158	4971427	2826310	2087032	7296703	6779948	51843720	4.7475e+06	1.95526e+07	5.25853e+07	5.1146e+06
	78	sp|Q3URE1|ACSF3_MOUSE	S573	sp|Q3URE1|ACSF3_MOUSE S573	15817126	23652802	26622248	28412804	31762464	52959456	36892928	10764029	10004868	23312706	17574094	19825208	9946320	3755552	18155922	31296116	18086142	17883262	42747516	19043494	23626245	2.44401e+07	3.30947e+07	17679219	1.57885e+07
	79	sp|Q9CWK3|CD2B2_MOUSE	S48	sp|Q9CWK3|CD2B2_MOUSE S48	2615473	3540489	4646222	6077182	17838692	19628920	28195646	8627143	11098398	12094271	8144398	9940888	13562653	10429820	11236816	10013518	20095376	16291240	29820608	16774709	4.21984e+06	2.07455e+07	1.85726e+07	1.03195e+07	1.13107e+07
	80	sp|Q7SIG6|ASAP2_MOUSE	S703	sp|Q7SIG6|ASAP2_MOUSE S703	13625984	17656360	19026937	15341091	31222439	22832818	40376491	14686749	16036360	14762531	19498896	26200211	20845603	14171575	16918147	20504551	1795562	13450326	41812591	18062104	16412593	1.87801e+07	2.72796e+07	1.91245e+07	18109969
	81	sp|P40201|CHD1_MOUSE	T588	sp|P40201|CHD1_MOUSE T588	1094753	4187945	409599	235015	456891	1419279	0	1323728	4011444	4449383	6940462	9539677	1180929	1335788	1873009	2458988	6313522	2223818	8880802	5083659	1481828	5.62545e+06	799974	6.23524e+06	1.71218e+06
	82	sp|Q9ESX5|DKC1_MOUSE	S480	sp|Q9ESX5|DKC1_MOUSE S480	17457641	18610107	19051465	19910101	34871866	25606583	34311136	18225776	26874731	25308444	33387968	49238245	21220145	16860953	21391128	18485336	29416510	22306523	45194074	32004730	1.87573e+07	3.22305e+07	2.82538e+07	33702347	1.94894e+07
	83	sp|Q8K2D3|EDC3_MOUSE	S130	sp|Q8K2D3|EDC3_MOUSE S130	3297998	4867117	7318263	3271603	4179875	6263265	3818397	4472690	8476361	7184442	9706803	11129588	4603944	5602807	6380656	6768249	5977393	3006155	7708716	5782918	4.68875e+06	5.6188e+06	4.68356e+06	9.1243e+06	5838914
	84	sp|Q9CS00|CATIN_MOUSE	T150	sp|Q9CS00|CATIN_MOUSE T150	885226	810756	1922851	1356205	1565837	6090027	5102566	4096673	6218400	4318912	4252647	5202442	3718153	4924222	4229356	3715554	481885	4214235	7489640	5397989	1.24376e+06	4.39594e+06	4.21378e+06	4.9981e+06	4.14682e+06
	85	sp|Q9CS00|CATIN_MOUSE	S147	sp|Q9CS00|CATIN_MOUSE S147	784244	666850	1566446	339748	869774	4059421	3850908	2427469	3443153	2565656	1613092	2706217	2820630	3243417	3227429	2072599	141378	3962055	6891221	4187498	839322	3795538	2801893	2.58203e+06	2.84102e+06
	86	sp|Q8BGU5|CCNY_MOUSE	S325	sp|Q8BGU5|CCNY_MOUSE S325	8923874	18382726	12797568	10785692	23552794	18538108	19665682	18698674	17788956	29344622	22321178	34773240	12390865	10299498	14517528	16714767	28252948	19037382	30602568	31590842	12722465	27370935	2.01138e+07	26056999	1.34807e+07
	87	sp|O89053|COR1A_MOUSE	T417	sp|O89053|COR1A_MOUSE T417	516210	701025	306808	811406	2709005	1827261	3844430	850613	999364	1347923	1427529	2433507	1775612	600640	886129	703362	3847040	1608837	3483351	1567899	583862	2.62678e+06	2.30783e+06	1.55208e+06	991436
	88	sp|Q9QZE5|COPG1_MOUSE	S211	sp|Q9QZE5|COPG1_MOUSE S211	146922	886048	0	963825	0	446944	816443	409810	0	0	0	56081	0	116557	0	0	404315	0	0	0	499199	101079	418299	14020.2	29139.2
	89	sp|Q9QYB5|ADDG_MOUSE	S676	sp|Q9QYB5|ADDG_MOUSE S676	16615931	13157296	11031517	14102781	16539564	76147971	20543386	9622964	16819187	14287919	13921484	23027048	12719719	9298682	15594033	15722632	12565376	43708023	146911728	15119771	1.37269e+07	5.45762e+07	3.07135e+07	1.70139e+07	1.33338e+07
	90	sp|Q9QYB5|ADDG_MOUSE	S678	sp|Q9QYB5|ADDG_MOUSE S678	7349085	3166418	1536529	1925274	2814701	66037387	4392609	477273	1291622	780734	5827047	5162688	672803	1284950	599902	1797113	978190	209761	3199924	1348898	3.49433e+06	1.43419e+06	1.84305e+07	3.26552e+06	1088692
	91	sp|Q9QYB5|ADDG_MOUSE	S680	sp|Q9QYB5|ADDG_MOUSE S680	27906699	30854419	27152297	30812696	62701075	45182182	80716161	37472133	53610476	53422664	53696943	65662486	43276458	29762859	39294877	40349218	65194701	38261346	87204270	65284083	2.91815e+07	63986100	5.65179e+07	5.65981e+07	38170853
	92	sp|Q9QYB5|ADDG_MOUSE	S682	sp|Q9QYB5|ADDG_MOUSE S682	15787327	16506926	9494786	20027981	29571057	17871657	35858649	17624633	19001245	20001705	25612855	19879050	21975155	14785207	22959583	22198006	12390582	16374470	33514539	23897287	15454255	2.15442e+07	25231499	2.11237e+07	2.04795e+07
	93	sp|P46414|CDN1B_MOUSE	S177	sp|P46414|CDN1B_MOUSE S177	173152	884687	302198	534627	520482	1820689	950903	1075198	2039450	633600	603589	1502898	1705585	3129590	1705353	856184	3540654	2570578	6599615	2218790	473666	3.73241e+06	1091818	1.19488e+06	1849178
	94	sp|P41234|ABCA2_MOUSE	T2314	sp|P41234|ABCA2_MOUSE T2314	12320777	4713768	16813730	0	15254610	14284055	8389206	5424069	6911696	19628710	20460024	21411964	0	0	5225513	12370781	6788120	21246452	38560660	22349970	8.46207e+06	2.22363e+07	10837985	1.71031e+07	4.39907e+06
	95	sp|P59017|B2L13_MOUSE	S386	sp|P59017|B2L13_MOUSE S386	184906	14325421	89327	72561	17001351	10248053	7338100	7156139	19156058	17109904	20077361	305501	14291328	5612168	12817453	13119317	6563396	13513360	30246627	15848923	3.66805e+06	1.65431e+07	1.04359e+07	14162206	1.14601e+07
	96	sp|Q9R078|AAKB1_MOUSE	S107	sp|Q9R078|AAKB1_MOUSE S107	32264984	73014804	65438364	1368070	52073776	85519980	87309274	81702692	11182495	84430070	96464740	168585184	38850849	41614080	61679260	84881756	955833	300029	33848239	21140855	4.30216e+07	14061239	7.66514e+07	9.01656e+07	5.67565e+07
	97	sp|O54774|AP3D1_MOUSE	S759	sp|O54774|AP3D1_MOUSE S759	79163428	90928632	93670463	63883454	141438376	131928914	271428654	79951224	111094067	94177691	129391698	190148814	91841105	62707509	69879958	64800117	133225497	114759427	85184680	124842008	8.19115e+07	114502903	156186792	1.31203e+08	7.23072e+07
	98	sp|O54774|AP3D1_MOUSE	S753	sp|O54774|AP3D1_MOUSE S753	3534559	2907072	4904806	4223230	4843830	2629143	12680744	904965	3499811	1180227	5815511	7142024	3932842	3024938	2539608	2287670	340167	3548825	18354204	3540992	3.89242e+06	6446047	5.26467e+06	4.40939e+06	2.94626e+06
	99	sp|O54774|AP3D1_MOUSE	T757	sp|O54774|AP3D1_MOUSE T757	116697630	131276150	133213536	92227809	199210263	192879314	341250506	114087089	153439992	129155687	178961852	250023584	128990750	90949544	109680232	97247050	173765360	148981627	335150720	172206259	1.18354e+08	2.07526e+08	211856793	1.77895e+08	106716894
	100	sp|O54774|AP3D1_MOUSE	S754	sp|O54774|AP3D1_MOUSE S754	5436245	7273911	14420410	1186487	23845879	14659304	39793510	7396192	18056848	10262795	5992770	30579256	22473281	11149120	15383807	11547747	611203	5930281	40499974	7595783	7.07926e+06	1.36593e+07	2.14237e+07	1.62229e+07	1.51385e+07
	101	sp|O54774|AP3D1_MOUSE	S783	sp|O54774|AP3D1_MOUSE S783	19421732	19633776	19886638	13571189	18092238	26421564	45849760	12340180	20673390	19326394	34528456	25671748	18680276	14202378	16586323	18835338	19112986	20780682	35635424	20696700	1.81283e+07	24056448	2.56759e+07	25049997	1.70761e+07
	102	sp|Q91WG5|AAKG2_MOUSE	S64	sp|Q91WG5|AAKG2_MOUSE S64	560222	1224046	2145177	1094471	8444185	5200646	6366045	4110370	6381446	6238336	8002186	7124523	5705365	2694922	4264892	5625472	189043	0	2970579	3821127	1255979	1.74519e+06	6.03031e+06	6.93662e+06	4.57266e+06
	103	sp|Q91WG5|AAKG2_MOUSE	S70	sp|Q91WG5|AAKG2_MOUSE S70	293069	1223877	2145162	1272272	8430943	5200806	6365109	4110267	6380578	5754234	8172442	7124402	5703979	2694849	4264281	5625836	2408480	1686352	4541792	3821433	1233595	3.11451e+06	6.02678e+06	6857914	4.57224e+06
	104	sp|Q91WG5|AAKG2_MOUSE	S195	sp|Q91WG5|AAKG2_MOUSE S195	1248793	1756949	3629890	476755	1333569	7276545	1288742	3391903	7070327	5093134	5181589	1860687	2782807	1367227	2612771	1699020	971252	3707036	4968280	8626115	1.7781e+06	4.56817e+06	3.32269e+06	4.80143e+06	2.11546e+06
	105	sp|Q9EST5|AN32B_MOUSE	T264	sp|Q9EST5|AN32B_MOUSE T264	143003708	101467354	137283911	80559321	183806721	173056064	174351824	61684302	242808492	178597470	280433331	290435962	138413161	121599890	165666490	98510252	301316350	9715034	164555748	252536829	1.15579e+08	1.82031e+08	1.48225e+08	2.48069e+08	1.31047e+08
	106	sp|Q7TN98|CPEB4_MOUSE	S98	sp|Q7TN98|CPEB4_MOUSE S98	1397277	4466290	3554597	0	0	5214431	1269331	3481233	6869802	6331180	8012415	8321065	88847	3473136	3498886	3270916	6019535	6411705	9997854	8106975	2354541	7.63402e+06	2.49125e+06	7.38362e+06	2.58295e+06
	107	sp|Q80VV3|4EBP3_MOUSE	S20	sp|Q80VV3|4EBP3_MOUSE S20	312043	0	140907	0	13624225	48245700	70024816	5627815	32874100	22144504	4094906	3199692	190808	16569337	33428682	17056174	24415500	11540753	55995904	7948750	113238	2.49752e+07	34380639	1.55783e+07	1.68113e+07
	108	sp|Q80VV3|4EBP3_MOUSE	T26	sp|Q80VV3|4EBP3_MOUSE T26	0	863519	0	0	13208058	48243496	70018080	5625562	32324452	22128052	3478154	1766883	3789961	16573686	33438554	20908544	0	11542084	56128444	7947368	215880	18904474	34273799	1.49244e+07	1.86777e+07
	109	sp|Q8BRK8|AAPK2_MOUSE	S499	sp|Q8BRK8|AAPK2_MOUSE S499	2163562	2861775	3730556	2998126	531189	1317800	2150486	2731379	2296338	2111415	643548	1723114	2437619	2735302	1191695	2684416	3358928	3578810	6685344	7097242	2.9385e+06	5180081	1.68271e+06	1.6936e+06	2262258
	110	sp|Q8BRK8|AAPK2_MOUSE	S504	sp|Q8BRK8|AAPK2_MOUSE S504	966951	0	2799739	0	0	1469135	829911	672318	1085988	2076705	583360	540836	471535	3274896	2283530	3428292	4061738	3410451	5118172	4574008	941672	4.29109e+06	742841	1.07172e+06	2.36456e+06
	111	sp|Q02614|S30BP_MOUSE	S296	sp|Q02614|S30BP_MOUSE S296	7433231	16843788	14217527	21381092	43514556	41502544	69570464	34528568	13706502	33364204	26961692	36037628	23365046	17709290	22823100	19583672	38408764	31238744	73018104	29818276	1.49689e+07	43120972	47279033	2.75175e+07	20870277
	112	sp|O70475|UGDH_MOUSE	T473	sp|O70475|UGDH_MOUSE T473	108716	4112742	6933838	1911659	14703503	7892523	11835016	9021385	6337286	15178497	10629594	11717982	4204791	4644698	7559057	9332106	8692104	9320824	11418157	12979417	3.26674e+06	1.06026e+07	1.08631e+07	1.09658e+07	6435163
	113	sp|Q5SVR0|TBC9B_MOUSE	S1089	sp|Q5SVR0|TBC9B_MOUSE S1089	0	0	94563	0	0	87929	71736	109770	667174	130874	25875	0	0	37212	0	185168	0	403099	1967136	512469	23640.8	720676	67358.8	205981	55595
	114	sp|Q7TQD2|TPPP_MOUSE	T14	sp|Q7TQD2|TPPP_MOUSE T14	1185103	1152541	548192	1162075	2413521	1710317	3896284	1262827	2115309	1877413	3350537	1984287	1590246	496692	1202666	987642	4312331	2802417	4042543	2663006	1.01198e+06	3.45507e+06	2.32074e+06	2.33189e+06	1.06931e+06
	115	sp|Q9D2E2|TOE1_MOUSE	T410	sp|Q9D2E2|TOE1_MOUSE T410	0	0	0	399491	827265	2347578	9886465	3874143	3109058	0	2735411	2418668	1154738	2180321	2609921	3414914	1090647	4202840	4294253	1966287	99872.8	2.88851e+06	4.23386e+06	2.06578e+06	2.33997e+06
	116	sp|Q9D2E2|TOE1_MOUSE	T414	sp|Q9D2E2|TOE1_MOUSE T414	0	0	0	399579	827236	2343129	9886465	3874170	3108846	0	2735411	2393473	1154928	2202342	2610816	3412355	0	4202963	4293453	1966658	99894.8	2.61577e+06	4232750	2.05943e+06	2.34511e+06
	117	sp|Q8VDU5|SNRK_MOUSE	S568	sp|Q8VDU5|SNRK_MOUSE S568	5278807	2711781	2705127	1055552	4920635	3369311	8831731	2943029	4084788	4779924	4801021	5384940	5640634	2890474	2837820	2237697	6132467	4581036	12164244	7033069	2.93782e+06	7477704	5.01618e+06	4.76267e+06	3.40166e+06
	118	sp|Q62318|TIF1B_MOUSE	S49	sp|Q62318|TIF1B_MOUSE S49	25171750	27399090	26929710	26404706	21417326	25169858	31480094	28273428	46741688	37948912	39981384	35737180	24426892	26027416	23793464	28389528	32479288	41942572	58924856	39234788	26476314	43145376	2.65852e+07	40102291	25659325
	119	sp|Q62318|TIF1B_MOUSE	S50	sp|Q62318|TIF1B_MOUSE S50	55251860	62846382	61140658	66753108	49994976	58738860	63224572	63520940	89898372	73943504	85913656	74136152	52619566	55939982	67456958	70766894	56653186	78429652	102926300	68877806	61498002	76721736	58869837	80972921	61695850
	120	sp|Q62318|TIF1B_MOUSE	S472	sp|Q62318|TIF1B_MOUSE S472	2988648	7251306	7713422	4645128	26421348	17233746	36452768	12729568	16905826	16432511	0	26957498	8935056	7906836	8301515	8885883	15724931	11459160	27410528	16081578	5649626	1.7669e+07	2.32094e+07	1.5074e+07	8.50732e+06
	121	sp|Q80U62|RUBIC_MOUSE	S389	sp|Q80U62|RUBIC_MOUSE S389	1418779	1964438	2128310	1338335	2882157	2575446	3332828	2129945	2489961	2422726	2558903	4101843	1944457	1050628	1755548	1643454	4079824	2218002	5429561	3521715	1.71247e+06	3.81228e+06	2730094	2.89336e+06	1.59852e+06
	122	sp|P46467|VPS4B_MOUSE	S101	sp|P46467|VPS4B_MOUSE S101	20024981	23586796	24070449	26857805	58451881	58847722	81268949	30102371	49709692	49850607	46208540	22966264	47922423	33437161	43640547	38295620	80658359	60277696	96901451	68694255	2.3635e+07	7.66329e+07	5.71677e+07	4.21838e+07	4.08239e+07
	123	sp|Q8JZX4|SPF45_MOUSE	S154	sp|Q8JZX4|SPF45_MOUSE S154	56519340	69318216	82097542	32145188	135847065	137190827	243075119	63089395	90670044	69286968	103772604	204516142	70442077	48603094	55665996	48701315	76904766	73324078	227491171	101537793	6.00201e+07	119814452	1.44801e+08	1.17061e+08	5.58531e+07
	124	sp|Q9CRB0|SNX24_MOUSE	S115	sp|Q9CRB0|SNX24_MOUSE S115	2130264	2371607	2709511	1603461	3534170	2881248	4897798	1172245	2570364	1590532	0	4037718	1966831	1315713	1500490	1129349	2669859	2389920	5745992	2993605	2.20371e+06	3449844	3.12137e+06	2.04965e+06	1.4781e+06
	125	sp|Q8VCA5|TMPS4_MOUSE	T420	sp|Q8VCA5|TMPS4_MOUSE T420	16687092	33894480	37039660	26683898	11824056	42227580	56337656	22123840	19220422	47704700	20269210	38703012	5281262	10607841	21624726	19655880	42166564	39538220	80920016	29337496	2.85763e+07	47990574	33128283	31474336	1.42924e+07
	126	sp|Q80YR4|ZN598_MOUSE	T155	sp|Q80YR4|ZN598_MOUSE T155	266231	1526355	625439	713143	3988776	2881878	3778650	2937836	0	2709638	4513445	6212558	2526302	765408	2242550	1171296	6299051	3445289	5483058	5168499	782792	5.09897e+06	3396785	3.35891e+06	1676389
	127	sp|Q3UTJ2|SRBS2_MOUSE	S26	sp|Q3UTJ2|SRBS2_MOUSE S26	36534779	75661484	72536363	74941892	99693517	108850569	124350247	93000754	74279972	113037480	126245269	127882777	58375879	55684026	55569603	74835618	106634032	90826682	180268210	90640238	6.49186e+07	1.17092e+08	1.06474e+08	1.10361e+08	6.11163e+07
	128	sp|Q3UTJ2|SRBS2_MOUSE	S27	sp|Q3UTJ2|SRBS2_MOUSE S27	24763628	50164532	50033352	49496316	70386896	80307568	91174248	65865892	51666660	80810944	84828072	86672024	44680532	41499988	42682448	56449668	78944064	73632136	132997208	66656288	43614457	88057424	76933651	75994425	46328159
	129	sp|Q3UTJ2|SRBS2_MOUSE	S338	sp|Q3UTJ2|SRBS2_MOUSE S338	25324534	42712030	61167504	84954512	30659036	30011519	111090996	34243783	48159928	53447008	12593694	83140396	33067750	3519171	12671494	75141188	132337568	61003176	216820024	97967680	53539645	127032112	5.15013e+07	4.93353e+07	3.10999e+07
	130	sp|Q3UTJ2|SRBS2_MOUSE	S380	sp|Q3UTJ2|SRBS2_MOUSE S380	18385430	24902120	24941290	17890262	40593896	36935348	38308156	27262802	24193436	36273396	48218592	49939364	18820142	20123530	15882180	25837276	16460398	19065864	36133392	29404308	2.15298e+07	2.5266e+07	3.57751e+07	39656197	20165782
	131	sp|Q3UTJ2|SRBS2_MOUSE	S383	sp|Q3UTJ2|SRBS2_MOUSE S383	18765886	24942410	24940570	18360824	40403268	36959832	38302552	27267146	24188068	36294320	48165372	49939160	18796178	20122134	15886885	25836646	16435472	19066690	35725876	29399546	2.17524e+07	25156896	3.57332e+07	39646730	2.01605e+07
	132	sp|Q3UTJ2|SRBS2_MOUSE	S1094	sp|Q3UTJ2|SRBS2_MOUSE S1094	20968214	47230888	44016440	40390168	68928364	100938820	126319248	58987704	64073684	78052444	97386664	102549188	54419170	49866780	52027218	61605456	99143968	76207566	158219160	80367688	3.81514e+07	1.03485e+08	88793534	85515495	54479656
	133	sp|Q3UTJ2|SRBS2_MOUSE	S1096	sp|Q3UTJ2|SRBS2_MOUSE S1096	20941123	46816036	43859082	40423770	68384460	99657704	126284484	59346226	64082650	77620672	97034292	102575064	54409224	49866780	52027240	61853110	99159692	76208086	159473728	80434924	3.801e+07	1.03819e+08	8.84182e+07	8.53282e+07	5.45391e+07
	134	sp|Q3UTJ2|SRBS2_MOUSE	S1097	sp|Q3UTJ2|SRBS2_MOUSE S1097	10736404	24038800	20946146	19504662	36615568	54593228	75828944	33077272	38041392	48508412	54715088	57481172	28406228	25490562	23346328	28010956	65540560	47093360	93538408	50839012	18806503	64252835	50028753	49686516	2.63135e+07
	135	sp|Q8BTI8|SRRM2_MOUSE	S247	sp|Q8BTI8|SRRM2_MOUSE S247	7702978	4082309	8715355	3008804	8324909	6935536	8735881	84807	2337640	731671	322242	13130644	1623104	381328	2048156	207030	1883244	1010011	1012442	9514983	5.87736e+06	3355170	6.02028e+06	4.13055e+06	1.0649e+06
	136	sp|Q8BTI8|SRRM2_MOUSE	S322	sp|Q8BTI8|SRRM2_MOUSE S322	1470262	1295935	1066287	479506	302874	1165290	403946	474497	3211553	1060839	3515561	1900153	585495	958589	1240281	1426294	12709652	10046986	5575081	2464482	1.078e+06	7.69905e+06	586652	2.42203e+06	1.05266e+06
	137	sp|Q8BTI8|SRRM2_MOUSE	S331	sp|Q8BTI8|SRRM2_MOUSE S331	8573047	13119798	14649300	8199466	10662209	18626474	15398155	13469688	25386826	20801476	28996686	29887544	9681615	12717425	15216185	14075280	25259168	20417672	34483176	23322736	1.11354e+07	25870688	1.45391e+07	26268133	1.29226e+07
	138	sp|Q8BTI8|SRRM2_MOUSE	S451	sp|Q8BTI8|SRRM2_MOUSE S451	45766226	38047390	43991628	39065000	71959368	60141842	86856752	27046468	59258154	52386568	77541204	100424672	46566150	37291806	46629772	37201920	77025224	56494984	86914064	69472004	41717561	72476569	6.15011e+07	7.24026e+07	41922412
	139	sp|Q8BTI8|SRRM2_MOUSE	S569	sp|Q8BTI8|SRRM2_MOUSE S569	828952320	370812680	2923470	263049360	116805370	131658520	890339520	25124870	770371840	506746640	25476630	1481315840	167828320	92994830	673450160	147029100	30150410	666924320	225851040	58703920	3.66434e+08	2.45407e+08	290982070	6.95978e+08	2.70326e+08
	140	sp|Q8BTI8|SRRM2_MOUSE	S874	sp|Q8BTI8|SRRM2_MOUSE S874	44124936	41802849	54636401	40923946	84866603	77140696	95469351	45259424	92732854	74086284	104312613	108293991	67301418	58552476	65657985	56582683	118536820	88716996	121307697	97042392	45372033	1.06401e+08	7.5684e+07	9.48564e+07	6.20236e+07
	141	sp|Q8BTI8|SRRM2_MOUSE	S875	sp|Q8BTI8|SRRM2_MOUSE S875	41183128	38936025	51162982	38020882	77209774	71213728	86000031	41230117	84021675	67691203	94745310	98660309	60784052	53759028	60240927	52339623	109173441	81644615	108064578	88964283	4.23258e+07	9.69617e+07	6.89134e+07	8.62796e+07	5.67809e+07
	142	sp|Q8BTI8|SRRM2_MOUSE	S1065	sp|Q8BTI8|SRRM2_MOUSE S1065	45931200	57277752	61145704	64631628	113209896	94757814	155233992	62234574	78957468	78573454	99643404	120310724	68318356	46547020	65561755	59367282	97967592	81201662	159514036	84317236	57246571	1.0575e+08	106359069	9.43713e+07	5.99486e+07
	143	sp|Q8BTI8|SRRM2_MOUSE	S1067	sp|Q8BTI8|SRRM2_MOUSE S1067	52980020	56012450	54798961	57954366	94872166	74217152	170766428	53117720	88606610	63236714	103783068	119157840	63985056	49171573	43265780	47698513	96917474	76972826	157444036	83592574	5.54364e+07	1.03732e+08	9.82434e+07	93696058	5.10302e+07
	144	sp|Q8BTI8|SRRM2_MOUSE	T1070	sp|Q8BTI8|SRRM2_MOUSE T1070	44437234	45429404	41417988	43673874	65404684	47639504	122474368	36337992	68928284	43493782	84327336	95464900	39826730	30030133	25410857	27539544	71138264	54398396	113071012	61131514	43739625	7.49348e+07	67964137	7.30536e+07	30701816
	145	sp|Q8BTI8|SRRM2_MOUSE	S1150	sp|Q8BTI8|SRRM2_MOUSE S1150	105988592	124062032	122098672	128487888	184077552	165090304	278390016	126099776	167014432	152343520	209528720	251632528	134038176	102257696	138456832	121080808	189664032	148447088	306113344	182709312	120159296	206733444	188414412	195129800	123958378
	146	sp|Q8BTI8|SRRM2_MOUSE	S1208	sp|Q8BTI8|SRRM2_MOUSE S1208	25619492	42556416	58962240	44485344	71858096	91209272	118646312	82824432	89417888	109315816	82588624	94786048	60486304	48016760	71715032	70130096	127984864	104165856	205955984	118036752	42905873	139035864	91134528	94027094	62587048
	147	sp|Q8BTI8|SRRM2_MOUSE	S1213	sp|Q8BTI8|SRRM2_MOUSE S1213	55284972	97883340	110371332	104730592	143823960	185505208	223879680	148343500	168725536	201256616	162888808	187643872	116690276	106915172	165123456	159168792	225895072	177568080	354316400	202949928	92067559	240182370	175388087	180128708	136974424
	148	sp|Q8BTI8|SRRM2_MOUSE	S1215	sp|Q8BTI8|SRRM2_MOUSE S1215	55289770	97232516	111104192	104049972	143814592	185505824	223857944	148354796	168685536	201229296	162818720	188453584	116680016	106912816	165117624	159168792	225865240	177714128	357383872	203000136	9.19191e+07	240990844	175383289	180296784	136969812
	149	sp|Q8BTI8|SRRM2_MOUSE	S1268	sp|Q8BTI8|SRRM2_MOUSE S1268	6575431	9185896	10898405	7772514	10829519	12983716	22597620	12100902	16331374	21273064	17013902	19248390	11460503	7539493	9194416	10558407	27154138	18744434	32029836	19771472	8.60806e+06	24424970	1.46279e+07	1.84667e+07	9.6882e+06
	150	sp|Q8BTI8|SRRM2_MOUSE	S1277	sp|Q8BTI8|SRRM2_MOUSE S1277	56334060	78938344	87887200	82496184	113836760	93082776	153683792	92675432	106483000	119174416	132784936	161500672	63832884	52710548	76876088	71264912	114493472	91731224	187238304	104247848	76413947	124427712	113319690	129985756	66171108
	151	sp|Q8BTI8|SRRM2_MOUSE	S1304	sp|Q8BTI8|SRRM2_MOUSE S1304	17087520	30274338	34480124	38363416	84300448	102428112	125333368	47418356	63081004	68072120	57457744	71509472	71653384	55349248	82137792	74012880	123094552	97943208	193298320	94682824	3.00513e+07	127254726	89870071	65030085	70788326
	152	sp|Q8BTI8|SRRM2_MOUSE	S1338	sp|Q8BTI8|SRRM2_MOUSE S1338	27969230	37523785	48042185	43946705	95185324	65537160	108017076	47534831	45766181	44818270	62693194	93899324	49247434	39210403	39253109	42962370	40262391	44520735	94315706	62917234	3.93705e+07	6.0504e+07	7.90686e+07	6.17942e+07	42668329
	153	sp|Q8BTI8|SRRM2_MOUSE	S1339	sp|Q8BTI8|SRRM2_MOUSE S1339	8193467	10258744	15279022	13749623	34524312	22975978	44987716	14891035	14396428	9096521	22664780	37987280	22932586	15223749	16457270	16232098	2985577	12696485	35940976	19607960	11870214	1.78077e+07	2.93448e+07	2.10363e+07	1.77114e+07
	154	sp|Q8BTI8|SRRM2_MOUSE	S1358	sp|Q8BTI8|SRRM2_MOUSE S1358	46771964	82386816	93237864	81132808	150605600	165532400	195594576	115603096	120025800	138734096	144897744	188466688	93963800	85700064	118882808	122351520	164853408	137417872	283170944	145866992	75882363	182827304	156833918	148031082	105224548
	155	sp|Q8BTI8|SRRM2_MOUSE	S1359	sp|Q8BTI8|SRRM2_MOUSE S1359	46766624	82606560	92710832	80749464	150013136	164383888	194210912	115132400	120130872	137873824	144896976	187665072	93919960	83464032	118043384	123229200	164926224	137749008	283170944	145940928	75708370	182946776	155935084	147641686	104664144
	156	sp|Q8BTI8|SRRM2_MOUSE	S1437	sp|Q8BTI8|SRRM2_MOUSE S1437	804067	672727	768946	570867	1141101	1309371	1213443	787023	1298289	970367	1467783	694412	1470037	1384932	1342470	1017246	1022567	1402208	2012900	1271386	704152	1.42727e+06	1.11273e+06	1.10771e+06	1.30367e+06
	157	sp|Q8BTI8|SRRM2_MOUSE	S1464	sp|Q8BTI8|SRRM2_MOUSE S1464	3836821	4500989	8095327	5047808	13968116	21038452	15042116	5404835	20670464	18221326	12300577	13119297	15514694	14758619	22366080	16834232	42697208	29395206	22349446	24445482	5.37024e+06	2.97218e+07	1.38634e+07	16077916	1.73684e+07
	158	sp|Q8BTI8|SRRM2_MOUSE	S1474	sp|Q8BTI8|SRRM2_MOUSE S1474	161364	330275	64838	123243	811345	588653	433294	232698	1424711	589042	1217022	1085903	903615	763194	1054687	802792	851511	489084	341552	1129021	169930	702792	516498	1.07917e+06	881072
	159	sp|Q8BTI8|SRRM2_MOUSE	S1494	sp|Q8BTI8|SRRM2_MOUSE S1494	755643	1617691	2485356	381153	5082851	3387879	8974215	3016572	3981263	2017094	3741925	3592665	3531302	2462930	2603483	1926312	3567309	2925009	5890071	4693024	1.30996e+06	4.26885e+06	5.11538e+06	3.33324e+06	2.63101e+06
	160	sp|Q8BTI8|SRRM2_MOUSE	S1512	sp|Q8BTI8|SRRM2_MOUSE S1512	136792	1421	839124	178545	17949	304881	184055	221345	670534	666024	461167	1049315	503815	493909	50263	0	770413	532229	417583	1036631	288970	689214	182058	711760	261997
	161	sp|Q8BTI8|SRRM2_MOUSE	S1514	sp|Q8BTI8|SRRM2_MOUSE S1514	921429	622925	785865	465281	819576	644842	284715	220785	1053762	159355	1134267	0	278865	513193	708358	479866	729146	887773	699459	1036096	698875	838118	492480	586846	495070
	162	sp|Q8BTI8|SRRM2_MOUSE	S1534	sp|Q8BTI8|SRRM2_MOUSE S1534	369276	481258	480398	647811	1388850	1037430	813032	398585	1223067	876342	1504659	1369123	847070	894832	815655	758889	441803	885879	1229367	1193071	494686	937530	909474	1.2433e+06	829112
	163	sp|Q8BTI8|SRRM2_MOUSE	S1627	sp|Q8BTI8|SRRM2_MOUSE S1627	91381984	103756384	118223904	103395464	230761424	180078832	331390432	93391312	155530912	147509888	188856064	272131296	126648472	86663688	101743352	95588928	86163216	161333344	323389600	190331328	104189434	190304372	208905500	191007040	102661110
	164	sp|Q8BTI8|SRRM2_MOUSE	S1629	sp|Q8BTI8|SRRM2_MOUSE S1629	182726904	204575800	236064208	206790928	461331184	359871040	663529792	190096448	311061824	293833632	379648704	544237088	253542168	171784160	204088688	190898936	150916388	322445888	646771360	380979760	207539460	375278349	418707116	382195312	205078488
	165	sp|Q8BTI8|SRRM2_MOUSE	S1717	sp|Q8BTI8|SRRM2_MOUSE S1717	28839930	20864822	23033354	2106872	38447004	31204106	48736624	13775290	41941464	29083966	48242624	67241696	26181394	19004924	24216376	19839974	91629992	47354120	52517292	33298952	1.87112e+07	56200089	33040756	4.66274e+07	22310667
	166	sp|Q8BTI8|SRRM2_MOUSE	S1824	sp|Q8BTI8|SRRM2_MOUSE S1824	0	1389239	0	1640142	3601047	3070515	3925475	1575939	32557	3869929	4086471	4370132	0	1780367	2054568	1765039	83051	3648367	3836141	3949912	757345	2.87937e+06	3043244	3.08977e+06	1.39999e+06
	167	sp|Q8BTI8|SRRM2_MOUSE	S1843	sp|Q8BTI8|SRRM2_MOUSE S1843	6168361	3389522	12084865	7015380	25979600	18684504	45294896	8357632	15109665	6380538	12486529	35655152	11686222	9332768	12063248	7008499	12599154	4866629	42632144	14450208	7164532	1.8637e+07	24579158	17407971	1.00227e+07
	168	sp|Q8BTI8|SRRM2_MOUSE	S1845	sp|Q8BTI8|SRRM2_MOUSE S1845	35052925	29567972	50153909	36247578	90606108	78270348	123160336	30193056	74996489	55206214	65312993	106926208	62846046	43635792	65922620	45523415	119744210	70755933	120565640	78334168	37755596	9.735e+07	80557462	75610476	5.4482e+07
	169	sp|Q8BTI8|SRRM2_MOUSE	S1863	sp|Q8BTI8|SRRM2_MOUSE S1863	14666054	10318682	23681386	10278346	38675144	25396492	55624868	10907131	33844352	22008764	19225302	49749996	19142866	7809641	14938385	11597741	41932408	23832580	50623036	25046840	14736117	35358716	3.26509e+07	3.12071e+07	1.33722e+07
	170	sp|Q8BTI8|SRRM2_MOUSE	S1875	sp|Q8BTI8|SRRM2_MOUSE S1875	86932740	108344052	205981080	113881944	447617472	286026336	834366528	136943304	235992744	224084592	176250804	483379296	194661684	18221940	161849088	130612284	372584064	235476336	807859584	231199368	128784954	411779838	426238410	279926859	126336249
	171	sp|Q8BTI8|SRRM2_MOUSE	S1877	sp|Q8BTI8|SRRM2_MOUSE S1877	634762164	812204148	898972296	1044289656	2236879488	1598020416	3489647232	945768936	1342632552	1400559216	1291677876	1954295136	1496225748	779394372	1344193440	1003221180	2367151680	1647616944	3705393984	1477136424	847557066	2299324758	2067579018	1497291195	1155758685
	172	sp|Q8BTI8|SRRM2_MOUSE	S1921	sp|Q8BTI8|SRRM2_MOUSE S1921	307169760	228923080	580794656	249270768	1011237952	713257824	1519450432	167370816	826178944	683732416	536362432	1517429632	594389472	318657504	496349296	362243536	1019279488	660035840	1433093120	789928640	341539566	975584272	852829256	890925856	442909952
	173	sp|Q8BTI8|SRRM2_MOUSE	S1926	sp|Q8BTI8|SRRM2_MOUSE S1926	741185560	670679672	1131003872	859230072	1871818352	1434277864	2434360720	711169040	1633130864	1391880032	1464318096	2283648736	1409698416	889384944	1442597912	1016856688	2479366544	1689425800	2573222576	1577757440	850524794	2079943090	1612906494	1693244432	1189634490
	174	sp|Q8BTI8|SRRM2_MOUSE	S1923	sp|Q8BTI8|SRRM2_MOUSE S1923	822537408	745819720	1322624672	889331824	2210512960	1668565408	2972811456	690683584	1912973184	1733928128	1567843072	2869258368	1623037984	1048576480	1599837808	1117098512	2792744320	1899347840	3158798848	1858460416	945078406	2427337856	1885643352	2021000688	1347137696
	175	sp|Q8BTI8|SRRM2_MOUSE	T2361	sp|Q8BTI8|SRRM2_MOUSE T2361	14247260	21390964	21983242	23667856	35762840	27915832	51317080	22827684	29981516	28191896	41817768	42718756	22721674	18737232	22077960	20041312	44778524	29628406	60490684	31740962	2.03223e+07	41659644	34455859	35677484	2.08945e+07
	176	sp|Q8BTI8|SRRM2_MOUSE	S2364	sp|Q8BTI8|SRRM2_MOUSE S2364	9926082	10606592	11621863	11052606	14611891	12412596	23928352	11401320	13016024	13392025	17213574	375404	9020078	8930507	12442678	11834608	13415952	10525475	20053094	12965503	1.08018e+07	14240006	1.55885e+07	1.09993e+07	1.0557e+07
	177	sp|Q8BTI8|SRRM2_MOUSE	S2380	sp|Q8BTI8|SRRM2_MOUSE S2380	23770164	31049148	31825654	38215396	56928248	38160204	63839048	33093766	42142444	52688020	60849016	17135462	31165868	21742608	30027930	27002256	53522044	38305640	68595264	43452500	3.12151e+07	50968862	4.80053e+07	4.32037e+07	2.74847e+07
	178	sp|Q8BTI8|SRRM2_MOUSE	S2534	sp|Q8BTI8|SRRM2_MOUSE S2534	7012553	10875587	11856898	17339450	20177862	18150890	25600892	16421054	13411741	19443322	19804056	21902050	10288060	8225907	12474172	11290836	15763192	13344348	26192438	14748378	11771122	17512089	2.00877e+07	1.86403e+07	1.05697e+07
	179	sp|Q8BTI8|SRRM2_MOUSE	S2655	sp|Q8BTI8|SRRM2_MOUSE S2655	25380766	34120458	46876548	26487530	37326530	67688630	75731696	42570446	68614350	68886312	91781332	105026088	40857828	39311634	36800369	36181473	78895408	59819214	111052660	72349744	3.32163e+07	8.05293e+07	5.58293e+07	8.3577e+07	38287826
	180	sp|Q8BTI8|SRRM2_MOUSE	S2659	sp|Q8BTI8|SRRM2_MOUSE S2659	25406009	33634217	47500888	24918852	43325413	45511407	75717444	42909022	68565060	68723684	92218956	105407060	41133462	39230556	44248472	44844820	78483856	59899810	110803508	44985777	3.2865e+07	7.35432e+07	5.18658e+07	83728690	4.23643e+07
	181	sp|Q0P678|ZCH18_MOUSE	S30	sp|Q0P678|ZCH18_MOUSE S30	6141707	5265564	7027748	5550128	7183289	5635841	13803813	5777594	7746482	3716759	10996208	11928287	6601370	5231218	7383013	5108910	0	0	7236044	6876835	5.99629e+06	3.52822e+06	8.10013e+06	8596934	6.08113e+06
	182	sp|Q0P678|ZCH18_MOUSE	S32	sp|Q0P678|ZCH18_MOUSE S32	6138936	5032580	7026778	5253707	7178990	5524011	13806338	5777293	5502937	4566975	11147128	12045593	6601370	5229102	7382208	5099963	0	1055616	0	0	5.863e+06	263904	8071658	8.31566e+06	6.07816e+06
	183	sp|Q0P678|ZCH18_MOUSE	S44	sp|Q0P678|ZCH18_MOUSE S44	795420	0	1540436	1809571	3767691	5084210	5241623	1400055	1965759	3628801	1353838	3202485	3195320	2141908	3319402	2559642	4729136	3757700	7562700	3372785	1.03636e+06	4.85558e+06	3.87339e+06	2.53772e+06	2804068
	184	sp|Q0P678|ZCH18_MOUSE	S57	sp|Q0P678|ZCH18_MOUSE S57	70055	138415	216182	351851	1097073	1648835	2063941	425731	1058455	1268052	751315	547329	1256499	779638	1268800	889605	952039	1494110	3462199	1792995	194126	1.92534e+06	1308895	906288	1.04864e+06
	185	sp|Q0P678|ZCH18_MOUSE	S74	sp|Q0P678|ZCH18_MOUSE S74	0	273644	43322	0	688213	1072312	1267225	99870	853328	528787	161558	990495	842449	356129	183497	512748	1760243	1208908	3248055	1471012	79241.5	1.92205e+06	781905	633542	473706
	186	sp|Q0P678|ZCH18_MOUSE	S79	sp|Q0P678|ZCH18_MOUSE S79	0	273644	43322	0	691229	1072312	1266043	99870	853328	529659	161684	990507	840804	356080	471949	512789	1759989	1210489	3248186	1470882	79241.5	1.92239e+06	782364	633794	545406
	187	sp|Q0P678|ZCH18_MOUSE	S91	sp|Q0P678|ZCH18_MOUSE S91	12488479	10374379	11257690	3365640	0	9891753	21343892	9817781	18049380	11339912	17984064	16555755	0	8921334	11893087	9110492	16208948	11546529	27062548	15143542	9371547	1.74904e+07	1.02634e+07	1.59823e+07	7.48123e+06
	188	sp|Q0P678|ZCH18_MOUSE	T539	sp|Q0P678|ZCH18_MOUSE T539	76315	66600	11826	120496	443165	282915	301929	0	1119079	879592	1570070	133094	206022	482744	455006	271121	2881274	740701	987417	904654	68809.2	1.37851e+06	257002	925459	353723
	189	sp|E9Q5K9|YTDC1_MOUSE	S145	sp|E9Q5K9|YTDC1_MOUSE S145	12210835	9408106	11141288	7487294	18030765	15159208	19530113	6899058	21733309	14202331	23343601	24252934	12745312	10298020	11976039	9681040	23369810	17849671	15979986	21580361	1.00619e+07	19694957	14904786	2.0883e+07	1.11751e+07
	190	sp|A2AIV2|VIR_MOUSE	S132	sp|A2AIV2|VIR_MOUSE S132	648138	1198209	928144	1270677	2027634	2359584	1488174	2756829	3646105	2400926	2918231	1486510	3216842	2561435	3279679	2070198	1482203	2977820	4064362	3182376	1011292	2.92669e+06	2.15806e+06	2612943	2.78204e+06
	191	sp|A2AIV2|VIR_MOUSE	S137	sp|A2AIV2|VIR_MOUSE S137	647999	1198209	227375	285410	2026502	2359584	1487955	2756767	3646432	2401022	2918289	1486433	3216812	2561435	3279679	2070318	1482203	2977408	4066491	3183001	589748	2.92728e+06	2157702	2613044	2782061
	192	sp|Q3UPF5|ZCCHV_MOUSE	S323	sp|Q3UPF5|ZCCHV_MOUSE S323	411396	1010890	2332155	0	54664	3583770	1500723	588858	48550	0	243774	3232852	749103	1039820	1472366	731850	88541	0	16336998	2738256	938610	4.79095e+06	1.432e+06	881294	998285
	193	sp|Q3UPF5|ZCCHV_MOUSE	S566	sp|Q3UPF5|ZCCHV_MOUSE S566	274885	244648	568003	314761	85547	827136	184072	0	701966	2764277	207725	2023854	3686967	11141	936064	854792	138798	128257	257009	497488	350574	255388	274189	1.42446e+06	1372241
	194	sp|P35917|VGFR3_MOUSE	S952	sp|P35917|VGFR3_MOUSE S952	533394	165301	3302298	0	5616106	0	11826811	4059848	4851264	6379832	0	12557600	562528	3114347	0	4312494	11388874	2074476	15482753	8194269	1.00025e+06	9285093	5.37569e+06	5947174	1.99734e+06
	195	sp|Q6PB44|PTN23_MOUSE	S1177	sp|Q6PB44|PTN23_MOUSE S1177	5631770	6056418	6686206	3324223	184003	4130708	1088179	4098311	10575567	6722810	6223353	6036503	2430251	8236310	6170875	7535705	6613735	6938647	10597535	9530884	5.42465e+06	8.4202e+06	2.3753e+06	7.38956e+06	6.09329e+06
	196	sp|Q6PB44|PTN23_MOUSE	S1178	sp|Q6PB44|PTN23_MOUSE S1178	5632713	6054515	6684196	3324391	59832	4127147	1088091	2910238	11185931	6723064	6221996	3832938	2428844	7952383	6173454	7538179	6611055	7370950	10591747	9515142	5.42395e+06	8.52222e+06	2046327	6.99098e+06	6023215
	197	sp|Q6PB44|PTN23_MOUSE	S1181	sp|Q6PB44|PTN23_MOUSE S1181	5633907	6051846	6683444	3325093	93359	4126376	1088243	4306115	11207341	6723123	6217156	3833064	2426678	7957373	6171322	7008980	6611889	7368752	10597535	9526614	5.42357e+06	8.5262e+06	2.40352e+06	6995171	5.89109e+06
	198	sp|Q99KW3|TARA_MOUSE	S1602	sp|Q99KW3|TARA_MOUSE S1602	17826770	29426616	21744584	14920534	30860708	32701398	54258864	33946888	34636452	36493200	60739980	58401988	24864662	19871658	25043394	23747036	30197584	23460746	53824192	34628632	20979626	3.55278e+07	3.7942e+07	47567905	2.33817e+07
	199	sp|Q8BGQ1|SPE39_MOUSE	S118	sp|Q8BGQ1|SPE39_MOUSE S118	18014022	22689332	24550022	13116287	16344066	25110112	31452571	23171145	22400595	17520778	30177598	40736965	10697646	11892247	16321302	16593849	32801929	22364474	49586206	22843777	1.95924e+07	3.18991e+07	2.40195e+07	27708984	13876261
	200	sp|Q8BGQ1|SPE39_MOUSE	S121	sp|Q8BGQ1|SPE39_MOUSE S121	4988830	5089218	3937177	5184753	5348977	6224374	8227400	3098000	2960676	4297809	7979638	8955009	1724417	3014927	5359360	2305487	5235262	3184634	12219109	3649314	4.79999e+06	6.07208e+06	5.72469e+06	6048283	3.10105e+06
	201	sp|P10637|TAU_MOUSE	S493	sp|P10637|TAU_MOUSE S493	4385940	4472735	5750008	1747070	10051984	8220912	7459385	3986591	8229569	6465781	9169295	12302236	2776338	3063555	3067730	5706605	9423105	6826416	14815455	10646643	4.08894e+06	1.04279e+07	7429718	9.04172e+06	3653557
	202	sp|Q62314|TGON2_MOUSE	S27	sp|Q62314|TGON2_MOUSE S27	5663700	8461974	6198428	4527118	2688288	9334646	11261892	4638824	11858102	7238782	11176530	10962870	5851278	10835642	4573616	5005514	12093522	7366568	9815218	11065832	6212805	10085285	6.98091e+06	10309071	6.56651e+06
	203	sp|Q62314|TGON2_MOUSE	T217	sp|Q62314|TGON2_MOUSE T217	26416322	22417016	42028018	38591610	138190280	170710300	188130632	64467370	94918084	83687038	79785052	70487174	127339554	115037886	100103582	89550380	126335608	115236930	190564054	121921670	3.23632e+07	1.38515e+08	1.40375e+08	82219337	1.08008e+08
	204	sp|Q62314|TGON2_MOUSE	S219	sp|Q62314|TGON2_MOUSE S219	23077378	15644850	34633566	37047704	92192276	103156844	111634544	33836292	58097510	33645112	62405212	50426550	79873088	77917956	76731850	63829470	40012660	51398114	82257336	58380162	2.76009e+07	58012068	85204989	51143596	74588091
	205	sp|Q62314|TGON2_MOUSE	S239	sp|Q62314|TGON2_MOUSE S239	9714816	15717272	18521786	25430792	66876080	77908160	95940368	31603562	51710968	50281996	38932528	32620556	77008496	66800660	51588724	44170584	94617136	72128632	100259184	72607272	1.73462e+07	84903056	6.8082e+07	43386512	59892116
	206	sp|P39447|ZO1_MOUSE	S124	sp|P39447|ZO1_MOUSE S124	17723687	14928950	15664069	13900248	26225778	20798858	55960521	18622414	29419608	14715005	26439279	30777790	36635263	38810541	31777931	22896247	5144095	15757964	52407916	18632830	1.55542e+07	2.29857e+07	3.04019e+07	2.53379e+07	3.253e+07
	207	sp|P39447|ZO1_MOUSE	S174	sp|P39447|ZO1_MOUSE S174	3305640	3647409	4822164	3802283	6900003	6285111	11028319	4392725	6878530	6248271	7178751	7994924	4926449	3484662	4715223	4019645	10484270	7366237	11795674	6874658	3894374	9.13021e+06	7.15154e+06	7075119	4.28649e+06
	208	sp|P39447|ZO1_MOUSE	S616	sp|P39447|ZO1_MOUSE S616	33457127	48873021	48117505	35214741	75613393	76935852	128959602	51308657	71488758	63483810	90246093	104845743	45058143	34377159	47317646	42409137	130496692	78998162	141460371	79721582	4.14156e+07	1.07669e+08	83204376	82516101	4.22905e+07
	209	sp|P39447|ZO1_MOUSE	T808	sp|P39447|ZO1_MOUSE T808	566756	761056	1195024	962627	4949101	5003552	7557922	1877522	2661908	1923405	252315	4175653	3453172	2835239	3138621	2904254	1298761	3058167	9326515	3959705	871366	4410787	4.84702e+06	2.25332e+06	3.08282e+06
	210	sp|P39447|ZO1_MOUSE	S911	sp|P39447|ZO1_MOUSE S911	24966184	34303980	34585072	29697020	61510476	54863792	85391072	51009528	50807764	57065676	70143568	77600424	36160036	28076164	37051292	38916300	62358752	45183804	95498864	51731072	30888064	63693123	63193717	63904358	35050948
	211	sp|Q6PGL7|WASC2_MOUSE	S156	sp|Q6PGL7|WASC2_MOUSE S156	718605	672671	1375314	782952	3699540	5412669	5988747	775258	1696164	454702	0	2489205	1863520	621149	2447292	2330649	3051288	1304953	5616878	3025653	887386	3249693	3.96905e+06	1.16002e+06	1.81565e+06
	212	sp|Q6PGL7|WASC2_MOUSE	S387	sp|Q6PGL7|WASC2_MOUSE S387	4734972	9018413	9442650	10844828	1357551	11386231	12952949	27055938	1506157	2907470	17221968	2310472	5750884	7940738	15949294	9855651	3833886	11403945	25233064	7915097	8.51022e+06	12096498	1.31882e+07	5.98652e+06	9.87414e+06
	213	sp|Q6PGL7|WASC2_MOUSE	S471	sp|Q6PGL7|WASC2_MOUSE S471	0	0	2670735	330407	627023	0	1377711	816779	0	0	797293	473072	390827	685199	509551	2148837	7497516	1357024	5254082	850703	750286	3.73983e+06	705378	317591	933604
	214	sp|Q6PGL7|WASC2_MOUSE	S612	sp|Q6PGL7|WASC2_MOUSE S612	5507758	9906529	12942305	5926854	5610022	9097478	11492410	5955042	5952571	9595082	14727310	15828418	5166135	6698965	8873235	9329125	10327539	9293819	21897944	10308565	8.57086e+06	1.2957e+07	8038738	1.15258e+07	7516865
	215	sp|Q6PGL7|WASC2_MOUSE	S613	sp|Q6PGL7|WASC2_MOUSE S613	6289845	9930837	12949369	5930117	3240421	9096915	11490476	6157367	5954411	9596657	14364601	15824190	3303904	6700003	8878636	9245593	10339155	9300698	21903632	9837196	8775042	1.28452e+07	7.49629e+06	1.1435e+07	7032034
	216	sp|Q6PGL7|WASC2_MOUSE	S746	sp|Q6PGL7|WASC2_MOUSE S746	33096305	38133677	41634255	42079071	45707263	45694828	79067476	38929168	53805381	49678279	58996300	66212211	34654281	30500047	37495743	40539559	61071097	46107499	92627057	63378333	38735827	6.5796e+07	5.23497e+07	5.7173e+07	3.57974e+07
	217	sp|Q8BY87|UBP47_MOUSE	T932	sp|Q8BY87|UBP47_MOUSE T932	6713327	6563178	8304305	5428154	4953691	7891331	8641076	7401467	7686241	8297040	8437025	298827	5913466	4809036	7011984	5210916	9510865	7578511	207347	8847960	6752241	6.53617e+06	7.22189e+06	6.17978e+06	5.73635e+06
	218	sp|Q8BY87|UBP47_MOUSE	S933	sp|Q8BY87|UBP47_MOUSE S933	6242451	6237899	7536632	5234389	4339901	6575308	7286042	6506181	6344583	7497110	8227047	12088900	5355364	4523436	6276646	5211287	7587993	6771600	11900419	7778271	6.31284e+06	8.50957e+06	6176858	8539410	5.34168e+06
	219	sp|Q62136|PTN21_MOUSE	S587	sp|Q62136|PTN21_MOUSE S587	381167	4085173	2371254	1200226	1430753	3034477	6190416	668179	2966438	5053903	5880720	7839527	2444206	2316927	2746833	2206849	2538802	3387260	6191993	3064832	2009455	3.79572e+06	2.83096e+06	5435147	2.4287e+06
	220	sp|Q62136|PTN21_MOUSE	S588	sp|Q62136|PTN21_MOUSE S588	382888	4085544	2371672	1222636	1477576	3033075	6190874	3733559	2966249	5165789	5880720	7839527	2445428	2312971	2746778	2206984	2538767	3546304	6191202	3157883	2015685	3858539	3608771	5.46307e+06	2.42804e+06
	221	sp|P62754|RS6_MOUSE	S234	sp|P62754|RS6_MOUSE S234	39600479	115683703	210206030	108878165	191793266	151199690	81590100	91362339	53952458	202700298	129146396	237626978	86200274	72693540	89145845	103284977	79642363	58375086	106600998	103138302	1.18592e+08	8.69392e+07	1.28986e+08	1.55857e+08	87831159
	222	sp|P62754|RS6_MOUSE	S235	sp|P62754|RS6_MOUSE S235	61378049	186501403	317966974	194449643	270761574	266778787	127829218	155313938	110561833	313907320	227117272	360140986	104592910	113167250	120303698	137012688	130904308	97951915	202347913	188527473	1.90074e+08	1.54933e+08	2.05171e+08	2.52932e+08	1.18769e+08
	223	sp|Q9JI99|SGPP1_MOUSE	S100	sp|Q9JI99|SGPP1_MOUSE S100	22924318	40742060	27491842	22389032	31290226	23771312	29996770	18080806	24431430	25014108	26504076	45524480	19983986	12274973	19778914	14827277	23421382	11854103	28668532	33438400	28386813	2.43456e+07	2.57848e+07	3.03685e+07	1.67163e+07
	224	sp|P08228|SODC_MOUSE	S105	sp|P08228|SODC_MOUSE S105	7780818	13987432	14841670	11240018	13387606	18623806	23048466	10997115	7148770	13837146	8157292	13661799	13134925	9346004	9749187	12024808	19879696	15604826	24619098	10758742	1.19625e+07	1.77156e+07	1.65142e+07	1.07013e+07	11063731
	225	sp|P08228|SODC_MOUSE	S107	sp|P08228|SODC_MOUSE S107	6300064	10765939	11970589	8031555	12877157	12424436	20301766	8488896	6801437	11312150	7421991	13155851	9342805	6239724	8472623	9844936	16948944	9816168	19975878	9732672	9.26704e+06	1.41184e+07	1.35231e+07	9.67286e+06	8475022
	226	sp|Q99LI5|ZN281_MOUSE	S647	sp|Q99LI5|ZN281_MOUSE S647	617180	1203578	855953	126854	4389649	5756740	8802414	3591219	6756707	4581006	5772452	3972841	5145511	3803251	5430909	3548829	7889606	7588447	13198062	9580836	700891	9.56424e+06	5.63501e+06	5.27075e+06	4482125
	227	sp|O88291|ZN326_MOUSE	S269	sp|O88291|ZN326_MOUSE S269	110086	213046	182910	91750	624665	348645	301090	466371	1242818	940390	1154210	823048	197320	281596	73033	280658	1017800	744062	647843	1212234	149448	905485	435193	1.04012e+06	208152
	228	sp|Q9QXY1|ZO3_MOUSE	S105	sp|Q9QXY1|ZO3_MOUSE S105	31514136	40141560	40536696	42309752	63932024	61677260	98755608	49899356	65185224	61509172	65699380	81699200	51084636	42540008	53162240	44213520	81616632	67253256	121946440	81844272	38625536	88165150	68566062	68523244	47750101
	229	sp|Q9QXY1|ZO3_MOUSE	S110	sp|Q9QXY1|ZO3_MOUSE S110	32542176	41490186	41756543	45098437	72122411	65269858	109048894	51554407	68853682	65907795	70267386	86828782	53849475	44124826	54930524	45729258	89719454	71303624	128997009	87348465	4.02218e+07	94342138	7.44989e+07	7.29644e+07	4.96585e+07
	230	sp|Q9QXY1|ZO3_MOUSE	S342	sp|Q9QXY1|ZO3_MOUSE S342	12755112	19183702	20046210	15432929	34456372	34706672	37975300	18714624	22338510	28515508	29115870	42083156	14097525	11670420	14519608	15805173	16944820	19256054	33127014	24791408	1.68545e+07	23529824	31463242	30513261	1.40232e+07
	231	sp|Q9QXY1|ZO3_MOUSE	T794	sp|Q9QXY1|ZO3_MOUSE T794	662191	2322677	2812713	2486399	7003880	7201017	11472655	3746164	4119407	3827683	5832654	432892	4629923	2402814	3731746	3858016	5864388	3322071	12747642	4352160	2070995	6.57157e+06	7355929	3553159	3.65562e+06
	232	sp|Q9QXY1|ZO3_MOUSE	S796	sp|Q9QXY1|ZO3_MOUSE S796	668678	2324119	2810748	2486021	6997622	7345559	11474674	3749978	4122863	3840136	5654730	8310391	4625994	2416066	3732941	3857906	5121743	3322419	12746488	4348562	2.07239e+06	6384803	7.39196e+06	5482030	3.65823e+06
	233	sp|Q8R0A2|ZBT44_MOUSE	S158	sp|Q8R0A2|ZBT44_MOUSE S158	124256	386289	531295	267438	283099	219798	204466	0	3096405	2202774	563141	6680455	272885	330392	146597	115943	3363884	2935818	8571450	4314833	327320	4.7965e+06	176841	3.13569e+06	216454
	234	sp|Q8R0A2|ZBT44_MOUSE	S160	sp|Q8R0A2|ZBT44_MOUSE S160	962609	386100	531147	267844	4779055	3995874	4896630	1801383	3098274	2203064	3182217	6680275	2945449	1686308	2070317	2319307	3421145	2707240	8586918	4220707	536925	4.734e+06	3.86824e+06	3.79096e+06	2.25535e+06
	235	sp|Q9Z1Z0|USO1_MOUSE	Y628	sp|Q9Z1Z0|USO1_MOUSE Y628	0	146556	112574	90793	200550	209689	323384	53985	77024	92218	170501	551444	253123	0	83065	83922	0	90375	158848	0	87480.8	62305.8	196902	222797	105028
	236	sp|Q9Z1Z0|USO1_MOUSE	S939	sp|Q9Z1Z0|USO1_MOUSE S939	22850570	21647392	28605908	25947842	33758316	45751568	59386852	22408364	39225052	25327716	22657740	23917948	33937580	39007924	38681348	34163068	13018001	37704864	75241048	33324468	24762928	3.98221e+07	40326275	27782114	36447480
	237	sp|Q9Z1T1|AP3B1_MOUSE	S275	sp|Q9Z1T1|AP3B1_MOUSE S275	68832258	96967042	104142162	91461326	193272812	225348000	321880087	108715182	143036868	143331871	131453378	187466048	140565085	96245795	116016114	116116731	182229832	160909115	334122521	176113381	90350697	2.13344e+08	2.12304e+08	1.51322e+08	1.17236e+08
	238	sp|P26231|CTNA1_MOUSE	T633	sp|P26231|CTNA1_MOUSE T633	223409139	282724512	253578687	161450073	373424175	371124788	472410241	259409794	349864006	374160692	377382482	645002408	244944313	206001343	288501065	303066859	371786963	355222848	667560055	455214048	2.30291e+08	4.62446e+08	3.69092e+08	436602397	260628395
	239	sp|P26231|CTNA1_MOUSE	S640	sp|P26231|CTNA1_MOUSE S640	221094256	284181472	234999408	158505952	366574208	369082368	473550752	258252528	348171200	372519072	374569728	642515840	236754608	203751072	283829792	287266880	371558720	1905610	639121472	446777184	224695272	3.64841e+08	366864964	434443960	252900588
	240	sp|P26231|CTNA1_MOUSE	S651	sp|P26231|CTNA1_MOUSE S651	78194856	111322416	84593042	51331398	209798756	212641124	343648348	164837854	236915430	159170600	213163948	307437184	164270334	108828208	149783560	131815056	348192080	239027212	543636192	357150720	81360428	372001551	2.32732e+08	2.29172e+08	1.38674e+08
	241	sp|P26231|CTNA1_MOUSE	T653	sp|P26231|CTNA1_MOUSE T653	83237184	122055274	93763186	57327386	238297558	238754080	387797100	185287084	265033034	184910880	54811652	341104360	188308846	128048136	177717726	155883608	368602432	261584830	610549168	408132848	8.90958e+07	4.12217e+08	2.62534e+08	2.11465e+08	162489579
	242	sp|P26231|CTNA1_MOUSE	S654	sp|P26231|CTNA1_MOUSE S654	45457858	65868746	44737542	27003020	144878436	149234536	265329408	121379210	167937036	109707402	131047670	211081790	123628186	82917284	92702678	90056568	218394460	130939962	440770928	256043760	4.57668e+07	2.61537e+08	1.70205e+08	1.54943e+08	97326179
	243	sp|P26231|CTNA1_MOUSE	T657	sp|P26231|CTNA1_MOUSE T657	52205226	61034786	50348218	29872610	88968108	79081644	116693052	64356682	102518062	78566714	16363234	139894726	66413372	50977512	69753166	63181284	93118324	64784792	146126128	136367996	48365210	110099310	8.72749e+07	84335684	6.25813e+07
	244	sp|Q9Z0G9|CLD3_MOUSE	S201	sp|Q9Z0G9|CLD3_MOUSE S201	1028528	3336789	1803498	1609388	9892325	7923012	12872868	5081244	6362179	7933921	4444279	8461132	3025314	2631886	5617808	4083648	10607159	7856386	15142667	10216800	1.94455e+06	10955753	8.94236e+06	6.80038e+06	3839664
	245	sp|P48193|41_MOUSE	S542	sp|P48193|41_MOUSE S542	5366009	7759801	7862108	8676602	17548026	20644452	30566618	10140475	10977861	12394295	12866548	20972460	11311378	6754233	11080978	10768019	20539346	14033094	25290174	14076745	7416130	1.84848e+07	1.97249e+07	14302791	9978652
	246	sp|P48193|41_MOUSE	S855	sp|P48193|41_MOUSE S855	91276	0	2513630	0	498564	3143587	328899	301080	1646953	1762829	0	4355864	110359	2316559	2787723	2585870	779800	285517	2327602	2474426	651226	1.46684e+06	1.06803e+06	1.94141e+06	1.95013e+06
	247	sp|O35841|API5_MOUSE	S460	sp|O35841|API5_MOUSE S460	4693300	8441497	5049963	4566443	10282358	17017516	21298232	5169206	24627219	12172678	23556848	24523976	10064290	9749865	15386111	7575904	27629378	22198681	22849542	24791207	5.6878e+06	24367202	13441828	2.12202e+07	1.0694e+07
	248	sp|O35841|API5_MOUSE	S463	sp|O35841|API5_MOUSE S463	6353444	7896484	5983150	7274386	14163529	17172374	21849760	8955702	24434938	19339569	23612043	24107866	16872462	15347652	12968626	8675920	29390326	21598213	17580105	24594236	6876866	23290720	1.55353e+07	22873604	13466165
	249	sp|O35841|API5_MOUSE	S461	sp|O35841|API5_MOUSE S461	3253748	5020005	3576409	3814843	6701633	9577798	13322129	5155699	15834281	3369220	14495753	14714893	8179879	8064313	6042088	6426457	19091992	13673243	15693514	15790352	3.91625e+06	1.60623e+07	8.68931e+06	1.21035e+07	7.17818e+06
	250	sp|Q3UHJ0|AAK1_MOUSE	T603	sp|Q3UHJ0|AAK1_MOUSE T603	3688262	4529241	8137712	5514876	6574383	10253692	9339698	4410517	9659366	13097357	11204056	12575975	4309906	5021410	7186635	9867430	13875246	11015010	21660566	10294181	5.46752e+06	1.42113e+07	7.64457e+06	1.16342e+07	6.59635e+06
	251	sp|Q3UHJ0|AAK1_MOUSE	S615	sp|Q3UHJ0|AAK1_MOUSE S615	20339626	23645054	22460852	18102238	40250736	39892164	58581456	18765202	25249230	30773390	30290998	48308752	22050748	16223402	18743450	22159860	31473884	29137118	39172912	20792860	2.11369e+07	3.01442e+07	3.93724e+07	3.36556e+07	19794365
	252	sp|Q3UHJ0|AAK1_MOUSE	T617	sp|Q3UHJ0|AAK1_MOUSE T617	20342658	23648548	28270478	18296926	40250736	39887500	58581456	18675604	20766816	30898854	30338206	48308912	22050748	16217246	18807754	22159448	31239782	17729158	39173516	20969728	2.26397e+07	27278046	39348824	32578197	19808799
	253	sp|Q3UHJ0|AAK1_MOUSE	S673	sp|Q3UHJ0|AAK1_MOUSE S673	2268347	3148509	3083610	2447046	3075350	4441784	3944813	1535636	5088559	6058906	6994697	5654946	3357953	2329695	3638271	3315969	5908466	5036206	5317983	6480918	2736878	5.68589e+06	3.2494e+06	5949277	3160472
	254	sp|Q3UHJ0|AAK1_MOUSE	S675	sp|Q3UHJ0|AAK1_MOUSE S675	2266374	3052604	3047081	2483965	3075128	4452180	4090811	1508023	5095752	6164389	7006135	5699229	3357441	2502884	3521170	3376309	5587771	4905779	5317631	6479286	2712506	5.57262e+06	3.28154e+06	5.99138e+06	3189451
	255	sp|Q64735|CR1L_MOUSE	S467	sp|Q64735|CR1L_MOUSE S467	18973616	30729838	11697115	6552584	10168961	6221146	8515085	11155069	17670114	18261534	18393934	25273702	2880879	6947213	8801136	6887352	0	0	14922347	26388432	1.69883e+07	1.03277e+07	9.01507e+06	19899821	6379145
	256	sp|Q9DAZ9|ANCHR_MOUSE	Y274	sp|Q9DAZ9|ANCHR_MOUSE Y274	18806762	23790194	26123194	18779268	25269790	24868560	31879760	21625406	25692862	25514252	34053496	50511336	15823795	20123098	24617620	24658970	20846764	20717224	50605800	27607206	2.18749e+07	2.99442e+07	25910879	3.3943e+07	2.13059e+07
	257	sp|Q9DAZ9|ANCHR_MOUSE	S279	sp|Q9DAZ9|ANCHR_MOUSE S279	18861216	23789676	26451502	18894418	25277298	24872660	31862942	21625118	25026962	24287796	34052940	50157728	16364650	20125950	24271702	25068958	20835792	20719270	50209948	27607462	21999203	29843118	2.59095e+07	3.33814e+07	21457815
	258	sp|P30999|CTND1_MOUSE	S14	sp|P30999|CTND1_MOUSE S14	398255	173189	1969084	1032390	0	2708272	0	0	139876	1845132	178745	485885	0	0	688022	1420439	2208376	2521910	3761856	254749	893230	2.18672e+06	677068	662410	527115
	259	sp|P30999|CTND1_MOUSE	S229	sp|P30999|CTND1_MOUSE S229	1735702	7516033	3691504	3533010	6045057	8671360	4141012	7055764	4581990	13464920	5928789	6635622	2874106	2651740	1791339	2778729	2773623	5953195	6329837	5250827	4.11906e+06	5.07687e+06	6.4783e+06	7.65283e+06	2.52398e+06
	260	sp|P30999|CTND1_MOUSE	S231	sp|P30999|CTND1_MOUSE S231	1738732	7514763	3614038	3533002	6039646	8671302	4286463	7054758	4583712	13461162	5929286	6509141	2874297	2652087	1791322	2777379	2773690	5954474	6329246	5568898	4.10013e+06	5156577	6.51304e+06	7.62083e+06	2.52377e+06
	261	sp|P30999|CTND1_MOUSE	S251	sp|P30999|CTND1_MOUSE S251	7580215	10838946	9275237	5626409	2304158	1472740	187832	3524245	1218223	3417152	8616314	7591946	337518	2772428	0	1619951	329330	191001	565160	344175	8.3302e+06	357416	1.87224e+06	5.21091e+06	1.18247e+06
	262	sp|P30999|CTND1_MOUSE	S858	sp|P30999|CTND1_MOUSE S858	7953046	13679895	7838845	5881508	18548698	18073552	36248380	12856404	20785396	16891512	17070776	24588722	9691520	11216727	9951124	10096024	25235952	16483835	43171128	28684026	8.83832e+06	2.83937e+07	2.14318e+07	1.98341e+07	1.02388e+07
	263	sp|P30999|CTND1_MOUSE	S860	sp|P30999|CTND1_MOUSE S860	6252280	8540003	6183810	5265739	13822248	12694282	21223938	8599940	11887016	10509364	12602882	19274918	8308509	11170120	10449088	9441500	11895605	10826476	21283330	15583127	6560458	1.48971e+07	14085102	13568545	9.8423e+06
	264	sp|P30999|CTND1_MOUSE	S863	sp|P30999|CTND1_MOUSE S863	7950622	13682154	7840143	5879437	18547342	18073984	36235032	12854540	20782958	18919066	17071358	24566408	9693103	11216367	9956159	9807577	25235720	17046512	43171504	28688188	8838089	28535481	2.14277e+07	2.03349e+07	1.01683e+07
	265	sp|P30999|CTND1_MOUSE	Y864	sp|P30999|CTND1_MOUSE Y864	13679370	20373068	13928542	11144699	32158324	30809686	57156626	21453110	32660734	29577848	29623654	43720732	18086086	22385005	20216340	19252010	37210190	27482536	64252550	44273660	1.47814e+07	43304734	3.53944e+07	33895742	1.99849e+07
	266	sp|P30999|CTND1_MOUSE	S867	sp|P30999|CTND1_MOUSE S867	14463629	20404203	13927780	11098779	32159960	30826285	57179818	21453342	32696789	30097446	29641884	43850368	18091817	22387549	20216359	19252110	37210190	27502793	64253654	44265443	1.49736e+07	43308020	3.54049e+07	3.40716e+07	1.9987e+07
	267	sp|P30999|CTND1_MOUSE	S919	sp|P30999|CTND1_MOUSE S919	611689	591865	316361	875272	1256461	271917	5652494	11146	567890	1221046	2122406	1230977	2494079	1567638	1008172	1032863	113470	208932	817307	487749	598797	406864	1.798e+06	1.28558e+06	1525688
	268	sp|P08030|APT_MOUSE	S51	sp|P08030|APT_MOUSE S51	16395765	36903088	37039660	25313	14353799	48802280	59483968	21604488	19009990	47704700	20824606	38692504	11007860	11086971	22226738	19655180	42153264	39523944	80919736	28987960	2.2591e+07	47896226	3.60611e+07	31557950	1.59942e+07
	269	sp|P59242|CING_MOUSE	S83	sp|P59242|CING_MOUSE S83	2556644	2743743	1681625	3510418	1511310	1118490	269770	692150	578726	1681513	2811104	2122500	431133	2743060	4046233	980443	2524346	2078764	0	999732	2.62311e+06	1.40071e+06	897930	1.79846e+06	2.05022e+06
	270	sp|P59242|CING_MOUSE	S88	sp|P59242|CING_MOUSE S88	53056996	64795132	63240704	51891992	74863152	81563232	134477712	63947484	87128176	76114744	98835240	130906880	59615220	46608708	58580028	60128664	109574320	80118880	163535872	98732304	58246206	112990344	88712895	98246260	56233155
	271	sp|P59242|CING_MOUSE	S89	sp|P59242|CING_MOUSE S89	52379116	64817764	63609804	51894840	74839368	81564128	134486544	64358840	87396264	76006256	98828960	130923920	59604688	46889760	58566944	60122692	109575704	80149624	163561600	98753456	58175381	113010096	88812220	98288850	56296021
	272	sp|P59242|CING_MOUSE	S91	sp|P59242|CING_MOUSE S91	52979732	65703208	63116912	51847932	74837496	81562160	134528832	64228260	87128536	75487392	98830384	130926608	59594576	46976312	60039880	60120404	109576664	80124848	164380864	98216992	58411946	113074842	88789187	98093230	56682793
	273	sp|P59242|CING_MOUSE	S128	sp|P59242|CING_MOUSE S128	0	347839	25596	1613278	0	6155523	5680310	411310	738457	1167769	7442569	312390	0	364513	558855	992039	0	1869508	2463861	1065891	496678	1349815	3.06179e+06	2.4153e+06	478852
	274	sp|P59242|CING_MOUSE	S130	sp|P59242|CING_MOUSE S130	0	2432587	28915	1613278	0	6154907	5680310	0	738784	1167769	7442936	312390	0	395440	559133	1550523	0	0	2464432	1065315	1018695	882437	2.9588e+06	2.41547e+06	626274
	275	sp|Q80U49|C170B_MOUSE	T357	sp|Q80U49|C170B_MOUSE T357	821391	1322836	2287571	1453692	3581540	4568626	6541966	2132667	2375854	2591804	2993276	4406340	2335724	2068253	2439549	2215346	3387437	2644621	8567851	3689467	1.47137e+06	4572344	4.2062e+06	3.09182e+06	2264718
	276	sp|Q80U49|C170B_MOUSE	S359	sp|Q80U49|C170B_MOUSE S359	821533	1322809	2287481	1453645	3581499	4568626	6542193	2132734	2375829	2591311	2993185	4406491	2335284	2068521	2084525	2215276	3392366	2644669	8566513	3690462	1471367	4.5735e+06	4206263	3091704	2.1759e+06
	277	sp|Q80U49|C170B_MOUSE	S1165	sp|Q80U49|C170B_MOUSE S1165	5158016	5469184	7287047	4236479	4397891	4993149	8392580	4886619	5939577	6003180	6455389	7723830	4684325	4204419	4312556	3956342	7628338	5810074	13215885	5001753	5.53768e+06	7.91401e+06	5.66756e+06	6530494	4.28941e+06
	278	sp|P59672|ANS1A_MOUSE	S662	sp|P59672|ANS1A_MOUSE S662	685965	1800339	2328968	470271	2319053	6501675	2143054	1130020	1629575	3215613	2163651	4140068	1004083	858481	1321114	2059898	3843581	2699251	6975815	3633436	1.32139e+06	4.28802e+06	3.02345e+06	2.78723e+06	1310894
	279	sp|P59672|ANS1A_MOUSE	S678	sp|P59672|ANS1A_MOUSE S678	4302358	5503420	8389460	300714	5141873	2584026	10247690	3786853	5552035	7928133	8621264	11179872	3663267	1218466	4772971	5236543	10024773	2614401	17334890	7930716	4623988	9476195	5.44011e+06	8320326	3.72281e+06
	280	sp|Q8BH50|CR025_MOUSE	S65	sp|Q8BH50|CR025_MOUSE S65	4759972	6639289	7667936	5534675	19648220	14244404	32668928	11531940	18015652	9807878	20176190	22715690	15986817	10808063	11983269	9757918	16451998	15100770	29492010	20704286	6150468	20437266	19523373	1.76789e+07	1.2134e+07
	281	sp|P60334|CDO1_MOUSE	S193	sp|P60334|CDO1_MOUSE S193	1431684	5768247	11056931	6781913	7774713	15364845	15755876	9647861	5145947	7732135	6631295	8499789	8451744	7053071	6358906	12525983	3590676	368200	7881690	4556517	6.25969e+06	4.09927e+06	1.21358e+07	7.00229e+06	8597426
	282	sp|P60334|CDO1_MOUSE	S195	sp|P60334|CDO1_MOUSE S195	1429669	5670152	11056368	6781306	7775504	15364679	15753958	9606120	4819326	7899567	6648554	8500661	8452073	7071891	6253773	12525793	3449845	370826	8194068	4439654	6.23437e+06	4.1136e+06	1.21251e+07	6967027	8.57588e+06
	283	sp|Q80TV8|CLAP1_MOUSE	S599	sp|Q80TV8|CLAP1_MOUSE S599	16175593	19419354	17079396	15824939	23423720	26212952	42906672	15300136	15825914	18970172	27042806	30891788	16591633	11942986	13427346	13553141	24292690	17190764	44192856	20532338	1.71248e+07	26552162	26960870	23182670	1.38788e+07
	284	sp|Q80TV8|CLAP1_MOUSE	S1087	sp|Q80TV8|CLAP1_MOUSE S1087	485306	1694172	642276	291299	0	835171	1249339	371339	451759	663145	524455	1579764	258470	540179	299360	559565	185115	0	1476355	531899	778263	548342	613962	804781	414394
	285	sp|Q80TV8|CLAP1_MOUSE	S1219	sp|Q80TV8|CLAP1_MOUSE S1219	1909102	2230176	1500270	1363984	3364424	2721352	2624573	1332193	2646292	2073071	4095418	467149	2320260	1948165	1866977	2285049	2122075	1950394	3165609	2313150	1750883	2387807	2.51064e+06	2.32048e+06	2.10511e+06
	286	sp|Q80TV8|CLAP1_MOUSE	T1222	sp|Q80TV8|CLAP1_MOUSE T1222	1910273	2275884	0	1391318	3364486	257111	2624279	1332157	60596	0	189634	0	2305240	281756	1867013	2285349	183470	0	336451	0	1.39437e+06	129980	1.89451e+06	62557.5	1.68484e+06
	287	sp|Q8VDP4|CCAR2_MOUSE	S297	sp|Q8VDP4|CCAR2_MOUSE S297	1496544	1201107	1099532	1146092	2047681	2195762	3718441	1729228	2375782	1061537	1793800	3988664	1844160	2295649	2133929	1625475	1414546	2056325	4608249	2935801	1.23582e+06	2.75373e+06	2422778	2.30495e+06	1.9748e+06
	288	sp|Q8VDP4|CCAR2_MOUSE	S609	sp|Q8VDP4|CCAR2_MOUSE S609	8717313	8166611	7373096	9051104	8835681	9374440	19751206	9580477	15219988	10122630	12983696	11862962	9934047	11410342	7509596	8032782	15661113	12086632	21129464	11360313	8327031	1.50594e+07	11885451	12547319	9.22169e+06
	289	sp|Q8VDP4|CCAR2_MOUSE	S611	sp|Q8VDP4|CCAR2_MOUSE S611	8363171	8373472	7373205	8815877	8834906	9365154	19723542	9580450	15029806	10423850	13003882	11975648	9926122	11469219	7516507	8083961	15658820	12394695	21163376	11360606	8.23143e+06	1.51444e+07	11876013	1.26083e+07	9.24895e+06
	290	sp|Q8VDP4|CCAR2_MOUSE	S624	sp|Q8VDP4|CCAR2_MOUSE S624	2238502	2121036	3134092	2355396	3054676	4445740	3515938	1470342	4279432	3736777	4739788	3856356	3330901	4436286	2742645	3127333	2991144	3271566	2843626	3713566	2.46226e+06	3.20498e+06	3121674	4.15309e+06	3.40929e+06
	291	sp|Q8VDP4|CCAR2_MOUSE	S625	sp|Q8VDP4|CCAR2_MOUSE S625	2298347	2087688	3143795	0	3054113	4464488	0	1470003	4279114	74659	4703747	3852523	3223312	27016	2732131	3130143	2990898	3314885	2835947	3713113	1.88246e+06	3.21371e+06	2247151	3.22751e+06	2.27815e+06
	292	sp|Q5SU73|COIL_MOUSE	S170	sp|Q5SU73|COIL_MOUSE S170	0	179411	746483	1065479	3123882	3377757	3538538	1044876	1168325	2273902	295503	1178398	1939368	1645194	1460600	1764839	3546142	2776528	5028518	3252977	497843	3.65104e+06	2.77126e+06	1229032	1.7025e+06
	293	sp|Q8VBT9|ASPC1_MOUSE	S187	sp|Q8VBT9|ASPC1_MOUSE S187	26321382	32444920	34393360	23614582	33219776	25663868	42384920	31090314	51185096	35502176	55758768	51285736	23300474	18708716	31544192	26932748	39059932	36952016	55095440	39790920	29193561	42724577	3.30897e+07	48432944	2.51215e+07
	294	sp|Q8VBT9|ASPC1_MOUSE	S192	sp|Q8VBT9|ASPC1_MOUSE S192	26319986	32496530	34376672	23607384	33217112	25426036	42385316	31091604	51185096	35501932	55741976	51268464	23126404	18709100	31560528	26932646	39048728	36951436	56118336	39505324	29200143	42905956	33030017	48424367	2.50822e+07
	295	sp|Q8VBT9|ASPC1_MOUSE	S195	sp|Q8VBT9|ASPC1_MOUSE S195	26331266	32441554	34398324	23605328	33232048	25421670	42382292	31993276	51162904	35498184	55759324	51284984	23295956	18707726	31560136	26920320	39037932	0	55086396	39787516	29194118	33477961	3.32573e+07	48426349	2.5121e+07
	296	sp|Q8VBT9|ASPC1_MOUSE	S205	sp|Q8VBT9|ASPC1_MOUSE S205	26323094	32447906	34397928	23606024	33223206	25426036	42382188	31094326	51185224	35520100	55742360	51277288	23297566	18705632	31549068	26918560	39038100	36941620	55100736	39792812	29193738	42718317	33031439	48431243	2.51177e+07
	297	sp|Q8VHF2|CDHR5_MOUSE	S752	sp|Q8VHF2|CDHR5_MOUSE S752	2865047	7301470	4283159	4134793	7584119	8354994	8692551	6277014	6706476	7940223	8421242	10613228	3138042	5929030	4256926	5695253	6771124	5664516	11068710	6372535	4.64612e+06	7.46922e+06	7.72717e+06	8.42029e+06	4.75481e+06
	298	sp|Q8K1Z0|COQ9_MOUSE	S80	sp|Q8K1Z0|COQ9_MOUSE S80	40627912	46414552	45228488	31896154	59955208	68463144	85456544	59221992	77558304	71252608	87367904	109014552	44714768	46785352	55456884	52249044	73636080	66477336	110190648	80268984	4.10418e+07	82643262	68274222	86298342	49801512
	299	sp|Q9Z131|3BP5_MOUSE	S418	sp|Q9Z131|3BP5_MOUSE S418	279004	3794671	423153	1382403	0	4374912	3164033	0	3273626	3221134	2790799	24948	676935	2563607	2028047	2888221	5210624	2992674	8780261	3003188	1.46981e+06	4.99669e+06	1.88474e+06	2.32763e+06	2.0392e+06
	300	sp|Q9Z131|3BP5_MOUSE	S420	sp|Q9Z131|3BP5_MOUSE S420	1124671	3794222	3655487	2036915	2815239	4372758	5661670	3089478	3552525	3112032	2773148	6969841	2917876	2484200	1819629	2887017	5063112	3195193	8779871	3101959	2.65282e+06	5.03503e+06	3.98479e+06	4.10189e+06	2.52718e+06
	301	sp|Q9Z131|3BP5_MOUSE	S423	sp|Q9Z131|3BP5_MOUSE S423	1121721	2990166	3656235	2036347	2817922	4374648	5652171	3428812	3264655	3221682	2778363	6965964	2917348	2498581	1963091	2887420	5130499	3192276	8781319	0	2.45112e+06	4.27602e+06	4.06839e+06	4057666	2566610
	302	sp|P35689|ERCC5_MOUSE	S383	sp|P35689|ERCC5_MOUSE S383	2757766	3591214	4612107	4016489	9709344	9089026	12078110	5409515	5701840	6679000	9397449	11445844	5171052	4219907	4098834	5038253	7799636	5883088	12984971	8313009	3744394	8745176	9.0715e+06	8.30603e+06	4.63201e+06
	303	sp|Q8R0Y6|AL1L1_MOUSE	S628	sp|Q8R0Y6|AL1L1_MOUSE S628	1216521	4508788	2920578	1794315	0	1607090	0	3069945	649212	2883089	2416569	1422594	877358	65454	743635	2735662	341262	75841	3500663	861642	2.61005e+06	1194852	1.16926e+06	1842866	1.10553e+06
	304	sp|Q61687|ATRX_MOUSE	S91	sp|Q61687|ATRX_MOUSE S91	21743611	22915085	25764515	23930895	43625869	41613505	80832254	24168154	37403772	29272043	42569583	65034058	28538754	21806519	23288298	22450935	42024692	34270220	88443914	49981969	2.35885e+07	5.36802e+07	4.75599e+07	43569864	2.40211e+07
	305	sp|Q61687|ATRX_MOUSE	S625	sp|Q61687|ATRX_MOUSE S625	964430	0	0	628340	1416680	3550271	1986063	779715	2212953	4003674	1836974	876261	2444726	2870212	3526987	3209797	3408829	141787	7015668	3384542	398192	3.48771e+06	1.93318e+06	2.23247e+06	3.01293e+06
	306	sp|Q61687|ATRX_MOUSE	S765	sp|Q61687|ATRX_MOUSE S765	0	59575	0	187265	1345701	2056286	2179169	846232	993748	1752910	1063840	0	1263488	683173	886372	1010771	59048	609533	2721464	2065750	61710	1.36395e+06	1606847	952624	960951
	307	sp|Q61687|ATRX_MOUSE	S853	sp|Q61687|ATRX_MOUSE S853	123587	47152	367677	175611	893605	619870	1100480	384232	1035709	601955	950544	1088881	457848	485476	427876	588639	861763	556821	1284824	837930	178507	885334	749547	919272	489960
	308	sp|Q61687|ATRX_MOUSE	S854	sp|Q61687|ATRX_MOUSE S854	123470	63113	367542	170692	893915	619877	1100386	384195	0	601024	949401	1088657	457869	0	428432	470776	860895	555366	1284749	837455	181204	884616	749593	659770	339269
	309	sp|Q61687|ATRX_MOUSE	S952	sp|Q61687|ATRX_MOUSE S952	167734	89474	716211	84451	0	112650	0	72660	42570	164645	385528	45396	58224	179726	82162	60078	0	73014	32547	118418	264468	55994.8	46327.5	159535	95047.5
	310	sp|Q61687|ATRX_MOUSE	S1088	sp|Q61687|ATRX_MOUSE S1088	309431	226009	345301	169691	497662	505804	507660	146092	517877	386926	829423	496270	487144	592899	423377	380698	208179	273277	626582	706165	262608	453551	414304	557624	471030
	311	sp|Q61687|ATRX_MOUSE	S1129	sp|Q61687|ATRX_MOUSE S1129	0	0	0	0	0	213763	177547	32795	457537	0	451433	444233	104185	24008	133680	67285	845350	88556	510229	0	0	361034	106026	338301	82289.5
	312	sp|Q9Z1R2|BAG6_MOUSE	S994	sp|Q9Z1R2|BAG6_MOUSE S994	873043	1232155	1874436	1454036	6352387	6525519	9477220	2354396	1754940	3476812	2665539	101671	5357214	2774338	3482482	3970459	4664008	4721885	8676187	4124244	1.35842e+06	5546581	6.17738e+06	1.99974e+06	3.89612e+06
	313	sp|E9Q4N7|ARI1B_MOUSE	S1755	sp|E9Q4N7|ARI1B_MOUSE S1755	42249	564106	801715	3150775	5117854	5458849	6202963	2672420	3006959	3331503	2524528	2137722	3522099	3186339	3572918	4188573	5027615	5457438	9581043	3677739	1.13971e+06	5.93596e+06	4.86302e+06	2750178	3.61748e+06
	314	sp|Q9D1L0|CHCH2_MOUSE	S40	sp|Q9D1L0|CHCH2_MOUSE S40	4460304	6985726	5672781	4108563	10507699	10104497	10439168	11950272	13892198	12762527	13732429	13752619	9827941	5549296	10264862	9280684	4907835	3527877	6396158	5482601	5.30684e+06	5.07862e+06	10750409	1.35349e+07	8.7307e+06
	315	sp|Q9D1L0|CHCH2_MOUSE	S44	sp|Q9D1L0|CHCH2_MOUSE S44	4460311	6985726	5672781	4108563	10262571	10102991	10448511	11496040	13892198	12762177	13732208	13691831	9990347	5548892	10266733	9173783	4909595	3528426	6396640	5482361	5.30685e+06	5.07926e+06	1.05775e+07	1.35196e+07	8.74494e+06
	316	sp|O88888|APBA3_MOUSE	S120	sp|O88888|APBA3_MOUSE S120	71939	356033	376028	368583	2809802	6728724	1733165	2735755	4064819	3449941	1021533	2305657	4443192	4186899	4174452	3449302	4657418	5124198	10105702	5480606	293146	6341981	3.50186e+06	2.71049e+06	4.06346e+06
	317	sp|Q02013|AQP1_MOUSE	T245	sp|Q02013|AQP1_MOUSE T245	0	266776	530401	0	782712	243410	0	0	456233	0	0	0	0	19740	623976	264372	7973418	4936797	9970108	5669604	199294	7.13748e+06	256530	114058	227022
	318	sp|Q02013|AQP1_MOUSE	S261	sp|Q02013|AQP1_MOUSE S261	0	617843	942897	0	0	291980	817147	360657	538116	406026	1052269	1097255	0	216835	689710	0	1682154	343479	1354959	452318	390185	958228	367446	773416	226636
	319	sp|Q3UPH7|ARH40_MOUSE	S958	sp|Q3UPH7|ARH40_MOUSE S958	1379644	2590454	3923181	1845229	5272958	7102909	5002730	3890956	2582514	6165142	5791425	9271478	2674030	2930009	3348062	4284417	5634668	3295546	7280054	7627408	2434627	5959419	5.31739e+06	5.95264e+06	3.30913e+06
	320	sp|Q6DIA7|CS057_MOUSE	S348	sp|Q6DIA7|CS057_MOUSE S348	8409650	17285370	64819324	9545637	4816805	16397237	177725248	60551124	15914727	7466151	1900227	44851500	79251448	12547814	6786582	10745934	296456	6639944	276109184	4426368	2.5015e+07	71867988	6.48726e+07	1.75332e+07	2.73329e+07
	321	sp|D3YV10|CCD13_MOUSE	T479	sp|D3YV10|CCD13_MOUSE T479	43269305	67625931	29944449	61257516	36348654	38860363	59110873	52984926	106796486	67866183	71275589	37273690	46824937	42608846	48494267	38582812	87179123	89251355	98960761	76287444	5.05243e+07	8.79197e+07	46826204	70802987	4.41277e+07
	322	sp|P98197|AT11A_MOUSE	S581	sp|P98197|AT11A_MOUSE S581	33333170	38291520	42314136	30488532	38984752	40580408	92781552	27994088	30434270	30089258	39609428	93897944	26349138	14622728	34399992	27387708	55340256	28900218	97104592	40780348	3.61068e+07	5.55314e+07	50085200	48507725	2.56899e+07
	323	sp|Q6AW69|CGNL1_MOUSE	S195	sp|Q6AW69|CGNL1_MOUSE S195	1810481	2067318	3348733	0	9036861	7968792	16822862	2883422	7232781	5849175	8471171	10456788	14101	3931528	6594539	5609989	7650342	3758888	12340394	8106303	1806633	7.96398e+06	9.17798e+06	8.00248e+06	4.03754e+06
	324	sp|Q6AW69|CGNL1_MOUSE	S202	sp|Q6AW69|CGNL1_MOUSE S202	5045640	8294878	9636323	4747569	17356768	21068933	38537933	8240436	13482162	10876524	16618397	25840274	10359007	8115195	10833728	8799567	7646283	3923873	32262927	18217240	6.9311e+06	1.55126e+07	2.1301e+07	1.67043e+07	9.52687e+06
	325	sp|Q6AW69|CGNL1_MOUSE	S198	sp|Q6AW69|CGNL1_MOUSE S198	3236526	6228601	6286873	3407984	8322273	13101333	21785400	5356930	6249392	5028227	8155679	15124074	4098528	4185671	4240341	3190683	0	165465	19922254	10112159	4789996	7.54997e+06	12141484	8639343	3.92881e+06
	326	sp|Q6AW69|CGNL1_MOUSE	S251	sp|Q6AW69|CGNL1_MOUSE S251	2219360	2940460	3007495	2951959	2590071	4668241	5061887	0	2838166	4319420	580045	5636447	37426	560784	1635596	2230575	1751349	2020052	2530850	260363	2.77982e+06	1.64065e+06	3.08005e+06	3.34352e+06	1.1161e+06
	327	sp|Q6AW69|CGNL1_MOUSE	S283	sp|Q6AW69|CGNL1_MOUSE S283	4334598	20971698	20418974	11039525	19764660	20872308	41151448	14414172	16665051	23623552	23885282	25366996	9667868	10009001	10360652	16556879	18062316	15727213	34574808	22893488	1.41912e+07	2.28145e+07	24050647	2.23852e+07	11648600
	328	sp|Q6AW69|CGNL1_MOUSE	S297	sp|Q6AW69|CGNL1_MOUSE S297	3286587	1098239	2758555	3420286	289984	0	3552873	1051955	0	277290	1489656	2794154	1426804	618492	130169	2844171	5904902	211505	922602	377957	2.64092e+06	1.85424e+06	1223703	1140275	1254909
	329	sp|Q6AW69|CGNL1_MOUSE	S601	sp|Q6AW69|CGNL1_MOUSE S601	1769253	2473762	1787202	590350	3108983	2923076	6887554	2048179	3082351	1263755	4358138	3511605	956710	2603005	3255003	2590519	0	0	2715487	2671016	1.65514e+06	1.34663e+06	3741948	3.05396e+06	2.35131e+06
	330	sp|E9Q394|AKP13_MOUSE	S2691	sp|E9Q394|AKP13_MOUSE S2691	1124010	1818651	2759466	2290303	8453539	6579979	659691	2850925	3427302	5765436	5367998	6937259	8296450	5421287	6731175	7260309	1391752	1118238	814905	3359498	1.99811e+06	1.6711e+06	4.63603e+06	5.3745e+06	6.92731e+06
	331	sp|Q91Y97|ALDOB_MOUSE	S35	sp|Q91Y97|ALDOB_MOUSE S35	1343622	934283	1432542	2002937	187295	1668095	3887740	993338	0	1221851	1154213	590451	3131751	638971	1399566	1483066	0	495016	343369	0	1428346	209596	1684117	741629	1.66334e+06
	332	sp|Q8BRT1|CLAP2_MOUSE	S375	sp|Q8BRT1|CLAP2_MOUSE S375	14128542	20652122	19498440	15890774	24746498	24336132	43339808	16358238	17945412	20385168	28257926	40157076	16281403	11720420	12992070	13023753	32037814	21152006	46035280	23747052	1.75425e+07	30743038	27195169	2.66864e+07	1.35044e+07
	333	sp|P70445|4EBP2_MOUSE	T40	sp|P70445|4EBP2_MOUSE T40	0	16423974	342459	7798283	604472	8891095	2140503	7898249	11187614	9015701	17629690	24016744	428102	5664717	5843566	5628940	0	15222200	25036674	20897902	6141179	15289194	4.88358e+06	1.54624e+07	4.39133e+06
	334	sp|P70445|4EBP2_MOUSE	S43	sp|P70445|4EBP2_MOUSE S43	60997149	96913960	109298011	50761083	44125271	58518362	32256777	71340868	101769038	79677477	118747402	129897814	49587373	69543449	75576022	84286442	61264402	62191871	106532434	76267816	7.94926e+07	7.65641e+07	5.15603e+07	1.07523e+08	6.97483e+07
	335	sp|P70445|4EBP2_MOUSE	T45	sp|P70445|4EBP2_MOUSE T45	158921857	256724516	295461973	94465148	87599702	157746187	30203616	198212263	282930436	220306194	320521112	336727770	99372638	197477854	215227834	241588544	126819722	109193025	268124580	186629690	2.01393e+08	1.72692e+08	118440442	290121378	1.88417e+08
	336	sp|P70445|4EBP2_MOUSE	Y33	sp|P70445|4EBP2_MOUSE Y33	49810256	79188008	93083928	0	43462292	49625216	0	63430752	90580704	70321880	100849608	104741040	49578564	64268640	69727072	78651360	55725536	46978216	81021056	55361436	55520548	59771561	39129565	91623308	65556409
	337	sp|P70445|4EBP2_MOUSE	T35	sp|P70445|4EBP2_MOUSE T35	48471012	80628040	93078648	42510788	0	49629288	0	63443296	90580640	70323016	100833200	103789272	220786	64332220	69927904	78648696	55717604	47017344	81016992	55358412	66172122	59777588	28268146	91381532	5.32824e+07
	338	sp|P70445|4EBP2_MOUSE	T36	sp|P70445|4EBP2_MOUSE T36	148558684	241463696	279248424	130703016	130454296	148838284	90530450	190313452	271743104	210868416	303472784	313005968	147443016	192992124	209197312	235978696	55736400	93945088	244035568	166119992	199993455	139959262	1.40034e+08	274772568	196402787
	339	sp|Q6P9R1|DDX51_MOUSE	S76	sp|Q6P9R1|DDX51_MOUSE S76	2035280	2246697	2454958	3017968	7776257	6301671	8717351	3773526	5508974	5412814	5384152	5444778	4484432	3076744	3757621	4168732	5365039	4810921	10542281	5951018	2.43873e+06	6.66731e+06	6.6422e+06	5.43768e+06	3.87188e+06
	340	sp|Q6P9R1|DDX51_MOUSE	S78	sp|Q6P9R1|DDX51_MOUSE S78	2035108	2248583	2455395	3017698	7779491	6301649	8716186	3772959	5508972	5412963	5383884	5445062	4483814	3076810	3757943	4169304	5363580	0	10551891	5952217	2439196	5466922	6.64257e+06	5.43772e+06	3.87197e+06
	341	sp|Q6P9R1|DDX51_MOUSE	S431	sp|Q6P9R1|DDX51_MOUSE S431	852643	1356452	1141125	809845	1312010	1502257	2544519	878015	2132845	1485446	2323261	2473933	695107	838914	990304	775130	1301693	1217134	3105650	2096474	1.04002e+06	1.93024e+06	1.5592e+06	2.10387e+06	824864
	342	sp|Q09XV5|CHD8_MOUSE	T1994	sp|Q09XV5|CHD8_MOUSE T1994	295386	57163	0	592797	3197786	2501190	3749140	1631968	2162906	2133006	3023496	3046326	1245608	390320	964864	1370570	3489923	1928570	5565783	3169714	236336	3.5385e+06	2770021	2.59143e+06	992840
	343	sp|Q925H0|ASIC2_MOUSE	S373	sp|Q925H0|ASIC2_MOUSE S373	0	1464632	749291	1424511	664107	142844	2191499	533367	22716	367347	44994	502303	357321	97150	186839	195910	154125	0	108526	239474	909608	125531	882954	234340	209305
	344	sp|Q99NH0|ANR17_MOUSE	Y1416	sp|Q99NH0|ANR17_MOUSE Y1416	621813	0	117286	1058041	779104	737734	1935855	116478	115561	0	0	15808	4664848	3533853	4419367	4354151	259287	144412	4944194	2049726	449285	1.8494e+06	892293	32842.2	4.24305e+06
	345	sp|Q99NH0|ANR17_MOUSE	S2054	sp|Q99NH0|ANR17_MOUSE S2054	89535	833161	1733563	1037233	2533544	4521466	4536622	1296161	1754455	2442819	1224020	1218971	2089246	1950967	2272510	2277532	4038404	3228947	6431769	2682442	923373	4.09539e+06	3.22195e+06	1.66007e+06	2.14756e+06
	346	sp|Q9D0L7|ARM10_MOUSE	S42	sp|Q9D0L7|ARM10_MOUSE S42	19548503	29224692	25202848	11069659	18422143	24740921	22689274	14551844	21437426	21658025	33274943	43097221	9572658	8854049	13309998	14550615	610718	10618941	43796336	20336238	2.12614e+07	1.88406e+07	2.0101e+07	2.98669e+07	11571830
	347	sp|Q9JIX8|ACINU_MOUSE	S205	sp|Q9JIX8|ACINU_MOUSE S205	81345440	82486192	25447800	95004008	169343872	135644080	257688848	89707320	123958752	117962888	150987776	41613364	122925656	81746120	97841776	83933752	17364900	123044168	234436672	139610304	71070860	128614011	163096030	108630695	96611826
	348	sp|Q9JIX8|ACINU_MOUSE	S215	sp|Q9JIX8|ACINU_MOUSE S215	8321226	7521954	12259602	8962711	24682462	14779192	34634968	8844859	14861257	13477038	18385962	36005584	11952270	6422146	8092266	7557542	38422244	16481731	36124760	24044194	9.26637e+06	2.87682e+07	2.07354e+07	2.06825e+07	8506056
	349	sp|Q9JIX8|ACINU_MOUSE	S386	sp|Q9JIX8|ACINU_MOUSE S386	20864572	41667588	41755367	49792532	66067298	152361960	201744096	35199105	65534604	54532682	78194368	74452846	98811412	87454082	84088740	101798644	83166053	58679854	257729256	60287085	3.852e+07	114965562	1.13843e+08	68178625	9.30382e+07
	350	sp|Q9JIX8|ACINU_MOUSE	S388	sp|Q9JIX8|ACINU_MOUSE S388	26473914	30436884	36396712	45747534	116555640	151461528	199406712	53983532	93402956	54306606	57297865	110233692	51096791	89568212	115124504	79074328	82791374	61520718	232530624	76939842	34763761	1.13446e+08	130351853	7.88103e+07	8.3716e+07
	351	sp|Q9JIX8|ACINU_MOUSE	S478	sp|Q9JIX8|ACINU_MOUSE S478	121272316	128467180	133143732	131872840	196867512	157130930	291091372	135685050	163115680	148763438	229460292	300049684	106421892	80712851	88861785	101428565	120951793	116829757	269675432	171361614	128689017	169704649	195193716	2.10347e+08	9.43563e+07
	352	sp|Q9JIX8|ACINU_MOUSE	S476	sp|Q9JIX8|ACINU_MOUSE S476	31986818	28713220	27952728	26068516	35052380	20425078	60200568	24867458	33575624	21187788	50628164	62038292	16840248	11311272	9547616	12472346	21737018	15785247	47154192	31323060	2.86803e+07	2.89999e+07	35136371	41857467	1.25429e+07
	353	sp|Q9JIX8|ACINU_MOUSE	T486	sp|Q9JIX8|ACINU_MOUSE T486	31963988	28731904	27674274	26236102	34934580	20430354	60410224	24637272	33571672	21184838	50628040	63468768	16841504	11314532	9545215	12604529	22005104	0	47164112	30904376	28651567	25018398	3.51031e+07	4.22133e+07	12576445
	354	sp|Q9JIX8|ACINU_MOUSE	S837	sp|Q9JIX8|ACINU_MOUSE S837	7337963	8471371	7840896	7254784	10616484	12216273	16355598	8654244	10965339	10018381	13277033	15872082	8114822	8248415	8424094	7239085	12446635	10756314	19550517	12953077	7.72625e+06	1.39266e+07	1.19606e+07	1.25332e+07	8006604
	355	sp|Q812E0|CPEB2_MOUSE	S20	sp|Q812E0|CPEB2_MOUSE S20	7955513	9662408	10400564	5900763	608287	11772648	7541919	10805059	19442222	16573939	19373151	16735997	5630012	8018654	13143322	9902838	20264388	19385133	36992999	17898592	8479812	23635278	7.68198e+06	1.80313e+07	9.17371e+06
	356	sp|Q812E0|CPEB2_MOUSE	S23	sp|Q812E0|CPEB2_MOUSE S23	4316228	5171045	5003827	3048343	325342	5929429	3432085	6223050	10272543	8750357	9555185	7766185	3651335	4580161	7705428	5693013	7830461	8510683	20407977	8542201	4.38486e+06	1.13228e+07	3.97748e+06	9.08607e+06	5.40748e+06
	357	sp|Q80V94|AP4E1_MOUSE	S650	sp|Q80V94|AP4E1_MOUSE S650	0	5983639	6248272	7400755	20557946	21405148	13613779	13143314	19625502	28668514	23773610	7726169	15494393	17885414	16601528	20749856	0	12707609	11689954	13920614	4.90817e+06	9.57954e+06	1.718e+07	1.99484e+07	1.76828e+07
	358	sp|Q6PEE2|CTIF_MOUSE	S17	sp|Q6PEE2|CTIF_MOUSE S17	4580701	5993258	7929591	6832309	21691456	26127722	30146012	10441355	12173597	14792922	13211732	19067116	14582098	8894465	16929040	13405029	27121166	16742405	42880000	19869938	6.33396e+06	2.66534e+07	2.21016e+07	1.48113e+07	13452658
	359	sp|Q8K1A6|C2D1A_MOUSE	S434	sp|Q8K1A6|C2D1A_MOUSE S434	8359262	7621943	7073240	7180192	16847326	11780530	26127908	7100814	11098229	8676253	10645604	14097358	10510563	8055863	9050031	8128002	13220511	12223400	25196666	14902869	7.55866e+06	1.63859e+07	1.54641e+07	11129361	8.93611e+06
	360	sp|Q7TQG1|PKHA6_MOUSE	T862	sp|Q7TQG1|PKHA6_MOUSE T862	13179675	5104904	12738489	972105	5988064	5889597	5643263	4900728	6915700	8489818	6582108	12539590	1544405	2311621	3288303	3040017	7533966	4733739	10455713	8671919	7.99879e+06	7.84883e+06	5605413	8631804	2.54609e+06
	361	sp|Q7TQG1|PKHA6_MOUSE	T898	sp|Q7TQG1|PKHA6_MOUSE T898	12481843	14886242	14605441	15367695	31697630	21780274	48427368	20404072	27448140	28571770	27945274	38359012	17870510	11594771	16702968	14577048	33783892	24124486	49011160	30171062	1.43353e+07	34272650	30577336	30581049	1.51863e+07
	362	sp|Q7TQG1|PKHA6_MOUSE	S900	sp|Q7TQG1|PKHA6_MOUSE S900	21135692	26356072	22918362	25511595	48217495	32626195	68089592	28288356	40927112	42449355	45436204	57105444	28311370	19067826	28448626	24034378	46298334	34128455	67899104	44398243	2.39804e+07	48181034	4.43054e+07	4.64795e+07	24965550
	363	sp|Q7TQG1|PKHA6_MOUSE	S966	sp|Q7TQG1|PKHA6_MOUSE S966	177513	0	292820	0	0	969289	299114	198721	241679	448720	401483	698315	0	0	330726	163241	2507959	839683	4447497	1646522	117583	2.36042e+06	366781	447549	123492
	364	sp|Q7TQG1|PKHA6_MOUSE	S991	sp|Q7TQG1|PKHA6_MOUSE S991	0	364840	0	268234	977250	1389654	3237780	3165731	0	0	1260895	4206036	1362791	522098	180196	0	0	103013	1271677	1558325	158268	733254	2.1926e+06	1.36673e+06	516271
	365	sp|Q9CYI0|NJMU_MOUSE	S17	sp|Q9CYI0|NJMU_MOUSE S17	302949	1021504	1248721	1602122	2884530	5051334	4117223	1766247	2433443	3256412	1530752	1655749	2387447	1919157	2371760	2245161	4163773	3986557	7271780	4076015	1043824	4.87453e+06	3.45483e+06	2219089	2.23088e+06
	366	sp|Q9CYI0|NJMU_MOUSE	S18	sp|Q9CYI0|NJMU_MOUSE S18	302995	1021665	1248790	1565173	2884300	5051357	4115715	1766267	2433624	3256036	1530814	1656731	2446137	1918067	2372329	2245112	4205188	3987420	7403234	4076015	1.03466e+06	4.91796e+06	3.45441e+06	2.2193e+06	2.24541e+06
	367	sp|Q9CYI0|NJMU_MOUSE	S54	sp|Q9CYI0|NJMU_MOUSE S54	1333577	1164104	1492952	805015	695749	577513	772586	497122	1166033	870610	2259181	2161921	146944	1419451	1481234	288611	3400406	2650686	3520621	1040521	1198912	2.65306e+06	635742	1.61444e+06	834060
	368	sp|Q9JMH9|MY18A_MOUSE	S71	sp|Q9JMH9|MY18A_MOUSE S71	2441400	2471812	1442976	2540103	2828288	6706290	11603670	2512359	3072327	6064903	5385456	9433829	3356931	4347098	2228323	2424259	3944423	2622061	7360247	3403291	2.22407e+06	4.33251e+06	5.91265e+06	5.98913e+06	3.08915e+06
	369	sp|Q9JMH9|MY18A_MOUSE	S73	sp|Q9JMH9|MY18A_MOUSE S73	755344	2468193	1638438	752201	5729880	6917971	17545770	3118499	5494207	6066343	6274149	9434583	3356578	4346111	2228536	2267900	3946577	3517976	8883850	3607784	1403544	4.98905e+06	8328030	6.81732e+06	3.04978e+06
	370	sp|Q9JMH9|MY18A_MOUSE	S82	sp|Q9JMH9|MY18A_MOUSE S82	2441745	1775216	0	0	2119681	8073737	9623323	848003	2917570	7099491	1751399	1782957	486652	0	6537435	6454370	0	0	8105575	0	1.05424e+06	2.02639e+06	5166186	3.38785e+06	3.36961e+06
	371	sp|Q9JMH9|MY18A_MOUSE	S93	sp|Q9JMH9|MY18A_MOUSE S93	7879746	8036621	4792333	5208222	15591949	12456244	35745236	13022663	20434918	14737270	22963746	23986898	15046821	11994703	13030516	10410878	14163598	13311898	24411854	13680223	6.47923e+06	1.63919e+07	19204023	20530708	1.26207e+07
	372	sp|Q9JMH9|MY18A_MOUSE	S97	sp|Q9JMH9|MY18A_MOUSE S97	7880374	8036276	4793734	5209642	15584885	12453267	35750740	13118634	20374446	14740472	22963500	23982334	15047766	11997440	13038380	10412436	14197861	13306343	24417158	13679959	6.48001e+06	1.64003e+07	1.92269e+07	20515188	1.2624e+07
	373	sp|Q9JMH9|MY18A_MOUSE	S100	sp|Q9JMH9|MY18A_MOUSE S100	7877048	8038770	4793878	5208405	14823202	12455845	35751216	13026664	20361648	14732838	22943306	23988680	15050430	11999207	13023154	10412829	14188382	13316202	24424840	13684490	6.47953e+06	1.64035e+07	1.90142e+07	20506618	12621405
	374	sp|Q9JMH9|MY18A_MOUSE	S102	sp|Q9JMH9|MY18A_MOUSE S102	7982686	8041579	4793293	5210557	14816155	12455742	35766092	13023107	20362106	14732657	22912544	23981486	15046056	11993647	13084985	10420844	14191604	13320343	24432140	13686831	6.50703e+06	1.64077e+07	19015274	2.04972e+07	12636383
	375	sp|Q9JMH9|MY18A_MOUSE	S1965	sp|Q9JMH9|MY18A_MOUSE S1965	15213851	15090942	12735212	13703227	26864321	22779649	65632686	14173552	20576495	16122429	27085331	33977349	18767908	11302720	15345976	14664041	19084198	19091041	40829457	24020797	14185808	2.57564e+07	32362552	24440401	1.50202e+07
	376	sp|Q9JMH9|MY18A_MOUSE	S2036	sp|Q9JMH9|MY18A_MOUSE S2036	8312076	13203744	14238011	10738908	30175218	29321692	51856228	14180027	15953785	20679432	23680138	34708972	16233554	11673229	13536297	15537375	23512658	17853806	51165148	25302284	1.16232e+07	29458474	3.13833e+07	2.37556e+07	1.42451e+07
	377	sp|Q9JMH9|MY18A_MOUSE	S2038	sp|Q9JMH9|MY18A_MOUSE S2038	11198784	14785997	14872073	10957886	30176052	29287389	51955192	14432754	15951405	20367616	27064355	38306926	8725991	11673598	13724214	15537209	23331384	17849822	51196356	26237076	12953685	2.96537e+07	3.14628e+07	2.54226e+07	12415253
	378	sp|Q9QY06|MYO9B_MOUSE	S1174	sp|Q9QY06|MYO9B_MOUSE S1174	6388016	10782226	10581291	5628000	15085832	10832367	23734382	10043548	10940993	7688522	4788126	14390047	7343567	5449590	5482104	9785366	16186957	12559698	24262830	15503102	8.34488e+06	1.71281e+07	1.4924e+07	9451922	7.01516e+06
	379	sp|Q9QY06|MYO9B_MOUSE	S1263	sp|Q9QY06|MYO9B_MOUSE S1263	2304789	3276084	3009473	1606841	5433398	3938794	8279776	2769720	3614350	3708245	4964666	4893446	2089920	1676332	1931679	2039701	6233708	4223790	9179266	8435976	2.5493e+06	7018185	5105422	4.29518e+06	1934408
	380	sp|Q9QY06|MYO9B_MOUSE	S1646	sp|Q9QY06|MYO9B_MOUSE S1646	735969	1263302	1390191	2132190	1445656	143955	1988074	846504	1121844	533720	855644	104523	908714	1096267	730332	1036135	539042	1075848	3150028	1600669	1380413	1.5914e+06	1.10605e+06	653933	942862
	381	sp|Q9QY06|MYO9B_MOUSE	S1948	sp|Q9QY06|MYO9B_MOUSE S1948	0	2177962	2539628	502678	2999311	1076234	442153	614744	2457461	1093536	2769728	3938424	0	1197822	1412522	1572970	1804156	0	3000067	4219358	1305067	2.2559e+06	1.28311e+06	2.56479e+06	1.04583e+06
	382	sp|Q6URW6|MYH14_MOUSE	S1972	sp|Q6URW6|MYH14_MOUSE S1972	12209551	10611301	8620353	0	0	7726514	119939	7682597	12981057	7542525	11323809	14276706	5911870	7328361	5390710	7348478	10241224	8045674	9643073	14063971	7.8603e+06	1.04985e+07	3.88226e+06	1.1531e+07	6.49485e+06
	383	sp|Q9Z2A0|PDPK1_MOUSE	S243	sp|Q9Z2A0|PDPK1_MOUSE S243	10509261	18663916	19586702	12588687	16061692	20843334	18920128	16191212	23521148	24042094	26179226	32274436	6881056	9121347	15422307	15505464	31452894	21617056	40190336	21058022	1.53371e+07	28579577	1.80041e+07	26504226	1.17325e+07
	384	sp|Q9JIL4|NHRF3_MOUSE	S491	sp|Q9JIL4|NHRF3_MOUSE S491	0	40508	43523	210546	2681959	1433787	1865877	685275	1656600	1637059	378559	968591	1665051	975890	1640199	982726	6298869	4436975	4782119	2573738	73644.2	4.52293e+06	1.66672e+06	1.1602e+06	1.31597e+06
	385	sp|Q9JIL4|NHRF3_MOUSE	S488	sp|Q9JIL4|NHRF3_MOUSE S488	0	40508	0	184063	2247774	1312217	1645254	663928	1312587	1137921	270719	968591	1435988	975890	1381804	982726	4677729	3505096	4145284	1721873	56142.8	3.5125e+06	1.46729e+06	922454	1194102
	386	sp|P49312|ROA1_MOUSE	S3	sp|P49312|ROA1_MOUSE S3	70468849	99878906	115789284	115630105	206537000	226546552	390565594	123902906	162813224	167342701	190791674	260491748	140019677	96638824	127704566	118127045	265729116	196435238	401054744	207123574	100441786	267585668	236888013	1.9536e+08	120622528
	387	sp|P49312|ROA1_MOUSE	S5	sp|P49312|ROA1_MOUSE S5	152335530	200685320	212560218	213880834	324397592	344279940	620408076	209877907	254319838	266644074	319553650	429360484	217824506	168561106	214991044	206063636	374263254	281707540	603408156	298145746	1.94865e+08	389381174	3.74741e+08	3.1747e+08	201860073
	388	sp|Q02780|NFIA_MOUSE	S302	sp|Q02780|NFIA_MOUSE S302	2315723	3489506	6385031	4430347	14803443	19403554	30766184	5642844	327700	9504746	16144976	12072615	14296232	7558823	7447571	10877593	11353130	8289283	21253570	0	4.15515e+06	1.0224e+07	1.7654e+07	9.51251e+06	1.00451e+07
	389	sp|Q02780|NFIA_MOUSE	S309	sp|Q02780|NFIA_MOUSE S309	2318206	3494635	6381928	4493942	14804619	19385898	30827054	5642598	6900696	9404338	16200224	12081933	14287466	7630562	7448183	10880790	11350266	8289162	21253604	10506586	4.17218e+06	1.28499e+07	1.7665e+07	1.11468e+07	1.00618e+07
	390	sp|Q02780|NFIA_MOUSE	S322	sp|Q02780|NFIA_MOUSE S322	4802424	10112986	14066422	10955624	16995278	24420050	27669510	19168706	22014618	29706824	20074040	21296460	26418688	16956834	28117190	18440302	30431682	23482592	46242372	31277716	9984364	3.28586e+07	22063386	2.3273e+07	2.24833e+07
	391	sp|Q02780|NFIA_MOUSE	S325	sp|Q02780|NFIA_MOUSE S325	4802524	10159431	14499691	11432200	16994732	24451616	27675020	19028720	23213442	29854390	17246450	21291340	26420848	17305370	27709962	18337606	30433224	23695712	45284532	31809350	1.02235e+07	3.28057e+07	22037522	2.29014e+07	2.24434e+07
	392	sp|Q3TYA6|MPP8_MOUSE	S50	sp|Q3TYA6|MPP8_MOUSE S50	5997367	6382527	7682389	3237421	14705620	17247194	23981596	6421797	12762850	12913833	11973346	20530302	7783146	6584144	7444292	9188179	11540786	14364075	30747728	15066687	5824926	17929819	1.55891e+07	1.45451e+07	7.74994e+06
	393	sp|P97868|RBBP6_MOUSE	S1178	sp|P97868|RBBP6_MOUSE S1178	3581739	5228993	5652053	6885652	13336718	9466646	15527598	9083580	7864520	11270630	10371433	12117523	7810225	5615175	7055892	6627865	12910319	8886972	19145288	9477331	5.33711e+06	1.2605e+07	1.18536e+07	1.0406e+07	6.77729e+06
	394	sp|P97868|RBBP6_MOUSE	S1328	sp|P97868|RBBP6_MOUSE S1328	3850875	5157398	10004478	7484224	22671088	26661106	34150336	12680259	11885065	18631754	12576812	21088816	19332610	10836555	15333880	14546603	19022270	19295212	45048732	21078372	6.62424e+06	2.61111e+07	2.40407e+07	1.60456e+07	15012412
	395	sp|Q9EPU0|RENT1_MOUSE	S1101	sp|Q9EPU0|RENT1_MOUSE S1101	12950809	23672978	28407096	15646852	18509432	26506366	26745784	19910626	23210906	21859256	25725022	31423638	12595785	15968211	16240376	18376806	21527606	20268530	40849164	29840566	2.01694e+07	2.81215e+07	22918052	2.55547e+07	1.57953e+07
	396	sp|Q9ERU9|RBP2_MOUSE	S1153	sp|Q9ERU9|RBP2_MOUSE S1153	20176798	22009568	20654158	22237660	24484777	23887104	37287072	25773770	38820385	26061337	37903940	39887784	31415805	22795872	26370452	24494084	29665853	28496245	42722378	35608878	21269546	3.41233e+07	2.78582e+07	3.56684e+07	2.62691e+07
	397	sp|Q9ERU9|RBP2_MOUSE	S1146	sp|Q9ERU9|RBP2_MOUSE S1146	20176244	21639548	20358432	21924184	23261922	21809050	36966848	24523628	36973724	24993254	36395980	39331244	28277038	19507014	24204002	22969870	29052896	27824302	41373456	32767722	21024602	32754594	26640362	3.44236e+07	23739481
	398	sp|Q9ERU9|RBP2_MOUSE	S2086	sp|Q9ERU9|RBP2_MOUSE S2086	3367266	3071867	5214855	6424047	11650101	10526151	6776695	6492232	9350057	11682320	6088093	9710598	12450854	7046592	10190198	10971104	11342557	13036833	11927330	10266913	4.51951e+06	1.16434e+07	8.86129e+06	9207767	10164687
	399	sp|Q9ERU9|RBP2_MOUSE	S2504	sp|Q9ERU9|RBP2_MOUSE S2504	3332211	2387360	3186710	4455171	7041417	3959129	11054467	3773052	4096617	3502124	4599972	3713018	7677807	5450197	3788554	4137005	1503495	2770051	4232607	3626659	3340363	3033203	6.45702e+06	3.97793e+06	5.26339e+06
	400	sp|Q9ERU9|RBP2_MOUSE	S2638	sp|Q9ERU9|RBP2_MOUSE S2638	0	469772	0	945532	3290473	2139351	4191783	1188197	2508983	962225	2283601	152142	3008356	1529509	1686187	1812548	1325164	2361414	3830429	2209740	353826	2.43169e+06	2702451	1.47674e+06	2009150
	401	sp|Q9ERU9|RBP2_MOUSE	S2639	sp|Q9ERU9|RBP2_MOUSE S2639	0	0	0	945511	3289968	2139338	4192500	1188338	2508483	962437	2283654	152202	3008055	1529521	1686176	1812514	1324914	2360426	3830875	2209744	236378	2.43149e+06	2702536	1476694	2.00907e+06
	402	sp|Q8BK03|MIGA2_MOUSE	S204	sp|Q8BK03|MIGA2_MOUSE S204	16916400	16357501	8755937	7990556	7724790	5945277	4620452	8119553	19596867	7848459	15905740	15640587	4528949	2533791	7245203	6699652	11057910	10355851	13754448	15601386	1.25051e+07	1.26924e+07	6602518	1.47479e+07	5.2519e+06
	403	sp|Q8BK03|MIGA2_MOUSE	T205	sp|Q8BK03|MIGA2_MOUSE T205	3543407	3339255	3649200	3329541	5629003	5488405	2791814	5162227	10788237	5101713	5463069	3904867	4544668	2418408	7447017	5641892	11057910	9790810	10545590	12331549	3.46535e+06	1.09315e+07	4.76786e+06	6.31447e+06	5.013e+06
	404	sp|Q8BK03|MIGA2_MOUSE	S211	sp|Q8BK03|MIGA2_MOUSE S211	0	4226605	0	3331064	5629455	5249964	2794370	5069487	10786441	0	5701514	3922135	4275443	0	7217753	5647700	11058703	9788007	10284905	12338020	1.88942e+06	1.08674e+07	4685819	5.10252e+06	4285224
	405	sp|C0HKD9|MFA1B_MOUSE	S115	sp|C0HKD9|MFA1B_MOUSE S115	589377	1350234	2943976	1139209	968213	2809566	5523808	609225	453464	1549681	3104396	6179271	847125	1498161	3017830	1389351	1759291	969195	5711457	3316645	1505699	2939147	2477703	2821703	1.68812e+06
	406	sp|Q9CY58|PAIRB_MOUSE	T386	sp|Q9CY58|PAIRB_MOUSE T386	0	658512	612616	0	1205451	168175	1133622	1654575	7766207	5345994	8363263	973103	4832375	1713156	4596659	5661830	650751	257410	1399099	1248206	317782	888866	1.04046e+06	5.61214e+06	4201005
	407	sp|Q9CY58|PAIRB_MOUSE	S390	sp|Q9CY58|PAIRB_MOUSE S390	0	294072	60060	1088334	0	574728	1635044	414351	7619636	5347462	8377451	4293158	4831699	840038	938307	5659536	649359	271195	4532736	1785892	360616	1.8098e+06	656031	6.40943e+06	3067395
	408	sp|Q9CY58|PAIRB_MOUSE	S392	sp|Q9CY58|PAIRB_MOUSE S392	0	272482	238771	1088360	0	583853	453167	1654880	7763380	5347712	8376317	984465	4832079	1722517	3296096	5661884	648305	266203	1398482	1749264	399903	1.01556e+06	672975	5.61797e+06	3878144
	409	sp|Q8VD65|PI3R4_MOUSE	S908	sp|Q8VD65|PI3R4_MOUSE S908	1936113	2127536	3833518	1949288	3292752	3859993	236132	2529508	4858464	5382188	5450403	2912448	6101517	4518977	7744552	7956446	820350	667703	2186661	201451	2.46161e+06	969041	2.4796e+06	4.65088e+06	6580373
	410	sp|P62071|RRAS2_MOUSE	S185	sp|P62071|RRAS2_MOUSE S185	968183	3729582	1555150	679963	2558376	3020803	1904810	1516249	2232170	4031446	799011	5626467	1363469	1652780	2653293	1631716	9673511	2467150	8007198	6705590	1.73322e+06	6.71336e+06	2.25006e+06	3.17227e+06	1.82531e+06
	411	sp|P11679|K2C8_MOUSE	S23	sp|P11679|K2C8_MOUSE S23	325165216	540159424	621189824	668774720	805870336	823912512	1066750976	576664384	546427200	880285056	731641856	829670016	429687936	383332576	444827872	506361024	688263680	742170304	1286169728	603507584	538822296	830027824	818299552	747006032	441052352
	412	sp|P11679|K2C8_MOUSE	S42	sp|P11679|K2C8_MOUSE S42	2153641	9667303	6116710	12523428	21137322	27922598	35836184	18561550	14596365	35385232	25872454	20661064	11594402	8562414	11809243	17387092	10579444	17649840	23226240	11851665	7.61527e+06	1.58268e+07	2.58644e+07	2.41288e+07	1.23383e+07
	413	sp|P11679|K2C8_MOUSE	S43	sp|P11679|K2C8_MOUSE S43	2154317	9667365	6116694	12523791	21137366	27923004	35836184	18561382	14601409	35385184	25872930	20659716	11593558	8561747	12005315	17386236	10589493	17650330	23227516	11851612	7.61554e+06	1.58297e+07	25864484	2.41298e+07	12386714
	414	sp|P11679|K2C8_MOUSE	S44	sp|P11679|K2C8_MOUSE S44	4012965	5981260	5892550	8999144	10847461	9466480	15992455	10450144	6868999	11946688	10938662	10306021	5069030	3828133	3890633	5729814	1798137	4619658	10889815	6271052	6.22148e+06	5.89467e+06	11689135	1.00151e+07	4.6294e+06
	415	sp|P11679|K2C8_MOUSE	S45	sp|P11679|K2C8_MOUSE S45	4012965	5981342	5781777	8821501	10843041	9465689	15992871	10449027	6868274	11946688	10938614	10306021	5069400	3828223	3889382	5729773	1798064	4619549	10889815	6271052	6.1494e+06	5894620	11687657	1.00149e+07	4.62919e+06
	416	sp|P11679|K2C8_MOUSE	S481	sp|P11679|K2C8_MOUSE S481	0	740394	1485441	1070679	6907196	1479710	262155	3847707	3894311	5292883	2706147	4015099	4748921	3253517	4721880	6428018	163643	111851	319426	1004254	824128	399794	3124192	3977110	4788084
	417	sp|P11679|K2C8_MOUSE	S488	sp|P11679|K2C8_MOUSE S488	2713268	3194485	3021721	3524909	5686441	5649994	10051107	4133573	3840705	6206559	5941017	6675405	1972846	2966102	2969415	3299903	278122	1916557	3641137	4019336	3.1136e+06	2463788	6.38028e+06	5.66592e+06	2.80207e+06
	418	sp|Q9D0V7|RCAS1_MOUSE	S35	sp|Q9D0V7|RCAS1_MOUSE S35	41478815	58633068	60560362	39912200	53602254	76188162	95219206	50672880	75099848	61415597	83263978	89978966	50491151	39697564	49362512	55656688	79119110	51832446	119425020	74457730	5.01461e+07	8.12086e+07	6.89206e+07	7.74396e+07	4.8802e+07
	419	sp|Q9D0V7|RCAS1_MOUSE	T40	sp|Q9D0V7|RCAS1_MOUSE T40	18145310	22931986	18923710	27266978	19314742	26772224	25276494	17086618	20151820	20247824	23061142	23946368	16387384	12502383	19600570	27199016	18535584	13590637	24975096	16909030	21816996	1.85026e+07	2.21125e+07	2.18518e+07	1.89223e+07
	420	sp|Q3TWW8|SRSF6_MOUSE	S302	sp|Q3TWW8|SRSF6_MOUSE S302	38195740	48270568	48652552	59659572	112585384	86476440	137498720	63742488	70804384	82324640	82585072	99830760	63369548	49066172	66337340	63411432	96748768	77965768	141691408	78166240	48694608	98643046	100075758	83886214	60546123
	421	sp|P42208|SEPT2_MOUSE	S217	sp|P42208|SEPT2_MOUSE S217	380003093	486303445	442662252	423854507	666809952	635144496	1165073805	490225977	604065345	597371109	742036576	932421394	462059057	356995680	468434540	472307504	614974776	545845734	1207130678	621647406	4.33206e+08	7.474e+08	7.39314e+08	718973606	4.39949e+08
	422	sp|P20357|MTAP2_MOUSE	S1782	sp|P20357|MTAP2_MOUSE S1782	1153826	2064717	1350864	1453318	5505826	4096789	6468249	2704038	3008964	3867130	4892858	6124259	2918419	2583343	2513060	2946124	5825876	3632446	7979364	5434896	1.50568e+06	5.71815e+06	4.69373e+06	4.4733e+06	2.74024e+06
	423	sp|O70361|PER3_MOUSE	S50	sp|O70361|PER3_MOUSE S50	328485	67949	0	0	2396226	1508428	8526477	0	0	0	0	446012	293435	0	0	0	0	168767	658269	27250	99108.5	213572	3.10778e+06	111503	73358.8
	424	sp|Q5U4C3|SFR19_MOUSE	T234	sp|Q5U4C3|SFR19_MOUSE T234	316493	1143760	12439121	9113084	0	13115864	0	10203668	12776382	14417392	21462836	30101446	0	870902	7933113	9714435	1899744	9133282	26623762	14024497	5.75311e+06	1.29203e+07	5829883	19689514	4.62961e+06
	425	sp|Q5U4C3|SFR19_MOUSE	Y238	sp|Q5U4C3|SFR19_MOUSE Y238	4648333	9247384	12438960	9112952	6922240	13110527	8213500	5690373	12830617	14420679	21466478	30092118	3460026	609631	7933286	9721500	1872917	9133307	26628514	14027553	8.86191e+06	1.29156e+07	8484160	19702473	5.43111e+06
	426	sp|Q5U4C3|SFR19_MOUSE	S239	sp|Q5U4C3|SFR19_MOUSE S239	4647864	10374448	12438432	9112987	6930198	13116094	8213500	10204874	12778974	14415616	21460760	30101036	3459125	1317949	7933145	9721500	1573976	9133327	26832212	14027553	9.14343e+06	12891767	9.61617e+06	1.96891e+07	5.60793e+06
	427	sp|Q5U4C3|SFR19_MOUSE	S909	sp|Q5U4C3|SFR19_MOUSE S909	1014114	1324798	1764304	645731	3270893	2966073	3881285	1521952	1839734	3387021	2620846	4360430	2036996	1266779	1539029	1845095	2359279	1564970	4546735	3437864	1.18724e+06	2977212	2.91005e+06	3.05201e+06	1.67197e+06
	428	sp|Q5U4C3|SFR19_MOUSE	S911	sp|Q5U4C3|SFR19_MOUSE S911	1014155	1325131	1827016	693024	3272888	2966026	3882293	1522735	1839855	3386945	2661457	4360367	2036442	1266576	1538451	1845035	2359743	1565275	4365925	3437858	1.21483e+06	2.9322e+06	2.91099e+06	3062156	1671626
	429	sp|Q9Z0E8|S22A5_MOUSE	S547	sp|Q9Z0E8|S22A5_MOUSE S547	86173	512041	361668	362157	4394895	1377559	132439	1265126	2882915	4554649	1408566	4995565	1181743	290225	1664320	909783	4729893	527342	1939287	5321877	330510	3.1296e+06	1.7925e+06	3.46042e+06	1.01152e+06
	430	sp|Q9D708|S10AG_MOUSE	Y21	sp|Q9D708|S10AG_MOUSE Y21	1153736	5343925	5333378	3975741	3320330	7079598	2917305	5088491	3561594	6304437	2962082	6046982	2592447	953032	4644371	4389269	8328688	876605	5519425	5184221	3951695	4.97723e+06	4601431	4.71877e+06	3.14478e+06
	431	sp|Q9D708|S10AG_MOUSE	S23	sp|Q9D708|S10AG_MOUSE S23	2614136	10689050	10665141	7971466	6644360	14165680	6206159	10175521	7090798	12548067	3521656	6046982	5239254	2444979	9302444	8819356	16248640	2734482	8917864	10365328	7.98495e+06	9.56658e+06	9297930	7.30188e+06	6.45151e+06
	432	sp|Q91ZM2|SH2B1_MOUSE	S123	sp|Q91ZM2|SH2B1_MOUSE S123	1579975	685466	2287589	0	0	387655	0	509148	2697966	863534	4926280	1689760	0	0	0	435106	715578	835811	2061150	1151826	1.13826e+06	1.19109e+06	224201	2544385	108776
	433	sp|Q91ZM2|SH2B1_MOUSE	S125	sp|Q91ZM2|SH2B1_MOUSE S125	0	478918	0	0	2418146	1548111	7103541	4266197	2443624	1753064	0	0	998907	1491964	0	1103989	0	1573622	8178192	615792	119730	2.5919e+06	3.834e+06	1049172	898715
	434	sp|G5E8A8|TEKT5_MOUSE	T436	sp|G5E8A8|TEKT5_MOUSE T436	5501964	10261204	10323296	4881435	2655893	5792948	6561327	9601646	10506648	10658215	6988921	18397050	2274696	3006377	6542127	5876654	11135017	6006165	14021805	8507442	7.74197e+06	9.91761e+06	6.15295e+06	1.16377e+07	4.42496e+06
	435	sp|Q60596|XRCC1_MOUSE	S444	sp|Q60596|XRCC1_MOUSE S444	18090334	18966110	11765561	16337151	35221228	30689726	58960028	21631020	33967396	26654592	39392212	43183896	22054956	15990832	19458354	19933714	47280640	33985724	61328132	40591464	16289789	45796490	3.66255e+07	35799524	19359464
	436	sp|Q60596|XRCC1_MOUSE	S445	sp|Q60596|XRCC1_MOUSE S445	18145582	18907870	19532748	17893826	34852264	30689726	59209172	21460632	33965800	26748552	39231688	43314480	22060642	10229929	19457496	19932292	47245428	34080824	60918532	40464960	1.862e+07	45677436	3.65529e+07	35815130	1.79201e+07
	437	sp|Q3U1J1|TFPT_MOUSE	T178	sp|Q3U1J1|TFPT_MOUSE T178	4388630	4584537	5342065	5009692	9307889	7105475	13829698	5778567	6941003	5856891	6416991	11455241	5980309	4328547	5681790	5186101	7255130	6066361	12605759	9006488	4831231	8.73343e+06	9.00541e+06	7.66753e+06	5.29419e+06
	438	sp|Q3U1J1|TFPT_MOUSE	S179	sp|Q3U1J1|TFPT_MOUSE S179	4389249	4584345	5343013	5009584	9306533	7173759	13828693	5777691	6942585	5858839	6418000	11457730	5978730	4328771	5676763	5186019	7257627	6066536	12607880	8927824	4.83155e+06	8.71497e+06	9021669	7.66929e+06	5.29257e+06
	439	sp|Q6PFR5|TRA2A_MOUSE	S258	sp|Q6PFR5|TRA2A_MOUSE S258	618398704	820991568	550411242	584249766	1903699466	1597101090	4108900742	1034501928	1407225600	1146196754	1453121936	3093556800	893719164	504128820	441306508	943929936	1664825408	1381538048	2800683460	1471097520	643512820	1829536109	2.16105e+09	1.77503e+09	695771107
	440	sp|Q63836|SBP2_MOUSE	S52	sp|Q63836|SBP2_MOUSE S52	1611760	9879706	9168040	6751012	2051026	6629044	4470492	1977920	7071806	3748250	12957636	3814758	0	1534890	3887058	6145826	1429964	9650894	18310542	5794010	6.85263e+06	8.79635e+06	3.78212e+06	6.89811e+06	2.89194e+06
	441	sp|Q60710|SAMH1_MOUSE	S48	sp|Q60710|SAMH1_MOUSE S48	4535828	460955	5072410	0	0	2789370	0	3505471	5012162	2647364	13473269	17487450	1665622	3670056	4755757	665042	3481938	2171560	7900716	7786741	2.5173e+06	5.33524e+06	1.57371e+06	9.65506e+06	2.68912e+06
	442	sp|Q60710|SAMH1_MOUSE	T51	sp|Q60710|SAMH1_MOUSE T51	7031199	12855983	9727188	2694008	2974607	8032063	1933419	7814903	15494554	6119432	26461330	32067007	2243649	10344843	11204231	5168671	3480718	2170767	19662426	14710523	8.07709e+06	1.00061e+07	5188748	2.00356e+07	7.24035e+06
	443	sp|Q8K284|TF3C1_MOUSE	S1889	sp|Q8K284|TF3C1_MOUSE S1889	3583010	2930860	2918548	2009269	7538475	10806396	9317549	7154953	12349003	7542522	10305208	8380990	6230512	6165943	7107554	6721465	13528913	12585485	17400368	12083293	2.86042e+06	1.38995e+07	8.70434e+06	9.64443e+06	6.55637e+06
	444	sp|Q8BKT7|THOC5_MOUSE	S27	sp|Q8BKT7|THOC5_MOUSE S27	0	277304	442291	163573	0	358997	31330	100065	753808	518540	740252	731204	2	184801	449152	331307	0	0	163353	778472	220792	235456	122598	685951	241316
	445	sp|Q9D8T7|SLIRP_MOUSE	T103	sp|Q9D8T7|SLIRP_MOUSE T103	5358215	7864274	7556333	7062712	14507247	13248245	15500537	12986481	15839523	19315406	21200856	0	9289796	9011271	9777859	10677660	18742016	17603234	24130692	22382280	6.96038e+06	2.07146e+07	1.40606e+07	1.40889e+07	9.68915e+06
	446	sp|Q9D8T7|SLIRP_MOUSE	S104	sp|Q9D8T7|SLIRP_MOUSE S104	5357869	7866548	7549908	7133793	14503105	13247135	15500921	12985482	15832912	19317980	21199922	19985818	9286498	9010310	9780443	10829387	19009270	18029602	24127804	22145694	6.97703e+06	2.08281e+07	1.40592e+07	19084158	9.72666e+06
	447	sp|Q9CYZ2|TPD54_MOUSE	S179	sp|Q9CYZ2|TPD54_MOUSE S179	35452764	45726408	53381404	46356368	80671280	69254896	69638368	54711920	58446836	64850468	0	127613280	39899660	41184220	28494430	44694024	32429590	28740220	73363936	61652328	45229236	4.90465e+07	68569116	62727646	3.85681e+07
	448	sp|P26039|TLN1_MOUSE	S2039	sp|P26039|TLN1_MOUSE S2039	4887905	6947835	9275122	6290846	13022091	16634853	18668062	9928746	13151239	14004606	17414420	23211826	7021356	8958770	9563695	9377023	16616969	12546356	23262078	17284408	6850427	1.74275e+07	14563438	1.69455e+07	8730211
	449	sp|Q8BUH8|SENP7_MOUSE	S12	sp|Q8BUH8|SENP7_MOUSE S12	0	87197	89266	0	2382478	1233396	1422055	459769	852761	1221774	1034800	1316159	0	35688	0	382595	1842254	679799	252856	791591	44115.8	891625	1.37442e+06	1.10637e+06	104571
	450	sp|Q6NXN1|SZRD1_MOUSE	S36	sp|Q6NXN1|SZRD1_MOUSE S36	8615045	10024188	9203027	6172402	10138512	13579820	18572170	13317339	19374754	17560758	14569133	14984731	9822015	10017932	14513904	11844419	22653600	20772374	26110114	22926134	8.50367e+06	2.31156e+07	1.3902e+07	16622344	1.15496e+07
	451	sp|Q6NXN1|SZRD1_MOUSE	S38	sp|Q6NXN1|SZRD1_MOUSE S38	8612806	10026967	9202554	6171684	10136194	13579554	18572470	12944396	19380434	17566694	14565483	14979996	9440811	10017668	14510197	11734200	22632050	20772222	26110114	21876926	8.5035e+06	22847828	1.38082e+07	1.66232e+07	11425719
	452	sp|Q6NXN1|SZRD1_MOUSE	S50	sp|Q6NXN1|SZRD1_MOUSE S50	390172	1130106	1828135	1038758	2172987	6121992	2461962	2739724	1184689	5006008	4182871	3031253	4252605	1445722	7018207	4096117	6301697	6303523	7241452	5880273	1.09679e+06	6.43174e+06	3.37417e+06	3.35121e+06	4.20316e+06
	453	sp|P47963|RL13_MOUSE	T106	sp|P47963|RL13_MOUSE T106	964883	2000293	2035586	1303201	1874610	2258859	3255172	1693922	1760440	1557099	3025885	2884164	864777	1060640	1019772	718380	2707465	1305245	3917768	1770011	1.57599e+06	2.42512e+06	2.27064e+06	2306897	915892
	454	sp|P47963|RL13_MOUSE	S138	sp|P47963|RL13_MOUSE S138	136354	6843391	1611890	6888356	10391591	11336203	12012675	3352956	7302724	9570016	1293129	1416160	4835671	5348321	5996801	779586	4575688	8066201	12538911	7394601	3.87e+06	8.14385e+06	9.27336e+06	4.89551e+06	4.24009e+06
	455	sp|P47963|RL13_MOUSE	S139	sp|P47963|RL13_MOUSE S139	4008936	6841133	5887586	6938623	10338026	11384604	12057989	3364727	7303086	9326864	7988143	1545861	4822042	5699733	6054184	6582090	445641	8085978	12528849	7304579	5.91907e+06	7.09126e+06	9.28634e+06	6.54099e+06	5.78951e+06
	456	sp|P68373|TBA1C_MOUSE	S438	sp|P68373|TBA1C_MOUSE S438	4388541	9563470	15886651	10243474	19423132	38217880	40617024	11057943	14371649	15518045	9577013	24844148	16382551	10926253	16245392	17795560	14618561	15021485	49332108	21256920	10020534	2.50573e+07	2.7329e+07	1.60777e+07	15337439
	457	sp|Q62093|SRSF2_MOUSE	S186	sp|Q62093|SRSF2_MOUSE S186	705467	1758030	15288140	2804395	60315392	74279840	102777768	12610639	31231842	26098652	1559066	42104620	25672358	22316940	34650016	26880966	50929648	6850192	153324112	37487980	5139008	62147983	6.24959e+07	25248545	27380070
	458	sp|Q62093|SRSF2_MOUSE	S188	sp|Q62093|SRSF2_MOUSE S188	34283695	52153386	98505908	100333883	266460992	334484640	431426696	95671503	166466610	173721100	101848114	181794684	220516934	165201260	232250144	176126134	380563312	251035856	545686096	238863196	71319218	354037115	2.82011e+08	155957627	198523618
	459	sp|P48776|T23O_MOUSE	S18	sp|P48776|T23O_MOUSE S18	0	0	0	77208	0	2712217	2481551	106577	0	252238	72865	0	618718	523541	107402	515336	641505	106817	2289466	0	19302	759447	1.32509e+06	81275.8	441249
	460	sp|Q9JJL3|SO1B2_MOUSE	S287	sp|Q9JJL3|SO1B2_MOUSE S287	109361462	185790965	103896913	104785033	142593098	56151773	93328618	71276292	69920227	126691448	70201061	126492056	52333217	39530774	47731532	66201257	269012557	142557830	210653980	275610754	1.25959e+08	2.24459e+08	9.08374e+07	98326198	51449195
	461	sp|Q9JJL3|SO1B2_MOUSE	S289	sp|Q9JJL3|SO1B2_MOUSE S289	20345063	39815999	21092964	8120093	12808968	12873178	9881497	16639753	25985288	52447706	19738317	49025373	8863560	2862906	9904662	9015269	43917944	21332766	25951357	53700655	2.23435e+07	3.62257e+07	13050849	36799171	7.6616e+06
	462	sp|Q8BRF7|SCFD1_MOUSE	S293	sp|Q8BRF7|SCFD1_MOUSE S293	18940810	25203714	22965194	24298250	39197156	40362784	73777424	24746334	26596628	21737466	33965852	32618220	20648714	17218952	19003650	22593632	21225804	18878756	51628952	24695706	22851992	2.91073e+07	4.45209e+07	2.87295e+07	19866237
	463	sp|Q8BRF7|SCFD1_MOUSE	T294	sp|Q8BRF7|SCFD1_MOUSE T294	10108689	12791668	12865895	13931889	24448996	27374306	55149224	14991294	19226486	16176192	24271606	23734526	12685846	9382841	10013402	12435187	24984296	18888936	51154216	19434382	1.24245e+07	2.86155e+07	30490955	2.08522e+07	11129319
	464	sp|Q8BRF7|SCFD1_MOUSE	S299	sp|Q8BRF7|SCFD1_MOUSE S299	28875121	37992687	35827421	38121017	63413768	67740850	128747884	39537698	45822320	38690668	58244644	56346208	33510454	26601355	29034444	35005267	46134618	37532792	98718384	44121324	3.52041e+07	5.66268e+07	74860050	49775960	31037880
	465	sp|P16546|SPTN1_MOUSE	S1028	sp|P16546|SPTN1_MOUSE S1028	51368493	67311400	54480676	60525944	58124866	50419915	86245747	49672371	60623001	96941442	98544548	114428611	37263722	50894142	63486675	51888788	93985424	84435847	137966556	73702608	5.84216e+07	9.75226e+07	6.11157e+07	9.26344e+07	5.08833e+07
	466	sp|P16546|SPTN1_MOUSE	S1030	sp|P16546|SPTN1_MOUSE S1030	45998688	68396583	55015720	53538813	40842359	50434764	86269801	49462827	60106317	96798515	99632124	115149423	37251096	51126917	63476956	51937980	94032355	85587923	136796193	73186218	55737451	9.74007e+07	5.67524e+07	9.29216e+07	5.09482e+07
	467	sp|P16546|SPTN1_MOUSE	S1216	sp|P16546|SPTN1_MOUSE S1216	8880418	15142203	17130386	11685670	18139729	22582668	18834249	18825301	18877179	31966132	26242440	29738700	8956603	9312589	13419103	16685775	18909736	17715780	33147782	20207788	1.32097e+07	2.24953e+07	1.95955e+07	2.67061e+07	1.20935e+07
	468	sp|Q9R190|MTA2_MOUSE	S434	sp|Q9R190|MTA2_MOUSE S434	10202374	10543173	10304595	8117211	18564672	17037440	25431634	12826340	15574415	12195012	16106781	18292062	11835304	8677080	9989632	10940435	18081292	14077285	34182680	16648582	9.79184e+06	2.07475e+07	1.8465e+07	1.55421e+07	1.03606e+07
	469	sp|Q99JF8|PSIP1_MOUSE	S104	sp|Q99JF8|PSIP1_MOUSE S104	2295264	5047957	6840418	3714031	8958505	25804876	154860	9795101	15506075	16097103	14352719	18606014	8947079	13332344	15989790	12702435	27526524	20833082	43484612	25060710	4.47442e+06	29226232	1.11783e+07	1.61405e+07	12742912
	470	sp|Q99JF8|PSIP1_MOUSE	S105	sp|Q99JF8|PSIP1_MOUSE S105	2253425	4946230	6840835	3714037	8957594	25805506	13482278	9794830	15504667	16095746	14351472	18608382	8940672	13332402	15989545	12702326	27526794	21016722	43463976	25062714	4.43863e+06	2.92676e+07	14510052	1.61401e+07	1.27412e+07
	471	sp|Q99JF8|PSIP1_MOUSE	S117	sp|Q99JF8|PSIP1_MOUSE S117	542824	1193469	1254829	1351556	4997594	6768369	7549627	2477700	4364716	5308732	3457755	446556	4468507	3763784	3680439	2967938	7001348	7295441	14210124	6060842	1.08567e+06	8.64194e+06	5.44832e+06	3.39444e+06	3720167
	472	sp|Q99JF8|PSIP1_MOUSE	T121	sp|Q99JF8|PSIP1_MOUSE T121	541386	1195023	1257416	1351568	4995801	6794224	7549627	2410573	4366425	5296165	3388323	446606	4469280	3745160	3738916	3012480	7080213	7452025	14210845	6689451	1.08635e+06	8.85813e+06	5.43756e+06	3.37438e+06	3741459
	473	sp|Q99JF8|PSIP1_MOUSE	S128	sp|Q99JF8|PSIP1_MOUSE S128	1323785	2088765	1699725	2067790	6749794	6644186	9113478	4425217	9400907	5650650	6509461	5610775	8194752	6047217	6595657	4652806	9728265	9669587	14694160	10955105	1.79502e+06	1.12618e+07	6.73317e+06	6.79295e+06	6372608
	474	sp|Q9DBR7|MYPT1_MOUSE	T442	sp|Q9DBR7|MYPT1_MOUSE T442	18607557	34200307	28786836	32513729	39668377	42915124	58233618	35412591	27782968	43379789	49344690	52835484	22379478	19999448	21379692	22744176	22637142	30171464	66954772	34858649	2.85271e+07	3.86555e+07	4.40574e+07	4.33357e+07	2.16257e+07
	475	sp|Q9DBR7|MYPT1_MOUSE	S444	sp|Q9DBR7|MYPT1_MOUSE S444	17505558	34301773	27681921	31815588	39608610	43204234	58241388	35355707	27565512	43553024	49365573	52307590	22389115	19386710	21362964	22738758	6916019	30677667	65531608	34553242	27826210	34419634	4.41025e+07	4.31979e+07	2.14694e+07
	476	sp|Q9D6Z1|NOP56_MOUSE	T409	sp|Q9D6Z1|NOP56_MOUSE T409	241371	326977	398451	32432	52039	418762	310240	193618	382181	524831	526602	1038996	53279	179293	273868	257864	1005708	462216	1013644	785300	249808	816717	243665	618152	191076
	477	sp|Q9D6Z1|NOP56_MOUSE	S512	sp|Q9D6Z1|NOP56_MOUSE S512	3498520	3089289	2790827	0	6875824	7226663	11005797	128556	4868706	4432677	12434918	3998468	1614495	2099911	1104746	2656123	1071687	568740	8068626	6266751	2344659	3993951	6309210	6.43369e+06	1.86882e+06
	478	sp|Q9D6Z1|NOP56_MOUSE	S527	sp|Q9D6Z1|NOP56_MOUSE S527	48238702	36293134	40965936	36513768	62996972	44991701	91504844	31721732	53930239	37143017	68042712	67051160	43827325	32357201	42451535	35260746	28639871	37147880	86562496	49904296	40502885	5.05636e+07	5.78038e+07	56541782	3.84742e+07
	479	sp|Q9D6Z1|NOP56_MOUSE	S535	sp|Q9D6Z1|NOP56_MOUSE S535	80961260	74025657	83381838	70006933	192252473	158220075	301056460	81130040	146910473	113935195	159926844	169326346	150419688	98520666	129673009	116200344	107513115	149707648	337931602	130714363	77093922	181466682	183164762	1.47525e+08	1.23703e+08
	480	sp|Q9D6Z1|NOP56_MOUSE	S528	sp|Q9D6Z1|NOP56_MOUSE S528	15277340	10543538	11134353	10013379	15768399	11738241	27427088	7617100	9926448	7318252	15234500	17723210	11787612	8884530	11591608	9670430	0	7618156	20732284	9587780	1.17422e+07	9484555	15637707	1.25506e+07	10483545
	481	sp|Q9D6Z1|NOP56_MOUSE	S542	sp|Q9D6Z1|NOP56_MOUSE S542	71434165	56067902	61738501	52652938	109164603	96373795	191419779	51617455	74986608	55645448	98252862	111433814	84189177	58085440	72899100	63871158	25801446	67658594	175187504	82799261	6.04734e+07	8.78617e+07	112143908	85079683	6.97612e+07
	482	sp|Q9D6Z1|NOP56_MOUSE	S553	sp|Q9D6Z1|NOP56_MOUSE S553	953544	1109239	1514134	141796	7223445	3384649	8125172	3007705	5019760	2847335	4057944	4875948	153134	2700767	2718907	3353746	4631821	3138032	8479346	5643774	929678	5.47324e+06	5.43524e+06	4.20025e+06	2.23164e+06
	483	sp|Q99K01|PDXD1_MOUSE	T686	sp|Q99K01|PDXD1_MOUSE T686	23778987	35756287	20828337	29325584	27942883	34362532	49419860	22476250	14815342	23985764	25714549	31565100	5881221	5675439	7738435	11806262	26839304	13881587	60198848	21147310	2.74223e+07	3.05168e+07	3.35504e+07	2.40202e+07	7.77534e+06
	484	sp|Q6A026|PDS5A_MOUSE	S1173	sp|Q6A026|PDS5A_MOUSE S1173	1670444	374991	969237	867450	2756305	1069864	5694118	2393423	3217988	0	141544	4483625	3009639	654925	3012237	1643987	4722010	1868194	3683896	3946300	970530	3555100	2.97843e+06	1.96079e+06	2080197
	485	sp|Q6WVG3|KCD12_MOUSE	S186	sp|Q6WVG3|KCD12_MOUSE S186	91312	721084	1293885	914058	1592003	3062208	1091929	0	744354	2533067	0	993059	331078	2457009	2042410	156238	3979485	1219962	6576263	4481671	755085	4.06435e+06	1436535	1067620	1.24668e+06
	486	sp|O09173|HGD_MOUSE	S437	sp|O09173|HGD_MOUSE S437	5165509	4823043	2771721	2721480	3830715	781241	5286394	2498893	5054093	2310225	7546780	10061151	658561	386791	0	160881	2116996	762080	2301268	2546779	3.87044e+06	1.93178e+06	3.09931e+06	6.24306e+06	301558
	487	sp|O09173|HGD_MOUSE	S439	sp|O09173|HGD_MOUSE S439	5164237	4822648	2778634	2721401	3831420	781184	5286331	2499763	4929040	2310251	7546102	10058660	658590	381407	0	160729	2006698	761962	2301670	2547242	3871730	1904393	3.09967e+06	6.21101e+06	300182
	488	sp|Q6PD10|IP6K1_MOUSE	S124	sp|Q6PD10|IP6K1_MOUSE S124	366345	100854	168912	136365	739809	191417	559687	71637	267533	110145	294781	354773	449006	130684	180881	114609	475227	296882	113366	186072	193119	267887	390638	256808	218795
	489	sp|Q8BYW1|RHG25_MOUSE	T393	sp|Q8BYW1|RHG25_MOUSE T393	136019	0	1720226	1481386	1684228	2051685	2770682	1813078	1235567	2469757	1747328	2393771	1574383	3085139	1807145	1944104	899851	1212003	2677778	2761507	834408	1.88778e+06	2.07992e+06	1.96161e+06	2.10269e+06
	490	sp|A2A8Z1|OSBL9_MOUSE	S323	sp|A2A8Z1|OSBL9_MOUSE S323	10780307	25298656	23587165	25249867	27146685	33578973	56471297	26294762	30300231	32517131	34253447	39919003	28485824	26570546	27735423	27494638	32322080	28076885	46347698	26006401	2.1229e+07	33188266	3.58729e+07	34247453	2.75716e+07
	491	sp|A2A8Z1|OSBL9_MOUSE	S325	sp|A2A8Z1|OSBL9_MOUSE S325	5426700	13955926	13225588	12557396	15690582	18955852	36025874	15779483	18777059	19690067	20285232	23397584	15432092	13634148	12721072	13122202	20169484	18201804	28812673	16783311	1.12914e+07	20991818	2.16129e+07	2.05375e+07	1.37274e+07
	492	sp|A2A8Z1|OSBL9_MOUSE	S318	sp|A2A8Z1|OSBL9_MOUSE S318	5351563	11578518	10354585	12542822	11763465	14799121	20450150	10518168	11492122	13026650	13362464	15601223	13047463	12928676	15092371	14444756	12673726	10129766	17444362	9642245	9956872	1.24725e+07	14382726	1.33706e+07	1.38783e+07
	493	sp|A2A8Z1|OSBL9_MOUSE	S324	sp|A2A8Z1|OSBL9_MOUSE S324	3266569	9278191	9153325	8028610	11698843	13693274	26721408	11333956	12715609	15352082	14220163	16181089	12478628	9290426	9438028	9010247	15532871	13542624	22887746	12610388	7.43167e+06	1.61434e+07	1.58619e+07	1.46172e+07	1.00543e+07
	494	sp|P50136|ODBA_MOUSE	S333	sp|P50136|ODBA_MOUSE S333	3214586	4569363	516997	6312844	22060100	24089845	23610088	16914923	17366493	23783655	21745628	2085182	16479582	9106367	15061493	19424355	108736	17912120	32127189	20342406	3.65345e+06	1.76226e+07	21668739	1.62452e+07	1.50179e+07
	495	sp|P50136|ODBA_MOUSE	T334	sp|P50136|ODBA_MOUSE T334	3214166	4566187	517016	6313528	22053231	24091595	23609472	17132595	17343981	24411426	21732737	0	16398590	9197655	15059587	19425558	18762744	18257917	0	83683	3.65272e+06	9276086	2.17217e+07	15872036	1.50203e+07
	496	sp|P50136|ODBA_MOUSE	S343	sp|P50136|ODBA_MOUSE S343	2580202	3499794	1329323	3502605	12638787	16106537	18143216	10728591	3968506	17157506	6535685	7169730	5459978	4271192	5662321	8482078	17920876	18754386	24397234	13655381	2727981	1.8682e+07	1.44043e+07	8.70786e+06	5.96889e+06
	497	sp|Q9R1Z7|PTPS_MOUSE	S13	sp|Q9R1Z7|PTPS_MOUSE S13	54158748	145519152	139977584	152171664	83853760	165118416	82730472	119928584	65132752	195741808	76706872	104330352	70432832	64258492	120673504	225390832	141208192	158831424	212068032	121589640	122956787	158424322	112907808	110477946	120188915
	498	sp|Q9R1Z7|PTPS_MOUSE	S26	sp|Q9R1Z7|PTPS_MOUSE S26	1254004	481394	934028	1378770	1346994	597575	229216	1640472	1041015	393862	2173006	900369	197339	0	783465	290150	527682	266239	1494443	2224149	1012049	1.12813e+06	953564	1127063	317738
	499	sp|Q6P5B0|RRP12_MOUSE	S1080	sp|Q6P5B0|RRP12_MOUSE S1080	78454	2607496	5448908	1275381	680790	9303740	11854151	4293355	5685525	3948138	4558387	3217019	2497211	4224181	7232384	6155736	0	89744	12968465	5767179	2.35256e+06	4706347	6533009	4.35227e+06	5027378
	500	sp|Q9CYX7|RRP15_MOUSE	S264	sp|Q9CYX7|RRP15_MOUSE S264	3557419	4330322	5814152	3729209	10518853	11190436	13742681	5373139	5919102	11078753	6584547	8319372	6286835	3603842	4299365	5227586	9887839	7938443	22067322	11473488	4.35778e+06	12841773	1.02063e+07	7.97544e+06	4854407
	501	sp|P56183|RRP1_MOUSE	S433	sp|P56183|RRP1_MOUSE S433	6186267	7910828	7522815	6937607	11091158	10682913	10373964	7119161	10386460	10036766	11900690	13363076	8726080	7209932	7559470	6159280	10532042	8584807	15479574	10734323	7.13938e+06	1.13327e+07	9816799	11421748	7.41369e+06
	502	sp|P19426|NELFE_MOUSE	S48	sp|P19426|NELFE_MOUSE S48	0	3492942	3330224	392279	205692	1123247	5474532	190304	2718936	2571951	2479938	832737	516016	790203	1400632	2159239	1818081	1761666	0	2706183	1.80386e+06	1.57148e+06	1.74844e+06	2.15089e+06	1.21652e+06
	503	sp|Q80YT7|MYOME_MOUSE	Y1419	sp|Q80YT7|MYOME_MOUSE Y1419	303036	863270	1540666	0	551557	263122	379495	323986	4525797	0	7004677	1136245	0	209722	0	1993768	1316761	7597468	4411677	428262	676743	3438542	379540	3.16668e+06	550872
	504	sp|Q61103|REQU_MOUSE	S141	sp|Q61103|REQU_MOUSE S141	1865764	2938127	1240124	2267495	6666196	20378	4589543	1914120	557587	237537	1773205	16858810	3006252	248022	992028	5651699	1983078	7083206	15630031	934749	2.07788e+06	6407766	3.29756e+06	4.85678e+06	2.4745e+06
	505	sp|Q60829|PPR1B_MOUSE	S96	sp|Q60829|PPR1B_MOUSE S96	294853	1142188	0	368150	1234793	2622770	0	594407	5211012	3894835	5352051	5669144	559944	1841298	3238135	3180171	6249809	1721019	5701693	4947118	451298	4.65491e+06	1.11299e+06	5.03176e+06	2204887
	506	sp|Q61823|PDCD4_MOUSE	S70	sp|Q61823|PDCD4_MOUSE S70	0	599525	1834385	1169666	2418051	0	399792	1315615	1840192	1718533	4227227	2330370	2814318	1609711	3594259	3101863	0	154190	0	0	900894	38547.5	1.03336e+06	2.52908e+06	2.78004e+06
	507	sp|Q61823|PDCD4_MOUSE	S75	sp|Q61823|PDCD4_MOUSE S75	772218	1436042	3565607	2096178	2663287	208188	1025828	4276470	6619374	7828562	10570899	7841572	8019926	3900935	7316156	7116270	842689	324501	1345359	398164	1.96751e+06	727678	2.04344e+06	8.2151e+06	6.58832e+06
	508	sp|Q9Z0W3|NU160_MOUSE	S1122	sp|Q9Z0W3|NU160_MOUSE S1122	0	258455	668693	287228	0	1736045	1850259	864691	316258	2680965	1446590	463868	412677	165731	1442802	1355077	2152588	2061527	3196618	841204	303594	2.06298e+06	1.11275e+06	1.22692e+06	844072
	509	sp|Q2PFD7|PSD3_MOUSE	S999	sp|Q2PFD7|PSD3_MOUSE S999	7454697	10077588	9228570	7916514	20939952	12895081	30820400	13918047	22002020	19842033	12115686	23748474	15919621	10182721	10877108	11774676	19061818	24170869	32883191	29229379	8.66934e+06	2.63363e+07	19643370	1.94271e+07	1.21885e+07
	510	sp|Q2PFD7|PSD3_MOUSE	S1000	sp|Q2PFD7|PSD3_MOUSE S1000	8031260	10079213	9151275	7923466	21172702	13001736	12651080	14278198	21731981	20108933	14655120	23752825	14566614	10187529	10875513	11773632	18724973	24170296	33140338	29067793	8.7963e+06	26275850	15275929	2.00622e+07	11850822
	511	sp|Q2PFD7|PSD3_MOUSE	S997	sp|Q2PFD7|PSD3_MOUSE S997	2333985	5427669	4110709	1237479	14132460	7915999	18250522	89987	10949667	11514312	8968121	15741790	9124585	5651948	6553563	7312315	6135211	8838114	10728116	9314810	3.27746e+06	8.75406e+06	10097242	1.17935e+07	7.1606e+06
	512	sp|O54916|REPS1_MOUSE	S271	sp|O54916|REPS1_MOUSE S271	1887344	3513403	4274704	371976	4543347	4135894	3707890	3355169	1950909	5249885	0	6320519	2629119	3594859	2239421	3095886	3650993	3140777	9551715	5109686	2.51186e+06	5.36329e+06	3935575	3.38033e+06	2.88982e+06
	513	sp|O54916|REPS1_MOUSE	S306	sp|O54916|REPS1_MOUSE S306	9173836	10850625	9923180	7696038	14624382	11859468	14356927	14947418	25257966	19381074	24688126	34624936	10746086	8568926	16513408	9967578	139594	19126928	37691912	24331520	9.41092e+06	2.03225e+07	1.3947e+07	2.5988e+07	1.1449e+07
	514	sp|O54916|REPS1_MOUSE	S533	sp|O54916|REPS1_MOUSE S533	381314	1146174	755943	611199	1129989	1538465	854580	1659919	3052879	433549	2191195	3428950	798162	1599565	1472310	694234	530133	1640190	5278406	999970	723658	2.11217e+06	1.29574e+06	2.27664e+06	1.14107e+06
	515	sp|Q80TZ9|RERE_MOUSE	S612	sp|Q80TZ9|RERE_MOUSE S612	441692	360454	5614	357271	903489	517611	1237388	397066	1332894	0	1269299	77660	492045	463578	458761	433012	1326531	1026628	1035626	1053298	291258	1.11052e+06	763888	669963	461849
	516	sp|Q80TZ9|RERE_MOUSE	S614	sp|Q80TZ9|RERE_MOUSE S614	741803	765730	819724	709683	1001050	1097783	1217565	586799	1388930	1123680	1592166	1291461	850432	601332	814334	754880	1315670	1244524	1618009	1114682	759235	1.32322e+06	975799	1.34906e+06	755244
	517	sp|Q80TZ9|RERE_MOUSE	S655	sp|Q80TZ9|RERE_MOUSE S655	1894482	1760669	2372447	2201956	4263339	3087888	6121412	2730697	3505639	3671779	2761468	5775446	2929212	2026084	2528133	2931140	5094914	4588893	6888702	5072530	2.05739e+06	5.41126e+06	4050834	3928583	2.60364e+06
	518	sp|P47811|MK14_MOUSE	T179	sp|P47811|MK14_MOUSE T179	1300702	4352269	5586777	4660749	4249119	5202036	9060428	2389228	4756402	8827231	15950391	6945062	3506488	3482914	1798906	4487052	2701635	1755234	3443699	2346238	3.97512e+06	2.5617e+06	5.2252e+06	9.11977e+06	3318840
	519	sp|Q8VCB3|GYS2_MOUSE	T625	sp|Q8VCB3|GYS2_MOUSE T625	76583884	134018135	149645681	158173736	95143418	196817388	275617732	225744444	189576066	283033790	177106079	244103950	150046581	99396492	166596001	214610216	247411008	195498832	315664440	161123760	129605359	229924510	1.98331e+08	2.23455e+08	1.57662e+08
	520	sp|Q8VCB3|GYS2_MOUSE	S626	sp|Q8VCB3|GYS2_MOUSE S626	72951090	129147312	142682493	155951510	85947555	178192624	251539480	211270568	171645742	260800808	163322156	222373418	151493836	91571358	151686052	195917088	221211856	172147992	279115776	142699048	1.25183e+08	203793668	1.81738e+08	204535531	1.47667e+08
	521	sp|Q8VCB3|GYS2_MOUSE	T629	sp|Q8VCB3|GYS2_MOUSE T629	2779273	9160803	10156103	15985642	14198180	50247756	51453252	41762196	33164282	60389996	10594496	27263084	26358206	25062896	41378400	50430104	73764320	51211720	76256520	36497580	9.52046e+06	59432535	39415346	3.2853e+07	3.58074e+07
	522	sp|Q8K2C9|HACD3_MOUSE	S113	sp|Q8K2C9|HACD3_MOUSE S113	7148470	10741865	9253379	2226375	9561956	4789942	1617209	4824162	5132141	311850	5424062	11577412	3305830	3189298	4554387	4008607	0	181205	3238145	5985612	7.34252e+06	2.35124e+06	5.19832e+06	5.61137e+06	3.76453e+06
	523	sp|P17095|HMGA1_MOUSE	S101	sp|P17095|HMGA1_MOUSE S101	7083078	8848109	5151034	4149650	9833600	10160503	15623787	6756258	13657798	8695476	14759206	21214007	8358727	5401256	8848946	4464800	12441727	12623668	34763330	18814620	6.30797e+06	1.96608e+07	10593537	1.45816e+07	6.76843e+06
	524	sp|P17095|HMGA1_MOUSE	S102	sp|P17095|HMGA1_MOUSE S102	2766919	3450149	1450814	561823	5352586	4625297	7510612	2787459	6994381	4288267	6679831	9335674	3834015	2034348	3004958	1749280	7321991	6593970	1678724	9024733	2.05743e+06	6.15485e+06	5.06899e+06	6.82454e+06	2.65565e+06
	525	sp|Q8BWW4|LARP4_MOUSE	S375	sp|Q8BWW4|LARP4_MOUSE S375	0	0	1150913	0	7035660	44608	0	660698	5150418	2309636	3294545	1366292	8467292	1982573	4368653	3860969	218610	0	642731	200519	287728	265465	1.93524e+06	3.03022e+06	4.66987e+06
	526	sp|Q8BWW4|LARP4_MOUSE	S379	sp|Q8BWW4|LARP4_MOUSE S379	155159	0	1150073	311704	7034938	44241	928571	661360	5360810	2308639	3293308	1580355	8467574	1984082	4369161	3858843	345238	0	1043949	203303	404234	398122	2.16728e+06	3135778	4669915
	527	sp|Q8BWW4|LARP4_MOUSE	S716	sp|Q8BWW4|LARP4_MOUSE S716	5208667	10913661	11001802	6809887	10577845	12389011	15353006	10251439	5785698	17700482	13354536	15795064	5907063	4708451	6450535	9052082	20310188	8248122	26669870	8381906	8.4835e+06	1.59025e+07	1.21428e+07	13158945	6.52953e+06
	528	sp|Q6PAV2|HERC4_MOUSE	S317	sp|Q6PAV2|HERC4_MOUSE S317	21735320	29643686	24785670	13278624	20131788	26984192	26432804	18126126	26115336	20075490	38098508	51767544	13832100	13723323	19121934	21135542	34223536	17801610	46374804	36816164	22360825	3.3804e+07	2.29187e+07	3.40142e+07	1.69532e+07
	529	sp|Q99MI1|RB6I2_MOUSE	S16	sp|Q99MI1|RB6I2_MOUSE S16	2188085	1255419	34143	1336588	1125818	133001	1675639	797310	980995	0	1716256	0	71099	81581	0	0	0	354193	149590	360926	1.20356e+06	216177	932942	674313	38170
	530	sp|Q99MI1|RB6I2_MOUSE	T34	sp|Q99MI1|RB6I2_MOUSE T34	5682872	4920421	5845828	3131533	4111136	4592164	3505883	2118506	5838393	4860779	7788674	6667300	2271865	2499268	2985343	2770387	10252504	8199247	6000441	8337550	4.89516e+06	8.19744e+06	3.58192e+06	6.28879e+06	2.63172e+06
	531	sp|Q99MI1|RB6I2_MOUSE	S36	sp|Q99MI1|RB6I2_MOUSE S36	5794472	4932325	5810284	3271898	4110998	4490514	3586445	2085110	5898363	4855634	7878624	6556911	2297234	2477955	2977410	2794840	10077460	8292527	6034158	8191519	4.95224e+06	8148916	3.56827e+06	6297383	2.63686e+06
	532	sp|Q99MI1|RB6I2_MOUSE	T37	sp|Q99MI1|RB6I2_MOUSE T37	4166906	3370239	4268564	2133199	2751469	3242438	2015961	1257908	3943228	3459672	5461777	4400132	1747292	1785819	2383353	2048990	7062588	5868651	3975620	5608809	3484727	5628917	2316944	4.3162e+06	1.99136e+06
	533	sp|A2AHG0|LZTS3_MOUSE	S673	sp|A2AHG0|LZTS3_MOUSE S673	636510	147909	907252	0	0	121690	1828151	483591	1811184	227464	844562	1685204	354434	580774	265293	0	667679	1005663	2088287	1618258	422918	1.34497e+06	608358	1.1421e+06	300125
	534	sp|A2AHG0|LZTS3_MOUSE	T674	sp|A2AHG0|LZTS3_MOUSE T674	636849	236514	907466	195025	1117590	129426	1808865	485196	1723597	0	844681	1735467	177112	555786	30518	586052	613140	80519	1366328	1618430	493964	919604	885269	1.07594e+06	337367
	535	sp|Q9D0R8|LSM12_MOUSE	T74	sp|Q9D0R8|LSM12_MOUSE T74	1551774	2031144	11839725	16208556	585620	24789188	22232208	14949939	12750439	25898920	7679302	5588931	3050617	10404534	24347748	23650004	21844862	26206330	42192936	11177897	7.9078e+06	2.53555e+07	1.56392e+07	12979398	1.53632e+07
	536	sp|Q8BGC0|HTSF1_MOUSE	S440	sp|Q8BGC0|HTSF1_MOUSE S440	14319952	17557908	15422330	18857690	32774856	24796608	40625212	19435378	32308258	27999951	31510024	37460532	29479432	22029559	22024770	19321765	32865524	30302029	49592218	35030010	16539470	3.69474e+07	2.9408e+07	3.23197e+07	2.32139e+07
	537	sp|Q8BGC0|HTSF1_MOUSE	S445	sp|Q8BGC0|HTSF1_MOUSE S445	6139241	7761108	7514230	8782790	16365911	11755514	19727878	9365644	17591504	14246082	20631650	15487397	15180064	11358690	11048540	10925667	14501609	17509449	34937730	20639096	7.54934e+06	21896971	1.43037e+07	1.69892e+07	1.21282e+07
	538	sp|Q8BGC0|HTSF1_MOUSE	S454	sp|Q8BGC0|HTSF1_MOUSE S454	4378211	4236001	5169083	3908352	9606965	9489123	8544188	3518999	13711518	10822962	11243189	11936184	9197357	7894203	8560551	7618437	21069370	14605378	9422689	114084	4.42291e+06	1.13029e+07	7.78982e+06	1.19285e+07	8317637
	539	sp|Q8BGC0|HTSF1_MOUSE	S612	sp|Q8BGC0|HTSF1_MOUSE S612	1299029	1879090	1550143	2174405	6253912	6970733	5265251	3255300	3241333	5395118	1606595	4091449	4055346	3694714	3109487	3401159	6163121	5403391	7424769	4535799	1.72567e+06	5881770	5436299	3.58362e+06	3.56518e+06
	540	sp|Q8BGC0|HTSF1_MOUSE	S620	sp|Q8BGC0|HTSF1_MOUSE S620	933483	399364	2095028	2000733	6855928	7136665	10483549	4074859	5211744	3914198	3318065	3356278	8132731	5940548	7533464	6791068	12550857	8360771	19841818	7467922	1357152	12055342	7.13775e+06	3.95007e+06	7.09945e+06
	541	sp|Q8BGC0|HTSF1_MOUSE	S704	sp|Q8BGC0|HTSF1_MOUSE S704	1043139	1452396	256196	1333137	492490	2130967	117795	1232338	1367833	903532	918568	213898	2063038	2005988	1761352	1050854	0	957315	2505906	1781510	1021217	1.31118e+06	993398	850958	1720308
	542	sp|Q99N57|RAF1_MOUSE	S42	sp|Q99N57|RAF1_MOUSE S42	652289	982532	1079515	1889883	1015880	329252	1564477	646969	835499	572220	0	776154	463120	0	371019	763996	815570	0	65232	2387663	1.15105e+06	817116	889144	545968	399534
	543	sp|P51125|ICAL_MOUSE	T215	sp|P51125|ICAL_MOUSE T215	10524116	16332797	16063224	14130313	46613768	36940616	62966128	31306960	38466928	31000914	31393656	30990130	29941272	26534004	32105966	31140284	36807748	38374420	54611424	45622040	1.42626e+07	43853908	44456868	32962907	2.99304e+07
	544	sp|P51125|ICAL_MOUSE	T478	sp|P51125|ICAL_MOUSE T478	2818225	4428085	6928350	5828118	7304764	8287929	12421382	4551079	569856	6532519	1454049	2208644	88524	1999521	4627216	4216535	14592758	8069406	14253841	7933394	5.00069e+06	1.12123e+07	8.14129e+06	2691267	2732949
	545	sp|Q3TBD2|HMHA1_MOUSE	S22	sp|Q3TBD2|HMHA1_MOUSE S22	2475564	3206920	774153	4571088	5584227	2552490	7055579	3048295	2797315	4441134	5739243	11272058	1552232	2186346	2920427	2608480	5990214	2670088	11125576	5511052	2.75693e+06	6.32423e+06	4.56015e+06	6.06244e+06	2.31687e+06
	546	sp|Q3TBD2|HMHA1_MOUSE	S576	sp|Q3TBD2|HMHA1_MOUSE S576	0	88888	644526	130326	1617727	2008730	290576	280865	748654	1384468	3837486	338046	722463	512383	1105594	930217	6494867	4118528	2347174	2911306	215935	3.96797e+06	1.04947e+06	1.57716e+06	817664
	547	sp|Q3UIA2|RHG17_MOUSE	S160	sp|Q3UIA2|RHG17_MOUSE S160	2561089	7973213	6151078	5915500	10762629	14807323	16571836	9263864	8254593	10050343	10569465	15565367	6694902	7939420	7005252	7865724	11738320	7772941	15956937	8698864	5650220	1.10418e+07	12851413	11109942	7.37632e+06
	548	sp|Q3UIA2|RHG17_MOUSE	T735	sp|Q3UIA2|RHG17_MOUSE T735	3499575	1441613	6107425	1794535	1406976	3804155	5782795	3694231	5140157	2884515	2101123	4695350	1896834	3546022	3814299	2660421	0	596280	4176479	1946656	3210787	1.67985e+06	3.67204e+06	3.70529e+06	2979394
	549	sp|Q3UIA2|RHG17_MOUSE	S738	sp|Q3UIA2|RHG17_MOUSE S738	7016176	4027023	12216475	3584736	2848628	4040889	10232156	6930949	10289941	9581807	8015790	7660959	3852352	7092044	10257073	6277122	7984343	4282106	4931564	3519241	6.7111e+06	5.17931e+06	6.01316e+06	8.88712e+06	6.86965e+06
	550	sp|Q8C0D4|RHG12_MOUSE	S198	sp|Q8C0D4|RHG12_MOUSE S198	1745353	2249639	3072819	1605552	1889203	3174784	3580666	1991882	3171337	3093052	2827073	6412162	1084553	1539923	2271261	1591367	2672316	2348655	7586030	4257378	2.16834e+06	4.21609e+06	2.65913e+06	3875906	1621776
	551	sp|Q8C0D4|RHG12_MOUSE	S583	sp|Q8C0D4|RHG12_MOUSE S583	0	0	269041	0	1031930	3196625	334162	1836338	5785573	3634660	4053758	4897278	1574081	4264556	4192964	0	3065157	4432558	5356514	3842707	67260.2	4174234	1.59976e+06	4.59282e+06	2.5079e+06
	552	sp|Q9WV02|RBMX_MOUSE	S207	sp|Q9WV02|RBMX_MOUSE S207	106574520	129617960	111170552	79266504	92671504	50136560	187439584	93261248	99067624	78597816	225439376	293676160	27234950	22151526	16034838	26298006	42629076	28081964	115141464	69872984	106657384	63931372	105877224	174195244	22929830
	553	sp|E9Q1P8|I2BP2_MOUSE	S249	sp|E9Q1P8|I2BP2_MOUSE S249	4253326	5642610	5281934	6551442	12441954	13789229	23804437	11998746	11767176	8882267	12257673	15516412	12976263	12122327	13331709	8078601	13780479	11993983	22742728	13838650	5432328	15588960	1.55086e+07	12105882	11627225
	554	sp|E9Q1P8|I2BP2_MOUSE	S342	sp|E9Q1P8|I2BP2_MOUSE S342	7947991	9622181	11280033	12619557	35336153	21610705	36282077	15631669	17393391	18982927	23214171	46966930	23654047	15350977	26925377	21548952	21192517	16717009	64558266	20399901	1.03674e+07	3.07169e+07	27215151	2.66394e+07	2.18698e+07
	555	sp|Q05CL8|LARP7_MOUSE	T250	sp|Q05CL8|LARP7_MOUSE T250	1452157	0	1244134	2153923	10746678	7210570	15640479	4023765	5890415	2830284	4719865	6950614	8888534	4004491	6198098	5000197	10952357	4840077	14881327	7785827	1.21255e+06	9614897	9405373	5.09779e+06	6022830
	556	sp|Q05CL8|LARP7_MOUSE	S252	sp|Q05CL8|LARP7_MOUSE S252	5660896	10396414	14656507	3749446	26582976	26853760	32760699	9426195	15756022	6424830	15690742	35821216	12360206	4820759	6690959	7731993	11341705	7199397	43284565	19790357	8.61582e+06	20404006	2.39059e+07	1.84232e+07	7.90098e+06
	557	sp|Q6ZQ58|LARP1_MOUSE	S80	sp|Q6ZQ58|LARP1_MOUSE S80	76833646	71730330	73470923	72823478	125343623	125258293	251472960	70927638	106156959	90955618	109841411	129253540	99218753	67939797	78432354	58824206	109684460	104493778	213447869	132178786	7.37146e+07	1.39951e+08	1.43251e+08	109051882	7.61038e+07
	558	sp|Q6ZQ58|LARP1_MOUSE	S189	sp|Q6ZQ58|LARP1_MOUSE S189	276476	625033	463537	406364	780800	493431	1258754	295580	384392	243099	1238046	1150396	507406	83332	381775	340759	1675512	1246628	1214416	59266	442852	1.04896e+06	707141	753983	328318
	559	sp|Q6ZQ58|LARP1_MOUSE	S301	sp|Q6ZQ58|LARP1_MOUSE S301	14378100	11564142	12376701	9563033	20367882	20612126	40606256	12772922	15684214	15660350	17177554	18213338	15416076	10944876	11583157	10752004	18313060	17322766	45680752	24543126	11970494	26464926	2.35898e+07	16683864	1.2174e+07
	560	sp|Q6ZQ58|LARP1_MOUSE	S493	sp|Q6ZQ58|LARP1_MOUSE S493	943649	2054428	1753388	2081205	3166729	3719316	4100066	1583326	1646218	2572842	2580486	3537963	1593900	1453240	1700768	1494007	3941137	3151656	4835388	3957455	1.70817e+06	3971409	3.14236e+06	2.58438e+06	1.56048e+06
	561	sp|Q6ZQ58|LARP1_MOUSE	S750	sp|Q6ZQ58|LARP1_MOUSE S750	77401450	96043228	128932000	86249768	176342856	136586326	107214007	109955412	113124430	109963124	137123708	190046880	121501191	83590914	90346906	86775674	55848562	48050793	128226322	74791431	9.71566e+07	76729277	1.32525e+08	1.37565e+08	9.55537e+07
	562	sp|Q6ZQ58|LARP1_MOUSE	S742	sp|Q6ZQ58|LARP1_MOUSE S742	21852430	22262482	42544504	21053006	53430244	20420050	10803480	33497076	42274068	37364272	39491176	55631352	52830776	31047010	35785804	34083836	0	0	20740606	18245050	2.69281e+07	9746414	2.95377e+07	43690217	3.84369e+07
	563	sp|Q6ZQ58|LARP1_MOUSE	T745	sp|Q6ZQ58|LARP1_MOUSE T745	21851464	22264602	42540604	20971582	53428332	20761596	10802087	33496620	43729140	37225360	39495724	56011704	52846896	30688730	35792064	34504816	17305290	10867877	20738364	115817	26907063	12256837	2.96222e+07	44115482	3.84581e+07
	564	sp|Q61703|ITIH2_MOUSE	S54	sp|Q61703|ITIH2_MOUSE S54	7603774	8477177	8014883	837953	5503830	1889313	5368541	6017045	5461152	2079567	11588130	10977028	6825806	7435269	8176830	9468364	682177	0	10447938	4228276	6.23345e+06	3.8396e+06	4.69468e+06	7.52647e+06	7.97657e+06
	565	sp|Q61703|ITIH2_MOUSE	S59	sp|Q61703|ITIH2_MOUSE S59	7604887	8477219	8013347	837924	1852467	1895035	5368350	618566	5715641	7579038	10814123	10720050	6548382	7435306	8175187	9467722	1856882	444558	10444116	4228757	6.23334e+06	4.24358e+06	2.4336e+06	8707213	7.90665e+06
	566	sp|Q61703|ITIH2_MOUSE	T63	sp|Q61703|ITIH2_MOUSE T63	7592130	8475695	8009368	838354	1419549	4332548	5358674	4184952	3461328	2004167	11385342	10719586	6420906	6942233	8171178	9473996	3285449	7024084	4197768	6065518	6.22889e+06	5.1432e+06	3.82393e+06	6.89261e+06	7.75208e+06
	567	sp|Q61703|ITIH2_MOUSE	T65	sp|Q61703|ITIH2_MOUSE T65	7601363	7560921	8009248	971441	1793125	1595458	5366626	4120838	3461496	7314227	11137538	10980303	3996907	7062572	8181697	9467576	1010827	444576	8011822	4072117	6.03574e+06	3.38484e+06	3.21901e+06	8223391	7177188
	568	sp|Q69ZS7|HBS1L_MOUSE	S146	sp|Q69ZS7|HBS1L_MOUSE S146	25388198	46070116	38993780	37412536	40451104	55011112	53230356	35959744	36477508	46661980	52027036	65845764	28543320	26254610	28045044	33360414	45607348	37989848	63660204	37351512	3.69662e+07	46152228	46163079	50253072	29050847
	569	sp|Q69ZS7|HBS1L_MOUSE	S147	sp|Q69ZS7|HBS1L_MOUSE S147	25362636	46077592	38784476	37579648	40449328	55007872	52717216	35969600	36475748	46711352	52014964	65189892	28538512	26254638	28044846	33405830	44995624	38184028	63667244	37473956	36951088	46080213	46036004	50097989	2.9061e+07
	570	sp|Q69ZS7|HBS1L_MOUSE	S149	sp|Q69ZS7|HBS1L_MOUSE S149	25363558	46070256	38783716	37833304	40663680	55009012	52709272	36161624	36476980	46707612	52017300	65855596	28824848	26336630	28040402	33352190	45648292	37998104	63663832	37344204	3.70127e+07	46163608	46135897	50264372	2.91385e+07
	571	sp|Q69ZS7|HBS1L_MOUSE	S151	sp|Q69ZS7|HBS1L_MOUSE S151	25374230	46070296	38747836	37932528	41047560	54999448	52548660	36394872	36477888	46089636	52091188	65855456	28538784	26247714	28042664	33352528	44995568	37989928	63673004	37344968	3.70312e+07	46000867	46247635	50128542	2.90454e+07
	572	sp|Q69ZR2|HECD1_MOUSE	S631	sp|Q69ZR2|HECD1_MOUSE S631	5688598	5198888	4662729	5961842	10648604	9326668	11246857	7034697	11247680	8121695	8226265	9121521	10358032	8327557	8966285	6531583	8029743	10779192	17844294	12375320	5.37801e+06	1.22571e+07	9.56421e+06	9.17929e+06	8.54586e+06
	573	sp|Q69ZR2|HECD1_MOUSE	S1573	sp|Q69ZR2|HECD1_MOUSE S1573	2462859	2313971	2299544	3325448	4572550	6375313	10081639	3872713	3452142	5175562	7368135	5323696	3983990	3002239	4067194	3127432	4603419	4096975	5783833	4522623	2.60046e+06	4.75171e+06	6.22555e+06	5.32988e+06	3.54521e+06
	574	sp|Q3KNJ2|NHEJ1_MOUSE	T243	sp|Q3KNJ2|NHEJ1_MOUSE T243	3769542	3971218	5155755	3958646	7811352	8023057	9354442	3155025	8423947	7340721	10773508	11472877	6198661	6769743	6619016	5481168	12994950	9465115	11293207	11932654	4.21379e+06	1.14215e+07	7085969	9.50276e+06	6267147
	575	sp|Q3KNJ2|NHEJ1_MOUSE	S244	sp|Q3KNJ2|NHEJ1_MOUSE S244	3771880	3995794	5008471	3956175	7808990	8097698	9359953	3133902	8423947	7337529	10766933	11468444	6198510	6758546	6615515	5487137	12800864	9363709	11293207	11933303	4183080	1.13478e+07	7.10014e+06	9.49921e+06	6264927
	576	sp|Q9CT10|RANB3_MOUSE	T55	sp|Q9CT10|RANB3_MOUSE T55	2350077	0	6125840	7455584	20684134	21827644	13624823	13052463	20242262	26081118	23900290	7021598	14849394	17697406	17045286	20056172	6374902	12268643	13330614	13823302	3.98288e+06	1.14494e+07	17297266	19311317	1.74121e+07
	577	sp|Q9CT10|RANB3_MOUSE	S57	sp|Q9CT10|RANB3_MOUSE S57	2335397	5959021	6230254	7223531	21436318	20699178	13614076	12712274	20380434	27847736	24094136	7176711	14852214	18102598	16690732	20212568	6923932	12030993	12236754	13799865	5.43705e+06	11247886	1.71155e+07	1.98748e+07	17464528
	578	sp|Q9CT10|RANB3_MOUSE	S256	sp|Q9CT10|RANB3_MOUSE S256	4125827	3754312	4734371	14557190	5085632	5736654	14705347	8470185	1587655	8764881	16627371	11723423	9262003	7064839	11463994	7905511	4725066	4832404	10989385	3781545	6792925	6082100	8.49945e+06	9.67583e+06	8.92409e+06
	579	sp|Q9CT10|RANB3_MOUSE	T457	sp|Q9CT10|RANB3_MOUSE T457	12001741	8998773	9339771	10448273	7473848	13126430	12242513	8525091	16677943	7917048	15643318	16733090	12661909	12954961	14065734	12421100	922190	10727142	19180624	11768598	1.01971e+07	1.06496e+07	1.0342e+07	1.42428e+07	13025926
	580	sp|Q9CT10|RANB3_MOUSE	S462	sp|Q9CT10|RANB3_MOUSE S462	12194621	9000015	9827263	10447585	8015676	13127468	12264572	8154616	16685237	7898362	15650628	16942608	12695043	12913483	13905700	12410088	0	10701020	19180646	11771960	10367371	1.04134e+07	10390583	1.42942e+07	1.29811e+07
	581	sp|Q8R4U7|LUZP1_MOUSE	S659	sp|Q8R4U7|LUZP1_MOUSE S659	10917127	12951590	13005075	6325283	14796057	15320926	14707267	8379563	12996753	10916107	12014788	23492206	8339542	8673370	12024960	11940554	1094918	8542934	29012706	13605168	1.07998e+07	1.30639e+07	1.3301e+07	1.4855e+07	1.02446e+07
	582	sp|Q61033|LAP2A_MOUSE	S156	sp|Q61033|LAP2A_MOUSE S156	52458308	59484568	61060656	64218336	114338160	89622424	189645888	71072928	90197352	91747424	109248112	140721792	66932448	49082940	65603144	60662028	134316128	95857584	199096432	111566616	59305467	135209190	116169850	107978670	60570140
	583	sp|Q99JB8|PACN3_MOUSE	S353	sp|Q99JB8|PACN3_MOUSE S353	55698226	52397964	48948342	37609514	69824566	70800362	103372468	69574890	93265862	98364330	93934458	95662672	70648638	60475014	67728650	66851774	73946942	99351794	131849040	120159456	4.86635e+07	106326808	7.83931e+07	9.53068e+07	66426019
	584	sp|Q8CI95|OSB11_MOUSE	S12	sp|Q8CI95|OSB11_MOUSE S12	57186	2764020	1768360	2548430	972368	4089891	9329860	3450300	3294391	4705920	1826535	4146034	1614180	2127715	1219814	1721926	4185856	3779199	3009939	975378	1784499	2987593	4.4606e+06	3493220	1.67091e+06
	585	sp|Q8CI95|OSB11_MOUSE	S182	sp|Q8CI95|OSB11_MOUSE S182	13030939	19245240	22473554	14501027	34681652	42117924	0	28461888	30597762	38341868	43522808	53337984	19937188	16308558	24393156	23233222	27301072	23785290	57228532	28436784	17312690	3.41879e+07	26315366	4.14501e+07	20968031
	586	sp|Q8CI95|OSB11_MOUSE	S185	sp|Q8CI95|OSB11_MOUSE S185	12986333	18223832	22520296	14488125	34572040	42112296	44564072	28462828	30565844	37704296	43345752	53503112	19296950	16446856	23992492	23239604	27314710	23824518	56652752	28435660	1.70546e+07	34056910	37427809	41279751	2.0744e+07
	587	sp|Q3UQ44|IQGA2_MOUSE	S15	sp|Q3UQ44|IQGA2_MOUSE S15	3551650	622878	12051539	9047914	25005994	15050568	23113446	14301419	16135887	24194804	10889163	23437882	15402466	17609788	9284006	24630652	14741565	10370110	33863308	26233692	6.3185e+06	2.13022e+07	1.93679e+07	18664434	16731728
	588	sp|Q60575|KIF1B_MOUSE	S1056	sp|Q60575|KIF1B_MOUSE S1056	1635367	3806308	3374214	254133	3334466	3887371	4057961	3918852	2809425	5331467	4368041	7562923	2307318	1776013	3711086	1286010	4436097	3392031	7009774	3367675	2.26751e+06	4.55139e+06	3.79966e+06	5017964	2.27011e+06
	589	sp|Q60575|KIF1B_MOUSE	S1715	sp|Q60575|KIF1B_MOUSE S1715	18119508	27491204	29025800	12200282	3636545	9164193	13748067	9537020	6120512	14494696	8139732	19453484	600655	392963	6387716	10204797	25249374	12997738	36806284	13477237	2.17092e+07	2.21327e+07	9.02146e+06	12052106	4.39653e+06
	590	sp|E9Q3L2|PI4KA_MOUSE	S258	sp|E9Q3L2|PI4KA_MOUSE S258	2219404	2038299	3086834	2335842	2925916	2361063	4880718	2461697	2864220	3444595	2644217	3033554	1733560	1629822	1116034	2227658	6958471	3815560	8585031	6769020	2.42009e+06	6.53202e+06	3.15735e+06	2.99665e+06	1.67677e+06
	591	sp|Q8R1S4|MTSS1_MOUSE	S274	sp|Q8R1S4|MTSS1_MOUSE S274	1011285	1595803	1002472	994311	723097	658016	1226741	569949	1360036	1218924	1504882	3793402	634941	1200220	653310	1234852	863908	1015783	3245799	1438209	1.15097e+06	1.64092e+06	794451	1969311	930831
	592	sp|Q8R1S4|MTSS1_MOUSE	S275	sp|Q8R1S4|MTSS1_MOUSE S275	2070430	2382503	1950754	2432247	2988693	2105350	6336814	2153788	3470546	2975064	2237645	4220083	1971852	1863409	1383971	2383047	5831375	3242812	8591689	3995013	2.20898e+06	5.41522e+06	3.39616e+06	3.22583e+06	1.90057e+06
	593	sp|P57016|LAD1_MOUSE	S520	sp|P57016|LAD1_MOUSE S520	6037719	5437961	9498724	7592004	13682168	9550349	257199	7710914	0	12647829	13095208	9434343	5710850	4649626	8673954	10509765	19761536	0	21117324	14584526	7141602	1.38658e+07	7.80016e+06	8794345	7.38605e+06
	594	sp|P14869|RLA0_MOUSE	S303	sp|P14869|RLA0_MOUSE S303	2644305	2401831	2639148	3270881	16231157	6723009	0	6045054	2251605	878598	1224229	5299162	11584754	6150399	3194845	3884693	1836034	757859	4550571	2351208	2.73904e+06	2373918	7249805	2.4134e+06	6.20367e+06
	595	sp|Q80XI6|M3K11_MOUSE	S524	sp|Q80XI6|M3K11_MOUSE S524	429463	18358	155067	639849	79969	1045873	2472537	776992	1935083	2791375	2551715	4996430	1874867	526180	530306	969372	0	0	415876	2810416	310684	806573	1.09384e+06	3.06865e+06	975181
	596	sp|Q8K296|MTMR3_MOUSE	S632	sp|Q8K296|MTMR3_MOUSE S632	0	3762539	4106455	3191757	5176372	4258057	4008470	3854890	4163491	6118951	7308354	9310994	2450204	2746246	2359546	2876000	154723	3658242	6125643	1085754	2.76519e+06	2.75609e+06	4.32445e+06	6.72545e+06	2607999
	597	sp|Q9CZ13|QCR1_MOUSE	S211	sp|Q9CZ13|QCR1_MOUSE S211	2968144	3102752	3748540	1952404	1065478	1249978	2026383	1809831	152094	880808	2256415	4335577	306747	506356	1320948	1282187	141625	132434	3745156	692976	2942960	1.17805e+06	1.53792e+06	1.90622e+06	854060
	598	sp|Q05920|PYC_MOUSE	S18	sp|Q05920|PYC_MOUSE S18	3599902	3729931	4902143	3825155	7207608	6325465	12622484	5517417	6657985	6504121	8063916	16034365	4320615	2572673	5196850	909826	9076679	6347519	13064733	6948879	4.01428e+06	8.85945e+06	7.91824e+06	9.3151e+06	3249991
	599	sp|A6H5Z3|EXC6B_MOUSE	S143	sp|A6H5Z3|EXC6B_MOUSE S143	4204289	2701735	2953313	4639249	7201126	5266593	10843258	5477709	5968334	4535424	12088156	5639543	5720390	2955427	5369003	3771844	6738383	4624029	7791040	5683426	3.62465e+06	6.20922e+06	7.19717e+06	7.05786e+06	4454166
	600	sp|Q69ZL1|FGD6_MOUSE	S669	sp|Q69ZL1|FGD6_MOUSE S669	208714	376392	0	0	0	554621	1164111	145155	294337	787653	861873	1497817	613732	300781	249975	956030	0	0	1884125	1338904	146276	805757	465972	860420	530130
	601	sp|Q99LC8|EI2BA_MOUSE	Y82	sp|Q99LC8|EI2BA_MOUSE Y82	2731626	2962160	2859771	2268982	2057007	1792330	1827544	8949723	5175788	5669019	11324316	9959851	288255	1337620	158349	2236115	777811	44899	8254620	2271510	2.70563e+06	2837210	3656651	8.03224e+06	1.00508e+06
	602	sp|P58252|EF2_MOUSE	T58	sp|P58252|EF2_MOUSE T58	0	32153	0	80270536	50272196	0	0	41200728	51821180	79125472	77858904	0	13198939	11738935	11239776	20411024	35956812	9759263	47283408	50864776	2.00757e+07	3.59661e+07	22868231	52201389	1.41472e+07
	603	sp|Q99K74|MED24_MOUSE	T413	sp|Q99K74|MED24_MOUSE T413	34112264	42969072	40101332	26504398	35623060	36897532	43941284	28731956	42911208	40471856	65554672	66016632	22290476	18782732	24861584	15950212	55011400	0	111857200	58062544	3.59218e+07	56232786	36298458	53738592	20471251
	604	sp|Q99K74|MED24_MOUSE	S870	sp|Q99K74|MED24_MOUSE S870	3702426	3540066	3996555	3531987	4673220	4396161	5574634	4031328	3510494	3884979	5446671	9339600	2599231	3024166	3760117	2832924	3089488	0	8268012	3349710	3.69276e+06	3.6768e+06	4.66884e+06	5545436	3.05411e+06
	605	sp|Q99K74|MED24_MOUSE	T872	sp|Q99K74|MED24_MOUSE T872	3702324	3539826	3996377	807131	4661077	4396073	5576205	4228811	3509264	3884844	5447475	9020536	2599134	3024726	3758155	2830868	314373	0	4150370	474000	3.01141e+06	1.23469e+06	4.71554e+06	5.46553e+06	3.05322e+06
	606	sp|Q4FK66|PR38A_MOUSE	S249	sp|Q4FK66|PR38A_MOUSE S249	410415	151477638	205017	135296406	304708740	318017478	322363044	93531507	456062256	374908260	6953853	831489	227473887	186208341	280899678	230620140	12194181	56356884	573462	497954610	71847369	1.4177e+08	2.59655e+08	2.09689e+08	2.31301e+08
	607	sp|Q9CZH7|MXRA7_MOUSE	S78	sp|Q9CZH7|MXRA7_MOUSE S78	3236192	5703178	4756309	4476209	8214257	8924102	13954200	3789022	5127756	5287942	5532528	6693121	4329988	3999818	4749251	4257744	7713077	4165554	11410252	8962498	4542972	8.06285e+06	8.7204e+06	5.66034e+06	4.3342e+06
	608	sp|Q9ESE1|LRBA_MOUSE	S1218	sp|Q9ESE1|LRBA_MOUSE S1218	1422706	2235004	1596527	605142	684212	1520286	0	387908	0	934384	959030	760468	0	849630	326197	556146	0	0	0	0	1.46484e+06	0	648102	663470	432993
	609	sp|Q9D4J7|PHF6_MOUSE	S153	sp|Q9D4J7|PHF6_MOUSE S153	12040398	12338684	11987343	12965325	20792734	16116905	26308096	14403405	21731672	16191666	17777760	21627466	17181290	9914303	13204318	12132192	19268522	16755492	31594620	22116692	1.23329e+07	2.24338e+07	19405285	19332141	1.3108e+07
	610	sp|Q9D4J7|PHF6_MOUSE	S154	sp|Q9D4J7|PHF6_MOUSE S154	12040398	12338684	11986965	12965325	20792734	16116905	26307956	14403405	21731672	16191666	17777760	21346766	17382540	9914319	13202478	12133818	19266888	16755492	31595042	22116660	12332843	2.24335e+07	19405250	19261966	1.31583e+07
	611	sp|A2AWA9|RBGP1_MOUSE	T990	sp|A2AWA9|RBGP1_MOUSE T990	0	0	779092	312393	1519061	835952	1303905	0	363890	854533	665186	3634674	162300	202537	0	0	1472748	492783	5193194	1364298	272871	2.13076e+06	914730	1.37957e+06	91209.2
	612	sp|Q99NB9|SF3B1_MOUSE	S241	sp|Q99NB9|SF3B1_MOUSE S241	1271053	1107146	1156185	804829	807117	588479	354106	405529	1082276	898130	1374581	1267516	510263	422447	300692	384950	316212	642207	452772	969799	1.0848e+06	595248	538808	1.15563e+06	404588
	613	sp|Q99NB9|SF3B1_MOUSE	T243	sp|Q99NB9|SF3B1_MOUSE T243	1260056	1093394	1149061	844082	807465	608398	354087	416966	1078865	881456	1374726	1348681	483802	413737	306296	368042	337793	642172	452810	928375	1.08665e+06	590288	546729	1170932	392969
	614	sp|Q99NB9|SF3B1_MOUSE	T325	sp|Q99NB9|SF3B1_MOUSE T325	706108	950156	4240732	1776065	2224897	2970196	6588248	1922883	2327746	1592072	2444189	5795621	1788816	1044482	2020760	103410	3686208	3219651	7369896	3888997	1.91827e+06	4541188	3426556	3039907	1239367
	615	sp|Q61879|MYH10_MOUSE	S1951	sp|Q61879|MYH10_MOUSE S1951	0	5868247	7007051	0	2056899	10595340	7207903	5296530	10029668	7006833	0	7761464	982855	6438403	6388708	5434836	9869522	9233295	24690448	10059003	3.21882e+06	13463067	6289168	6.19949e+06	4.8112e+06
	616	sp|Q61879|MYH10_MOUSE	S1955	sp|Q61879|MYH10_MOUSE S1955	2251966	9154611	10115103	4715020	4168028	13867265	5493525	5495880	9308178	8663528	8071871	8678657	3565900	8179705	9501925	9190724	6098057	9237228	22286274	13215982	6559175	1.27094e+07	7.25617e+06	8.68056e+06	7.60956e+06
	617	sp|Q61879|MYH10_MOUSE	T1959	sp|Q61879|MYH10_MOUSE T1959	2262028	9156459	10115757	4715188	4114120	13867393	5473417	5513569	9308178	8663406	8074748	8683022	3565991	8179634	9590411	9191608	6462392	9236802	22285014	13216139	6562358	1.28001e+07	7.24212e+06	8.68234e+06	7631911
	618	sp|Q9R0A0|PEX14_MOUSE	S279	sp|Q9R0A0|PEX14_MOUSE S279	496979	2265353	3890758	694970	6030202	5467783	5682114	4277823	7765421	5531266	5081840	4305426	3187281	4433335	9503994	5167974	12250448	10677212	13922083	5323707	1837015	1.05434e+07	5.36448e+06	5.67099e+06	5573146
	619	sp|Q9R0A0|PEX14_MOUSE	S281	sp|Q9R0A0|PEX14_MOUSE S281	497015	2264610	3892409	695017	6030380	5467783	5682525	4276821	7767159	5531646	5076593	4306137	3187248	4439775	9507954	5166031	12254224	11003150	14898643	5320668	1.83726e+06	1.08692e+07	5.36438e+06	5.67038e+06	5575252
	620	sp|Q8R1B0|STAC2_MOUSE	T68	sp|Q8R1B0|STAC2_MOUSE T68	3707533	4000097	3666675	1160289	3432566	2599691	3795011	3056803	5015749	3337157	3707880	5196727	6328545	2513227	3769360	4062212	451050	1192619	3443172	306888	3.13365e+06	1.34843e+06	3.22102e+06	4.31438e+06	4168336
	621	sp|Q9R1C7|PR40A_MOUSE	S880	sp|Q9R1C7|PR40A_MOUSE S880	1811249	1551028	2014693	2079690	9167522	5277710	25553062	6575051	6534936	3661244	3065459	16937999	3769922	1643687	2371338	2248989	7154895	4743116	14588305	6321788	1864165	8202026	1.16433e+07	7.54991e+06	2508484
	622	sp|Q9R1C7|PR40A_MOUSE	S878	sp|Q9R1C7|PR40A_MOUSE S878	327669	260538	652920	28508	3049054	1104146	16337194	5089278	2275194	182566	39987	11792108	0	77460	162126	115348	366193	222659	5885877	1144066	317409	1.9047e+06	6394918	3.57246e+06	88733.5
	623	sp|E9Q7F2|RN169_MOUSE	S233	sp|E9Q7F2|RN169_MOUSE S233	854157	0	653282	119096	0	809368	2301723	1788878	1760662	132059	1934154	2210893	1852347	1252598	1767504	1667837	1213971	1622589	3357514	0	406634	1.54852e+06	1.22499e+06	1509442	1.63507e+06
	624	sp|Q8K4Q0|RPTOR_MOUSE	S862	sp|Q8K4Q0|RPTOR_MOUSE S862	22508507	28329545	31749128	21856111	41159369	28294389	40944723	30572937	35710019	33033424	32457736	44457038	35918780	28533086	30850607	31003135	24775892	20472038	40073541	22151171	2.61108e+07	2.68682e+07	3.52429e+07	3.64146e+07	31576402
	625	sp|Q8K4Q0|RPTOR_MOUSE	T864	sp|Q8K4Q0|RPTOR_MOUSE T864	19807396	23545234	25003856	17773446	38605596	24491694	40562168	27668282	35358584	31503972	30129528	40240040	34069944	25774006	28859302	30488688	26216872	0	38640660	22552780	21532483	21852578	32831935	34308031	29797985
	626	sp|Q8K4Q0|RPTOR_MOUSE	T856	sp|Q8K4Q0|RPTOR_MOUSE T856	2688159	4786999	6754248	4089841	2552145	3798473	781643	2857483	351435	1541074	2328550	4220250	1853004	2759236	2078525	513973	274468	473286	1604409	62157	4.57981e+06	603580	2497436	2.11033e+06	1.80118e+06
	627	sp|Q6P4S6|SIK3_MOUSE	S492	sp|Q6P4S6|SIK3_MOUSE S492	14550526	18360000	24060404	16874520	13696645	13042318	18544934	17642714	14672499	17645394	17391680	17889246	9291984	10534003	11523942	14817235	15878976	15097344	20156282	19482216	1.84614e+07	1.76537e+07	1.57317e+07	1.68997e+07	11541791
	628	sp|A2AQ07|TBB1_MOUSE	S434	sp|A2AQ07|TBB1_MOUSE S434	11057965	11733487	11928123	16874364	31434772	30741770	40986516	18564564	22494104	10622478	17863766	24004444	20461674	10990395	18392484	16587794	13040649	18007336	28913970	18261308	1.28985e+07	1.95558e+07	3.04319e+07	18746198	1.66081e+07
	629	sp|Q8CCN5|BCAS3_MOUSE	S885	sp|Q8CCN5|BCAS3_MOUSE S885	783526	2072842	3867490	2842452	2123226	1458140	3841724	1261081	1928594	473656	2747009	2710344	858446	1224019	908645	1048741	198483	1709055	3327846	2941410	2.39158e+06	2.0442e+06	2.17104e+06	1.9649e+06	1.00996e+06
	630	sp|Q8K3X4|I2BPL_MOUSE	S525	sp|Q8K3X4|I2BPL_MOUSE S525	12152462	16915662	16659236	17540574	26123578	25021326	43738960	17463306	18562934	20335502	23905088	30341644	17406634	13057151	14719144	16027467	23980780	21346592	42879156	23703528	1.5817e+07	27977514	2.80868e+07	23286292	15302599
	631	sp|Q8K3X4|I2BPL_MOUSE	S635	sp|Q8K3X4|I2BPL_MOUSE S635	3959934	5917582	6804655	5323937	4404013	6153026	6626074	4738194	4233814	5271532	6546958	7914400	4371859	3017915	4437219	4687021	8134304	4252800	13979698	5480829	5501527	7.96191e+06	5.48033e+06	5991676	4.1285e+06
	632	sp|Q8K3X4|I2BPL_MOUSE	S636	sp|Q8K3X4|I2BPL_MOUSE S636	3796739	6073295	6815850	5245874	4403532	6152256	6344785	4832439	4233067	5271935	6541830	659808	4374277	3023389	4769193	4686829	0	4463185	13981735	5479975	5.48294e+06	5.98122e+06	5433253	4176660	4213422
	633	sp|Q8K3X4|I2BPL_MOUSE	S637	sp|Q8K3X4|I2BPL_MOUSE S637	3960113	6075595	6806949	5178566	4401215	6153026	6343305	4831939	4233536	5271639	6546351	7911080	4372974	3017888	4436242	4687806	138531	4467046	13979789	5480883	5.50531e+06	6.01656e+06	5.43237e+06	5.99065e+06	4.12873e+06
	634	sp|Q9QXL2|KI21A_MOUSE	T580	sp|Q9QXL2|KI21A_MOUSE T580	0	57003	32049	24572	193978	412861	0	0	79487	307529	51953	0	0	164345	74427	37443	602851	563814	452861	549963	28406	542372	151710	109742	69053.8
	635	sp|Q9QXL2|KI21A_MOUSE	S854	sp|Q9QXL2|KI21A_MOUSE S854	2229838	810653	1445525	1564970	1479979	245340	2796691	1034549	5232562	3201729	1714552	4889970	2303319	1964807	1587346	4153499	6951664	3191515	9914327	10638404	1.51275e+06	7.67398e+06	1.38914e+06	3.7597e+06	2.50224e+06
	636	sp|Q9QXL2|KI21A_MOUSE	S1659	sp|Q9QXL2|KI21A_MOUSE S1659	6990274	10789912	8749212	13059337	8573714	9938179	8965954	8440030	13157236	13557308	15012311	17826986	7310409	10274269	8901697	8353685	604169	15632106	26295954	18353616	9.89718e+06	1.52215e+07	8.97947e+06	1.48885e+07	8710015
	637	sp|Q9QXL2|KI21A_MOUSE	T1661	sp|Q9QXL2|KI21A_MOUSE T1661	21187430	14476573	5809249	13054802	9695180	11813838	11047652	8617648	13447106	13852339	14908767	22779554	296262	10400434	9002606	6983483	4086351	15613262	26293032	18354782	1.3632e+07	1.60869e+07	1.02936e+07	1.62469e+07	6.6707e+06
	638	sp|Q8CCP0|NEMF_MOUSE	S416	sp|Q8CCP0|NEMF_MOUSE S416	2202508	3334998	3658504	1647666	2907335	4763228	5386491	889595	3949058	2701094	5384979	5633382	2012682	2885029	3552187	3030594	6806033	3194534	7603697	5182002	2710919	5.69657e+06	3.48666e+06	4.41713e+06	2870123
	639	sp|O55022|PGRC1_MOUSE	T177	sp|O55022|PGRC1_MOUSE T177	6612764035	6991858066	4456940387	2385347888	817744330	2527051199	3833496356	2552767494	1039687759	2884889252	4219901909	7187835879	4064654216	1667494437	2995428615	2038838090	2333698415	1721525913	4193278472	820709418	5111727594	2.2673e+09	2.43276e+09	3.83308e+09	2.6916e+09
	640	sp|O55022|PGRC1_MOUSE	S180	sp|O55022|PGRC1_MOUSE S180	7098880935	7328223044	4699622330	3261600220	4892190673	2550006526	3875182508	2595283485	4603261694	2904687208	4391482044	7388079516	4056940132	1663403837	3023140042	2052853411	2518411839	1627186638	4238884344	6054556491	5.59708e+09	3609759828	3478165798	4.82188e+09	2.69908e+09
	641	sp|Q68FH0|PKP4_MOUSE	S219	sp|Q68FH0|PKP4_MOUSE S219	846155	399407	5108925	484387	2867867	1208046	2283490	1646578	517005	2150265	661690	3803029	2137283	1144284	1337191	1414653	0	0	0	839271	1.70972e+06	209818	2.0015e+06	1.783e+06	1.50835e+06
	642	sp|Q4QQM4|P5I11_MOUSE	S13	sp|Q4QQM4|P5I11_MOUSE S13	6897039	9358778	5323624	5109581	14465322	8547102	16849554	6591994	5373238	5149143	11493576	15015704	6374557	5194947	7312197	5712744	11191700	4434188	12656476	5318921	6.67226e+06	8.40032e+06	11613493	9.25792e+06	6.14861e+06
	643	sp|Q8VE97|SRSF4_MOUSE	S269	sp|Q8VE97|SRSF4_MOUSE S269	27496	0	30656	0	66603	158514	161924	40821	278080	113008	163300	282039	184965	102698	253150	126929	623004	378711	0	126932	14538	282162	106966	209107	166936
	644	sp|Q8BR65|SDS3_MOUSE	S233	sp|Q8BR65|SDS3_MOUSE S233	6575943	7097461	4726108	7992876	6728516	6917651	9810162	6781434	7884289	1552170	11501533	9463109	7702713	9579513	5544924	4932012	886947	4641502	7724739	1559980	6598097	3703292	7.55944e+06	7.60028e+06	6.93979e+06
	645	sp|P10711|TCEA1_MOUSE	S95	sp|P10711|TCEA1_MOUSE S95	18836998	21910158	21561143	11232783	40195378	30798295	43786566	12315696	31123572	35274250	45407370	42780986	14203396	19548068	21503695	13345664	45827995	29032066	50960848	37278379	1.83853e+07	40774822	3.1774e+07	3.86465e+07	1.71502e+07
	646	sp|P10711|TCEA1_MOUSE	S96	sp|P10711|TCEA1_MOUSE S96	20198397	26211932	23584973	20111368	44684663	36751720	60142429	19922630	37448038	40243525	49908620	57630620	27263875	19777199	19184397	21666774	62060171	37431160	68238206	43342618	2.25267e+07	5.2768e+07	4.03754e+07	4.63077e+07	2.19731e+07
	647	sp|P10711|TCEA1_MOUSE	S99	sp|P10711|TCEA1_MOUSE S99	94920341	105044593	78271449	95924581	158418828	120262427	213374626	105885430	158708501	134995245	188189263	191369909	116272072	88778258	108545813	94717757	177137521	137278199	260236424	165722354	93540241	1.85094e+08	1.49485e+08	1.68316e+08	102078475
	648	sp|Q9JL35|HMGN5_MOUSE	S375	sp|Q9JL35|HMGN5_MOUSE S375	123388	720589	0	0	4676091	4138755	3605797	2794885	3650929	4628247	842878	138055	5967218	5463488	4471318	4375863	10534	8007867	7826191	5564002	210994	5.35215e+06	3803882	2.31503e+06	5.06947e+06
	649	sp|Q6PHZ2|KCC2D_MOUSE	S329	sp|Q6PHZ2|KCC2D_MOUSE S329	3755326	1249538	2226429	3983229	5502194	903196	4839490	1082236	348918	2118058	3567528	5367676	3091089	2921619	3216723	372469	2124049	1860294	3944725	5816019	2.80363e+06	3.43627e+06	3081779	2850545	2400475
	650	sp|Q6PHZ2|KCC2D_MOUSE	T330	sp|Q6PHZ2|KCC2D_MOUSE T330	4291567	1250302	620256	4180352	5511011	868024	4837967	526311	465103	3030076	3567370	3012284	3267485	1157390	3109795	948321	1994219	699942	3729862	5802842	2.58562e+06	3.05672e+06	2.93583e+06	2.51871e+06	2.12075e+06
	651	sp|P35492|HUTH_MOUSE	S634	sp|P35492|HUTH_MOUSE S634	6742544	11889812	19308584	25407800	26198144	18780304	37040028	27666776	21034256	34838312	32108126	24187868	17587914	15109182	16663883	21306860	23633934	24975858	39524252	23123220	15837185	27814316	27421313	2.80421e+07	1.7667e+07
	652	sp|P35492|HUTH_MOUSE	S647	sp|P35492|HUTH_MOUSE S647	96287502	140923506	313087144	256165056	277301152	281067740	546913864	185627562	245961308	241145140	243817256	365885016	305443824	399318164	190572432	439586028	366797160	265537196	639858008	303111892	201615802	393826064	3.22728e+08	274202180	333730112
	653	sp|Q9DBC7|KAP0_MOUSE	S82	sp|Q9DBC7|KAP0_MOUSE S82	179841520	196815580	189097489	195683983	249106130	170525582	282761540	187422229	215733925	196837094	245270782	316123329	166196493	111193624	146917168	153105284	267041508	208346560	352938324	238802528	190359643	266782230	2.22454e+08	2.43491e+08	1.44353e+08
	654	sp|Q9D8Y8|ING5_MOUSE	T146	sp|Q9D8Y8|ING5_MOUSE T146	461988	404419	0	540845	1585677	1127209	1172830	630116	1330705	1242757	1921531	1302364	925895	968000	1089567	775977	1357826	1213215	1073821	1555730	351813	1300148	1128958	1.44934e+06	939860
	655	sp|Q9D8Y8|ING5_MOUSE	S147	sp|Q9D8Y8|ING5_MOUSE S147	472477	402332	62945	545573	1585778	1230770	1171777	631059	1377202	1192551	1881047	1473828	1015688	967832	1057235	780032	1577479	1196888	1101367	1542243	370832	1.35449e+06	1154846	1481157	955197
	656	sp|P35569|IRS1_MOUSE	S1213	sp|P35569|IRS1_MOUSE S1213	6974315	7010947	9076019	5290176	414579	5898245	4646475	7343501	7364854	7233912	9676738	9852527	4132041	5596333	4909855	6703836	13168310	9936792	20768536	14347877	7.08786e+06	1.45554e+07	4575700	8.53201e+06	5.33552e+06
	657	sp|Q6P2K6|P4R3A_MOUSE	S757	sp|Q6P2K6|P4R3A_MOUSE S757	4515	464080	313303	211724	1764773	1896641	710858	229610	2565870	3122569	4920447	4148784	3283052	1614834	4367724	3368405	254144	2514666	1298608	3248389	248406	1.82895e+06	1.15047e+06	3.68942e+06	3.1585e+06
	658	sp|Q6P2K6|P4R3A_MOUSE	S760	sp|Q6P2K6|P4R3A_MOUSE S760	778600	0	212698	211389	0	1895495	758772	229703	4342744	2565723	4920472	4508931	191290	614609	4367813	3367869	0	2515086	1298862	3248158	300672	1.76553e+06	720992	4.08447e+06	2.1354e+06
	659	sp|Q6P2K6|P4R3A_MOUSE	S766	sp|Q6P2K6|P4R3A_MOUSE S766	1717760	867836	779835	1170319	1764107	1654584	413200	1544687	1660076	3319447	4769309	4148739	3281581	1600757	4369526	3368417	251628	250633	874454	1186665	1.13394e+06	640845	1.34414e+06	3.47439e+06	3.15507e+06
	660	sp|Q3B7Z2|OSBP1_MOUSE	T374	sp|Q3B7Z2|OSBP1_MOUSE T374	3289219	4725740	6191843	3863815	2965425	9398146	12686678	2214307	2666833	2563933	2680053	3448837	2452882	3518401	3618986	4424463	5335818	3837656	12483582	5060151	4.51765e+06	6.6793e+06	6816139	2839914	3503683
	661	sp|Q3B7Z2|OSBP1_MOUSE	S376	sp|Q3B7Z2|OSBP1_MOUSE S376	3288697	4725881	6138035	3865731	2885140	8413170	12688048	2215038	254884	2540075	2710183	3774019	2736694	5160717	3619470	4424547	5410539	3829287	12484312	4790518	4504586	6628664	6550349	2.31979e+06	3985357
	662	sp|Q3B7Z2|OSBP1_MOUSE	S379	sp|Q3B7Z2|OSBP1_MOUSE S379	1717625	3058788	7931423	3001076	1883321	12058960	18455632	4347479	2376655	0	2707503	1110112	284164	4130987	5982512	7208565	6247192	3265889	17309694	5319868	3927228	8.03566e+06	9186348	1.54857e+06	4401557
	663	sp|Q3B7Z2|OSBP1_MOUSE	S382	sp|Q3B7Z2|OSBP1_MOUSE S382	177841	389256	188996	702240	3459624	6255468	11003652	3067621	2417734	2590724	3377922	4164500	4688834	3879765	5484526	4264703	5521809	3031345	8005016	481595	364583	4.25994e+06	5.94659e+06	3137720	4579457
	664	sp|Q3B7Z2|OSBP1_MOUSE	S383	sp|Q3B7Z2|OSBP1_MOUSE S383	177875	389328	0	702305	3464188	6010283	11008708	3247582	3661902	2589010	3378052	4098494	4687840	3883188	5371157	4262313	0	0	8019305	5502409	317377	3.38043e+06	5.93269e+06	3.43186e+06	4.55112e+06
	665	sp|O70161|PI51C_MOUSE	T551	sp|O70161|PI51C_MOUSE T551	5991411	6836065	4847026	5516260	7440017	9543515	12873513	9327300	13381734	10714342	14797650	14710151	7416153	8916200	9035581	9141401	13719405	12066502	18433528	14366248	5.79769e+06	1.46464e+07	9.79609e+06	1.3401e+07	8.62733e+06
	666	sp|O70400|PDLI1_MOUSE	S143	sp|O70400|PDLI1_MOUSE S143	0	0	1516729	0	0	0	0	0	315716	0	798864	0	0	393811	789857	1990125	404983	334738	277456	968420	379182	496399	0	278645	793448
	667	sp|Q61990|PCBP2_MOUSE	S182	sp|Q61990|PCBP2_MOUSE S182	77320600	100974512	103918880	72161608	86623520	96692952	125286136	99380544	131255504	110071952	146082256	192999616	69044680	60804036	74208952	80271008	124320920	94875776	191520224	133189912	88593900	135976708	101995788	145102332	71082169
	668	sp|Q3UM45|PP1R7_MOUSE	S23	sp|Q3UM45|PP1R7_MOUSE S23	87877854	90566260	95156328	103111072	182923211	144255466	245502416	89879516	158956855	130953044	150600848	171822696	145412358	89945602	116160138	92099224	88563617	164195301	264153899	186516953	9.41779e+07	1.75857e+08	1.6564e+08	1.53083e+08	1.10904e+08
	669	sp|Q3UM45|PP1R7_MOUSE	S26	sp|Q3UM45|PP1R7_MOUSE S26	85968964	89364097	103579840	100653527	175701028	141750648	230394689	88914694	156728279	128764269	143191083	177981167	138807651	89582426	110139595	90814682	87999358	163497798	252020239	182131345	94891607	171412185	1.5919e+08	1.51666e+08	1.07336e+08
	670	sp|Q5FWK3|RHG01_MOUSE	S48	sp|Q5FWK3|RHG01_MOUSE S48	6057700	8058708	9182070	8926967	19501402	17345650	37549968	11742183	13754944	12004032	17346870	19234778	9207982	7496038	9489148	8994070	12882405	10908991	24414470	12989595	8.05636e+06	1.52989e+07	2.15348e+07	15585156	8.79681e+06
	671	sp|Q91YM2|RHG35_MOUSE	S768	sp|Q91YM2|RHG35_MOUSE S768	0	455271	310949	1619440	645479	1223290	1859873	1487317	336148	2181022	0	872550	983424	1491257	723142	1694439	0	64236	257160	0	596415	80349	1.30399e+06	847430	1.22307e+06
	672	sp|Q91YM2|RHG35_MOUSE	S974	sp|Q91YM2|RHG35_MOUSE S974	6726841	8924352	8487929	502313	5566688	5294343	9501772	6198596	7950368	8971883	15299756	17716846	2786437	4676343	5131562	5024662	13578518	7301221	17843480	8342330	6.16036e+06	1.17664e+07	6.64035e+06	1.24847e+07	4404751
	673	sp|Q91YM2|RHG35_MOUSE	Y1104	sp|Q91YM2|RHG35_MOUSE Y1104	3030957	2011506	2486135	2566956	4808740	4919194	3821216	5304626	5013405	4762534	6815201	7912203	3238764	3090428	2953803	2522313	1677885	2708113	2803913	3052058	2.52389e+06	2.56049e+06	4713444	6.12584e+06	2951327
	674	sp|Q91YM2|RHG35_MOUSE	S1175	sp|Q91YM2|RHG35_MOUSE S1175	9154344	13897494	15056581	9505212	16300399	16144681	23427422	13187834	14556351	17754110	20996000	34085784	8162225	8345316	10862383	13102017	19163974	1256790	26293480	17601304	1.19034e+07	16078887	17265084	2.18481e+07	1.0118e+07
	675	sp|Q91YM2|RHG35_MOUSE	S1178	sp|Q91YM2|RHG35_MOUSE S1178	9156120	14212110	14898618	9504537	16299922	16144423	23454028	13187834	14559548	18045772	20995636	34085924	8162017	8760013	10761514	13016748	19174730	10797077	26298598	17606350	1.19428e+07	1.84692e+07	1.72716e+07	21921720	10175073
	676	sp|Q91VM5|RMXL1_MOUSE	T162	sp|Q91VM5|RMXL1_MOUSE T162	2814995	3736946	3476193	5470071	0	8733901	7880188	6483718	7461386	14465001	13206465	7385990	4230376	3919845	6000931	6448691	2544109	30563	10585585	7645425	3.87455e+06	5.20142e+06	5.77445e+06	1.06297e+07	5.14996e+06
	677	sp|P84104|SRSF3_MOUSE	S137	sp|P84104|SRSF3_MOUSE S137	506406240	467695712	115490056	427398336	1104648704	857955520	1998420096	522236416	843117056	726121792	1013542272	129559208	509000608	352338336	417217792	352681824	272635808	748370304	1673124096	922537088	379247586	904166824	1120815184	678085082	407809640
	678	sp|Q9CRA8|EXOS5_MOUSE	S22	sp|Q9CRA8|EXOS5_MOUSE S22	2627909	3448417	3343372	3347881	2237695	1642639	4758645	3226234	3996921	3613828	5908942	4905920	1478872	2561808	1960377	2547272	1335308	2294657	3513793	2242483	3.19189e+06	2.34656e+06	2.9663e+06	4.6064e+06	2.13708e+06
	679	sp|Q3UKU1|ELL2_MOUSE	S500	sp|Q3UKU1|ELL2_MOUSE S500	1781185	2185238	1984235	1537117	3831822	4075577	4964239	3019072	3990011	4294669	5538136	6508582	2169988	2256357	2966853	3039083	2905461	2828845	5034195	4352602	1.87194e+06	3.78028e+06	3.97268e+06	5.08285e+06	2.60807e+06
	680	sp|O35071|KIF1C_MOUSE	S673	sp|O35071|KIF1C_MOUSE S673	0	0	5153689	61669	2221411	4551206	7590955	0	0	78727	82427	15346972	96441	0	0	0	0	0	3356627	120109	1.30384e+06	869184	3590893	3.87703e+06	24110.2
	681	sp|O35071|KIF1C_MOUSE	S1030	sp|O35071|KIF1C_MOUSE S1030	7936301	5354376	8766934	3811469	5481371	5493555	6752576	2641456	9211438	7485338	8092605	10650970	6661376	5316864	6311284	7032433	21182002	11012480	6636791	14903939	6467270	13433803	5.09224e+06	8.86009e+06	6.33049e+06
	682	sp|O70435|PSA3_MOUSE	S249	sp|O70435|PSA3_MOUSE S249	75718880	68449368	873518	75693312	166742432	137334912	248643872	67882224	66578960	67321208	156274576	146880704	116546128	61806120	63407324	80920984	60131852	70884152	144371232	89990184	5.51838e+07	91344355	155150860	109263862	80670139
	683	sp|Q80YV2|NIPA_MOUSE	S333	sp|Q80YV2|NIPA_MOUSE S333	753770	811236	326421	340889	456583	1942431	1450915	770409	1554626	1326348	2205992	1937284	1448442	1019879	878737	945743	765857	1652500	2374824	2126542	558079	1.72993e+06	1.15508e+06	1.75606e+06	1.0732e+06
	684	sp|Q80YV2|NIPA_MOUSE	S336	sp|Q80YV2|NIPA_MOUSE S336	4053611	4820349	6756312	4473910	6878220	5477951	8723137	5490412	8973692	5762564	8529051	10517282	5077250	4549259	6062077	5147663	300091	5623635	10898437	7508378	5.02605e+06	6.08264e+06	6642430	8.44565e+06	5.20906e+06
	685	sp|Q80YV2|NIPA_MOUSE	S339	sp|Q80YV2|NIPA_MOUSE S339	4053545	4820262	6754578	4315631	6882087	5478143	0	0	8972268	5755832	8529302	10516535	5076936	4550375	6062792	5148000	6819559	5622792	10898985	7508444	4986004	7712445	3.09006e+06	8.44348e+06	5.20953e+06
	686	sp|Q62433|NDRG1_MOUSE	S329	sp|Q62433|NDRG1_MOUSE S329	1370800	1913970	3869120	2637566	6289996	5722834	6483147	4066401	6204330	5301338	343993	10530253	5584509	4596384	4288542	4135385	2606661	3818672	6875245	5511150	2447864	4702932	5.64059e+06	5.59498e+06	4651205
	687	sp|Q6DFW4|NOP58_MOUSE	S508	sp|Q6DFW4|NOP58_MOUSE S508	175703420	159513010	155955736	181709607	265544562	230511757	354523293	156499227	259045969	188074252	272567727	231700667	226643853	171279656	211281720	191389078	216986573	224714121	402758722	250275189	1.6822e+08	2.73684e+08	2.5177e+08	2.37847e+08	2.00149e+08
	688	sp|Q60817|NACA_MOUSE	T160	sp|Q60817|NACA_MOUSE T160	26264334	27272062	29092130	28047256	26139840	23111256	0	19063980	29626036	18283812	21511030	23206544	15838316	31552368	54708972	35392880	1605946	15979174	37035528	27661652	2.76689e+07	20570575	17078769	2.31569e+07	34373134
	689	sp|Q60817|NACA_MOUSE	S165	sp|Q60817|NACA_MOUSE S165	26258068	27280286	29064446	28039908	26148008	23122570	12439244	20389008	29640972	18285468	23098384	23198744	15839696	31515380	54918620	35392216	1606608	15969472	31840034	27669976	27660677	1.92715e+07	2.05247e+07	23555892	34416478
	690	sp|Q9WTU3|SCN8A_MOUSE	S677	sp|Q9WTU3|SCN8A_MOUSE S677	10356012	28077466	12591354	19106736	27900654	21527288	38747592	8553250	23177204	26996156	15766594	31899982	20125550	17590808	18047958	22852694	4472871	22577358	42929560	26846070	17532892	2.42065e+07	24182196	24459984	1.96543e+07
	691	sp|Q8BP27|SFR1_MOUSE	S66	sp|Q8BP27|SFR1_MOUSE S66	1055530776	1118065500	1193452248	1181671584	1807756704	1435276152	1988523720	1209314328	1432181568	1268670924	1274389620	2578469328	1276073736	976061472	1223909772	1055239920	1529839128	1320967656	2477578944	1695539568	1137180027	1755981324	1610217726	1638427860	1132821225
	692	sp|Q6P2L6|NSD3_MOUSE	S557	sp|Q6P2L6|NSD3_MOUSE S557	8069588	6188504	5927034	5969937	14180790	11255277	17423847	7211638	16228415	7971680	14075590	14260763	9434794	7067000	9598249	8087019	12371769	11136845	19128040	17664138	6.53877e+06	15075198	12517888	13134112	8.54677e+06
	693	sp|Q6P2L6|NSD3_MOUSE	S559	sp|Q6P2L6|NSD3_MOUSE S559	8069715	6187897	5574037	5828518	14180868	11257532	17424108	7211953	16228415	7974952	14075654	14260220	9435435	7149700	9602076	8086974	12371457	11140249	19132290	17662455	6.41504e+06	1.50766e+07	1.25186e+07	1.31348e+07	8.56855e+06
	694	sp|Q6P2L6|NSD3_MOUSE	S560	sp|Q6P2L6|NSD3_MOUSE S560	1507452	824046	831931	752629	3297700	2625694	5129668	1996680	4126905	2966335	3667223	4054452	2330758	1754738	1556921	1617420	4904852	2963339	5670966	4245028	979014	4.44605e+06	3.26244e+06	3.70373e+06	1.81496e+06
	695	sp|Q6P2L6|NSD3_MOUSE	S565	sp|Q6P2L6|NSD3_MOUSE S565	1507499	823769	748399	718084	3298098	2626311	5125530	1995869	4058859	2966513	3868067	4054495	2330543	1754034	1558104	1617344	4904927	2963660	5675787	4241026	949438	4446350	3261452	3.73698e+06	1.81501e+06
	696	sp|Q0VGB7|PP4R2_MOUSE	S225	sp|Q0VGB7|PP4R2_MOUSE S225	435971	1970612	1198057	1467925	9353807	8227423	17348038	5635298	5533318	6794449	4490288	4167865	4558475	4634471	5883520	5409072	9074998	8335685	14023321	11991014	1.26814e+06	1.08563e+07	1.01411e+07	5246480	5.12138e+06
	697	sp|P47955|RLA1_MOUSE	S100	sp|P47955|RLA1_MOUSE S100	25726570	8001115	13097408	18070856	67766192	2331792	123829944	23108120	10086728	10842361	24173900	24152478	44530044	29023032	14105604	16440305	6173463	7791122	13407080	9824166	1.6224e+07	9.29896e+06	54259012	1.73139e+07	2.60247e+07
	698	sp|Q99PL5|RRBP1_MOUSE	S765	sp|Q99PL5|RRBP1_MOUSE S765	7908276	9572948	4727988	5804522	6120194	8986051	8055763	3530289	21968218	19489129	14492453	7215701	7492224	5808012	25380811	23752268	7738984	9944220	5279638	18612911	7.00343e+06	1.03939e+07	6.67307e+06	1.57914e+07	1.56083e+07
	699	sp|Q99PL5|RRBP1_MOUSE	S785	sp|Q99PL5|RRBP1_MOUSE S785	10754921	12333936	8588484	4917678	10834972	9429411	11717883	5279972	15577116	13020110	16847021	19676557	3835167	11484588	17152439	16032316	43291338	18650980	6083892	18049394	9.14875e+06	21518901	9.31556e+06	16280201	1.21261e+07
	700	sp|Q99PL5|RRBP1_MOUSE	S1161	sp|Q99PL5|RRBP1_MOUSE S1161	229076	1984632	254202	0	0	269417	1519322	1501431	3200305	3025592	4750658	4098347	454227	771567	2750014	2446315	1750787	2166111	7570001	5766388	616978	4.31332e+06	822542	3.76873e+06	1.60553e+06
	701	sp|Q80XQ2|TBCD5_MOUSE	S560	sp|Q80XQ2|TBCD5_MOUSE S560	0	207916	3747501	1102699	7610557	4511080	1946813	3725229	4965465	4345393	7729334	4838412	10287013	5340368	7665370	11936380	0	5053595	221043	159095	1264529	1.35843e+06	4.44842e+06	5469651	8.80728e+06
	702	sp|Q80XQ2|TBCD5_MOUSE	S561	sp|Q80XQ2|TBCD5_MOUSE S561	0	208385	3584200	1102662	7609338	4518605	1923959	3724916	4972751	4344554	7776221	4840251	10287145	5608843	7663530	11936283	0	251045	221090	159288	1.22381e+06	157856	4.4442e+06	5.48344e+06	8.87395e+06
	703	sp|Q80XQ2|TBCD5_MOUSE	S564	sp|Q80XQ2|TBCD5_MOUSE S564	5061284	7216168	7887185	21375742	19468578	11710428	6922507	7516295	4812565	9098640	0	684125	0	4317581	4293918	0	5768714	5633461	15717900	6632480	1.03851e+07	8.43814e+06	11404452	3.64883e+06	2.15287e+06
	704	sp|Q80XQ2|TBCD5_MOUSE	S567	sp|Q80XQ2|TBCD5_MOUSE S567	5059300	7216443	7972605	21565448	19628422	11717622	25820950	7517762	4962615	9096913	8976536	12231177	12172974	3927694	0	7070483	2783057	6726889	15928115	6818555	10453449	8064154	16171189	8.81681e+06	5.79279e+06
	705	sp|Q9QYC0|ADDA_MOUSE	S463	sp|Q9QYC0|ADDA_MOUSE S463	334570	267441	283315	228351	627923	356294	198088	48389	919260	608614	800892	809446	473974	320536	476049	603501	1125253	898153	685464	1254942	278419	990953	307674	784553	468515
	706	sp|Q9QYC0|ADDA_MOUSE	S464	sp|Q9QYC0|ADDA_MOUSE S464	373481	247459	280460	227795	627929	355381	198057	72568	934065	643943	800870	810025	0	311302	532633	520272	1083480	824414	713767	1357156	282299	994704	313484	797226	341052
	707	sp|P83917|CBX1_MOUSE	S88	sp|P83917|CBX1_MOUSE S88	6393099	5731257	4927859	6280414	12147689	9933967	15023298	5326879	12484147	8297341	11395793	13091005	10836900	7154240	9032520	7517270	15767254	12681695	15834112	13243675	5.83316e+06	14381684	1.0608e+07	1.13171e+07	8.63523e+06
	708	sp|P36916|GNL1_MOUSE	T49	sp|P36916|GNL1_MOUSE T49	2449123	2882317	2914273	2607066	5615829	4449139	10367496	3434597	5068849	4011013	6430278	10040041	4491735	3448906	4072353	3309573	139095	4073958	10834931	7104171	2.71319e+06	5.53804e+06	5.96677e+06	6.38755e+06	3.83064e+06
	709	sp|Q811D0|DLG1_MOUSE	T683	sp|Q811D0|DLG1_MOUSE T683	1327844	2961985	2523863	2213132	8314866	4756773	7752851	4351957	4531952	6698484	4923560	4269424	4307367	2270516	3319797	3399462	6390616	5009262	8208241	7267261	2256706	6718845	6.29411e+06	5105855	3.32429e+06
	710	sp|Q811D0|DLG1_MOUSE	S687	sp|Q811D0|DLG1_MOUSE S687	1130124	2960984	2523955	2213132	8315294	4756283	7752800	4351990	4532943	6693738	4926543	6972289	4307419	2271169	3319235	3399500	6389191	5009277	8208895	7268770	2.20705e+06	6.71903e+06	6.29409e+06	5.78138e+06	3.32433e+06
	711	sp|Q9Z0R6|ITSN2_MOUSE	S842	sp|Q9Z0R6|ITSN2_MOUSE S842	1940627	1277820	926453	1184684	1270098	1349575	3799196	605243	3909421	2901639	2584072	2557191	1393312	581795	1212753	841494	6342400	3858155	5932411	3354602	1332396	4871892	1756028	2.98808e+06	1.00734e+06
	712	sp|Q8VH51|RBM39_MOUSE	S135	sp|Q8VH51|RBM39_MOUSE S135	249271064	280382876	271028387	268465914	490203452	389905994	724139808	270796372	379540800	345186476	429431036	595767464	317194486	215526128	276149908	264278243	400375060	353777740	699442008	412040696	2.67287e+08	466408876	4.68761e+08	437481444	2.68287e+08
	713	sp|A3KGS3|RGPA2_MOUSE	S817	sp|A3KGS3|RGPA2_MOUSE S817	2132582	2364445	2827032	2291028	1963799	44138	3072458	1445702	2132894	2240642	3359946	3269860	1130035	1654036	874549	1414724	3526802	2947027	3342721	3389664	2.40377e+06	3.30155e+06	1.63152e+06	2.75084e+06	1268336
	714	sp|O88532|ZFR_MOUSE	S1053	sp|O88532|ZFR_MOUSE S1053	3298236	31591101	37425392	31502303	81987757	62672477	109659030	53058466	17513509	12762853	51626352	93195055	21235126	15732818	21051512	18957409	4811387	12745171	75840491	58169788	25954258	3.78917e+07	7.68444e+07	4.37744e+07	1.92442e+07
	715	sp|Q61624|ZN148_MOUSE	S303	sp|Q61624|ZN148_MOUSE S303	489633	0	0	0	307666	4013371	5039670	0	52822	252865	1131108	0	2655344	213398	710636	1098255	3640020	3383984	7450701	4870993	122408	4.83642e+06	2.34018e+06	359199	1.16941e+06
	716	sp|Q61624|ZN148_MOUSE	S305	sp|Q61624|ZN148_MOUSE S305	251350	203294	242214	0	0	4013083	5039647	312615	615878	316456	1131672	621597	225668	0	711512	0	3636185	2438916	7410822	5301085	174214	4696752	2.34134e+06	671401	234295
	717	sp|Q6ZPZ3|ZC3H4_MOUSE	S91	sp|Q6ZPZ3|ZC3H4_MOUSE S91	9969	30345	1746302	18316	275888	135370	4801003	95407	76086	284817	34860	635485	755405	30888	98402	158342	1629065	459897	191779	123080	451233	600955	1326917	257812	260759
	718	sp|Q6ZPZ3|ZC3H4_MOUSE	S1108	sp|Q6ZPZ3|ZC3H4_MOUSE S1108	6373338	5838712	4774196	5416725	8031633	6403051	12426426	6778988	11852043	7244862	11346238	11549177	7912460	7415622	7384107	5991363	6900196	8323164	12749467	8736354	5.60074e+06	9.1773e+06	8.41002e+06	10498080	7175888
	719	sp|Q6ZPZ3|ZC3H4_MOUSE	S1110	sp|Q6ZPZ3|ZC3H4_MOUSE S1110	6521688	5609549	4773578	5662226	8031622	6402491	12426440	6740239	11852083	7244721	11344556	11550870	7801856	7415625	7465142	5991764	6900047	8122060	12749561	8736938	5.64176e+06	9.12715e+06	8400198	1.04981e+07	7.1686e+06
	720	sp|Q6ZPZ3|ZC3H4_MOUSE	S1113	sp|Q6ZPZ3|ZC3H4_MOUSE S1113	6525317	5749054	4771148	5533918	8210679	6400252	12171267	6779389	11855698	7246749	11346163	11541592	7908133	7417096	7381651	5992906	6918183	8058237	12749174	8282139	5.64486e+06	9.00193e+06	8.3904e+06	1.04976e+07	7.17495e+06
	721	sp|Q5SSH7|ZZEF1_MOUSE	T1461	sp|Q5SSH7|ZZEF1_MOUSE T1461	7753031	8498445	11215358	15278364	11728987	9490287	17228174	9436436	17799744	13480791	10246999	12036959	14164875	13401461	12271606	19699558	20071526	15208391	27331920	22460254	1.06863e+07	2.1268e+07	11970971	1.33911e+07	14884375
	722	sp|Q5SSH7|ZZEF1_MOUSE	S1472	sp|Q5SSH7|ZZEF1_MOUSE S1472	7623647	8497804	11222332	15248046	11731438	9497956	17325116	9965909	17804080	13491284	10249598	12026905	14309850	13399745	12018423	19699888	0	15213103	26994070	22768472	1.0648e+07	1.62439e+07	1.21301e+07	1.3393e+07	1.4857e+07
	723	sp|Q5SSH7|ZZEF1_MOUSE	S1514	sp|Q5SSH7|ZZEF1_MOUSE S1514	9752422	13221823	13742325	10666937	5225874	5205894	11437147	4974623	8316225	7058996	10257482	9924720	8607524	5930398	6356525	7234531	948595	1770818	1985022	3610280	1.18459e+07	2.07868e+06	6.71088e+06	8.88936e+06	7.03224e+06
	724	sp|Q5SSH7|ZZEF1_MOUSE	T1518	sp|Q5SSH7|ZZEF1_MOUSE T1518	9752643	13219576	343247	10664889	0	5205874	11438714	0	8308660	0	10257894	10101507	8466535	5931784	6573059	0	2003056	0	10133962	4615261	8.49509e+06	4.18807e+06	4161147	7.16702e+06	5.24284e+06
	725	sp|O08547|SC22B_MOUSE	S136	sp|O08547|SC22B_MOUSE S136	10191683	8829325	21668822	13611524	1691307	4516901	7115694	4425426	7763411	6372083	5268747	12010390	4280863	8100561	3876120	12862906	24064144	793039	40596524	25767366	1.35753e+07	2.28053e+07	4437332	7.85366e+06	7.28011e+06
	726	sp|D3YXK2|SAFB1_MOUSE	S226	sp|D3YXK2|SAFB1_MOUSE S226	2336090	7055706	4283896	4670682	7651710	11536080	6395378	7277496	10850406	8623430	6257192	7982112	9474684	7116294	8698972	12185504	12627000	11749502	14082538	11480822	4.58659e+06	1.2485e+07	8215166	8428285	9.36886e+06
	727	sp|D3YXK2|SAFB1_MOUSE	S234	sp|D3YXK2|SAFB1_MOUSE S234	2331274	6960800	4282628	4670226	9535948	11551026	6399692	7058672	10853134	9355852	6258856	7563580	9476574	7117224	8698730	12349944	12627826	11746604	14087396	9733092	4561232	1.20487e+07	8.63633e+06	8.50786e+06	9410618
	728	sp|D3YXK2|SAFB1_MOUSE	S365	sp|D3YXK2|SAFB1_MOUSE S365	39465420	47056752	87058586	79730572	26102538	65433410	49190610	31125914	34394966	40506050	65178218	26873744	26747278	88629670	18788430	40312936	2496760	13741844	18688234	17211236	6.33278e+07	1.30345e+07	42963118	4.17382e+07	4.36196e+07
	729	sp|Q8C079|STRP1_MOUSE	S334	sp|Q8C079|STRP1_MOUSE S334	28697674	41123608	45171888	26141816	36188852	44886524	53379040	33341290	42707188	38740232	53986240	68149904	28082756	26604400	33419202	35189568	60820576	40958884	84764152	53978812	3.52837e+07	60130606	4.19489e+07	50895891	3.0824e+07
	730	sp|Q8CGB6|TNS2_MOUSE	S829	sp|Q8CGB6|TNS2_MOUSE S829	214775	0	640407	383834	1845731	1502266	974293	1811287	1995375	4233623	5029184	3545208	1127334	2067469	3167868	3050610	27096	19908	5279388	8108821	309754	3.3588e+06	1.53339e+06	3.70085e+06	2.35332e+06
	731	sp|Q5BLK4|TUT7_MOUSE	S644	sp|Q5BLK4|TUT7_MOUSE S644	2302138	1350869	2085086	3016485	4732969	3734800	7142470	3139296	4507108	4037579	4801673	2774911	3172784	2893497	2940994	3102239	3034808	1781966	7577491	31585	2.18864e+06	3.10646e+06	4.68738e+06	4.03032e+06	3.02738e+06
	732	sp|Q5BLK4|TUT7_MOUSE	T864	sp|Q5BLK4|TUT7_MOUSE T864	0	4478078	5062248	0	130854	4332602	0	4224795	5529581	5313247	5074879	6334470	1118826	3114989	3338314	0	4770569	5444259	8363475	5982737	2.38508e+06	6140260	2.17206e+06	5.56304e+06	1.89303e+06
	733	sp|P97863|NFIB_MOUSE	S324	sp|P97863|NFIB_MOUSE S324	6987399	8701863	10702826	9712856	10100471	11791711	16585965	10862817	12421876	9277384	12706363	13613096	9636904	10531951	9610102	9439557	5153052	8954241	13797450	10178514	9026236	9.52081e+06	12335241	1.20047e+07	9.80463e+06
	734	sp|P97863|NFIB_MOUSE	S325	sp|P97863|NFIB_MOUSE S325	6989228	8701860	10534037	9609847	9996956	11790182	16367584	10552339	12424027	9685568	12706990	13610789	9498108	10531951	9609727	9439177	5135027	8954166	13657064	10181106	8958743	9.48184e+06	1.21768e+07	1.21068e+07	9.76974e+06
	735	sp|P97863|NFIB_MOUSE	S327	sp|P97863|NFIB_MOUSE S327	7180534	8703161	10709145	9386146	10098084	11790325	16733161	10864187	12420282	9272248	12706521	13612924	9700373	10429205	9610422	9441081	5152177	8954201	13796782	10180023	8.99475e+06	9.5208e+06	1.23714e+07	1.2003e+07	9.79527e+06
	736	sp|Q8BSE0|RMD2_MOUSE	S50	sp|Q8BSE0|RMD2_MOUSE S50	877749	4495090	4575883	566187	5427216	3003524	1792700	6489322	5727491	5637341	7549463	0	4064040	5179294	5828063	5909993	13111355	4467588	10847342	5453314	2.62873e+06	8.4699e+06	4.17819e+06	4.72857e+06	5.24535e+06
	737	sp|Q3UJU9|RMD3_MOUSE	S43	sp|Q3UJU9|RMD3_MOUSE S43	269730256	403168304	333653288	251057800	542351680	452830024	511860136	353064112	487248976	507367376	551071824	883275552	285930960	204013072	295269688	360151216	327335	421039200	960950640	655823632	314402412	5.09535e+08	465026488	607240932	286341234
	738	sp|Q3UJU9|RMD3_MOUSE	S45	sp|Q3UJU9|RMD3_MOUSE S45	269905776	409730129	333704696	251616208	541140400	450824453	512621944	353507168	493370722	510792550	547781068	903647807	285956936	204808587	295337688	360503424	757533028	423694058	963716308	657365671	3.16239e+08	7.00577e+08	4.64523e+08	6.13898e+08	2.86652e+08
	739	sp|Q3UJU9|RMD3_MOUSE	S49	sp|Q3UJU9|RMD3_MOUSE S49	98760264	142662183	114224632	98861832	153398993	131751517	129200248	92126336	122073555	131536365	165723636	251682852	90880216	73192086	116654816	137606960	182060452	112188889	243806656	166628503	1.13627e+08	176171125	1.26619e+08	167754102	1.04584e+08
	740	sp|Q3UJU9|RMD3_MOUSE	S80	sp|Q3UJU9|RMD3_MOUSE S80	0	0	191573	383215	0	2720540	1695435	275735	5178814	1111157	4427407	422186	317323	150204	1173646	693943	1855132	318768	1028829	5508535	143697	2177816	1.17293e+06	2784891	583779
	741	sp|Q3UJU9|RMD3_MOUSE	S211	sp|Q3UJU9|RMD3_MOUSE S211	10537156	15792775	14334306	11094462	30928996	28086236	20123566	17231304	36839020	35202212	17000316	19151284	23942642	23698626	37546164	34244572	62430412	48123332	56737828	53430852	1.29397e+07	55180606	2.40925e+07	27048208	29858001
	742	sp|Q3UJU9|RMD3_MOUSE	S220	sp|Q3UJU9|RMD3_MOUSE S220	10540750	15594194	14328690	13326018	29275830	27819744	20135018	17220324	36850032	35380484	17000654	19129138	23692744	22889652	37507944	34245028	60626808	48115720	56553040	53397736	13447413	54673326	23612729	27090077	29583842
	743	sp|Q3UJU9|RMD3_MOUSE	S221	sp|Q3UJU9|RMD3_MOUSE S221	0	15799736	14318860	0	30885556	314760	0	17725296	36829824	35699076	0	0	444796	22881718	37696184	34245792	62437468	47907300	56277004	54347952	7529649	55242431	12231403	18132225	2.38171e+07
	744	sp|F6ZDS4|TPR_MOUSE	S2222	sp|F6ZDS4|TPR_MOUSE S2222	12161776	25451194	22000964	14374680	10771339	16146809	32855981	7214120	12226208	28561334	19363938	32647472	4205354	6189503	5836378	18748334	18802792	17109973	28998424	13958712	1.84972e+07	1.97175e+07	1.67471e+07	23199738	8.74489e+06
	745	sp|O88939|ZBT7A_MOUSE	S330	sp|O88939|ZBT7A_MOUSE S330	1231054	1076540	1472894	1118166	7177876	6297379	6877652	2778616	6722057	5544995	6279068	7143371	6515270	3294085	4679737	3309160	14441258	7931720	11809561	10481842	1.22466e+06	1.11661e+07	5.78288e+06	6.42237e+06	4449563
	746	sp|O88939|ZBT7A_MOUSE	S536	sp|O88939|ZBT7A_MOUSE S536	1528783	1434223	983469	824390	4684897	4259426	9015859	2260903	4022453	2973475	4284967	6874135	4132167	2030296	2235660	2269594	4692200	2921338	9821375	5671436	1.19272e+06	5.77659e+06	5.05527e+06	4.53876e+06	2.66693e+06
	747	sp|Q9Z0U1|ZO2_MOUSE	S106	sp|Q9Z0U1|ZO2_MOUSE S106	50368385	79599499	74999246	76738437	142563981	130916121	184166999	109766459	121252996	129476603	120874034	142579906	99403504	81407679	114470828	114013506	125662466	112810483	218202080	140001086	7.04264e+07	1.49169e+08	141853390	1.28546e+08	1.02324e+08
	748	sp|Q9Z0U1|ZO2_MOUSE	S238	sp|Q9Z0U1|ZO2_MOUSE S238	361689	180043	929654	0	2463305	7952717	3797018	349031	571426	1557887	1185351	2597247	2324564	1341672	1617363	1844160	0	1489546	3592842	1323744	367846	1601533	3.64052e+06	1.47798e+06	1.78194e+06
	749	sp|Q9Z0U1|ZO2_MOUSE	S264	sp|Q9Z0U1|ZO2_MOUSE S264	6292921	114426	6435799	2898902	7757432	5756636	5718752	2256389	11754932	7560905	12337851	12114108	8786041	6530829	10053470	7280998	14364206	7944631	4855704	9337315	3935512	9125464	5.3723e+06	10941949	8.16283e+06
	750	sp|Q9Z0U1|ZO2_MOUSE	S967	sp|Q9Z0U1|ZO2_MOUSE S967	67328768	91693152	88540192	90375152	201602352	146588560	290374592	114904640	128007592	128412416	147675936	209402192	102000920	63568668	79586848	85165240	194930880	133784280	285541216	157732432	84484316	192997202	188367536	153374534	82580419
	751	sp|Q9Z0U1|ZO2_MOUSE	S987	sp|Q9Z0U1|ZO2_MOUSE S987	4739048	6294372	9866062	6133090	10038149	9747789	15402592	7077147	7688509	10108791	11292643	14896983	5700864	4297601	4862107	4862320	10016173	6251546	15875378	9886954	6758143	1.05075e+07	1.05664e+07	1.09967e+07	4930723
	752	sp|Q9Z0U1|ZO2_MOUSE	S1132	sp|Q9Z0U1|ZO2_MOUSE S1132	6823993	12914215	14370534	13234938	32733522	39442172	47624360	20494142	20789970	29157642	20032622	35504320	22974028	16802344	22466484	20879152	39584988	28731760	69581072	32259300	11835920	42539280	35073549	2.63711e+07	20780502
	753	sp|Q9Z0U1|ZO2_MOUSE	S1135	sp|Q9Z0U1|ZO2_MOUSE S1135	6926398	12913862	14350731	13510194	32254856	40333752	47625220	20483830	20404816	29159384	20087954	35514604	22955476	16852062	22466810	20875228	39568988	28730214	69580944	32262980	1.19253e+07	4.25358e+07	3.51744e+07	2.62917e+07	20787394
	754	sp|Q922Y1|UBXN1_MOUSE	S186	sp|Q922Y1|UBXN1_MOUSE S186	26226	1660120	163175	1134609	2079281	15091801	4999742	8579413	4328653	12102179	2527148	3005218	10399129	11686316	3405920	12392025	8075569	1750035	25771650	18878358	746032	13618903	7.68756e+06	5.4908e+06	9.47085e+06
	755	sp|Q922Y1|UBXN1_MOUSE	T191	sp|Q922Y1|UBXN1_MOUSE T191	860606	1657811	2809205	1840657	6262381	14899662	5039357	8579975	8277161	12106263	1403364	1107728	13600371	11690765	10949089	12390212	8187791	8062989	25767740	19255414	1.79207e+06	1.53185e+07	8.69534e+06	5723629	1.21576e+07
	756	sp|Q9ES00|UBE4B_MOUSE	S82	sp|Q9ES00|UBE4B_MOUSE S82	4978775	4000163	4534570	2203018	3528899	3034040	1161940	3201928	8144340	3074101	7472863	6750949	6173691	5475676	6776454	5099875	0	0	0	4550249	3.92913e+06	1.13756e+06	2.7317e+06	6.36056e+06	5881424
	757	sp|Q9ES00|UBE4B_MOUSE	S83	sp|Q9ES00|UBE4B_MOUSE S83	4977574	4000100	4532239	2206719	3418393	3034885	1161695	3201491	8138052	3074705	0	6984447	6164292	5477173	0	5101674	3651413	2315887	6888309	4549829	3929158	4.35136e+06	2704116	4549301	4.18578e+06
	758	sp|Q9ES00|UBE4B_MOUSE	S86	sp|Q9ES00|UBE4B_MOUSE S86	4978967	4000147	4534383	2202343	97599	3033580	1162008	3201438	8143148	3074106	7469847	6751415	6174774	5468569	6776665	5098906	0	2492317	0	214267	3928960	676646	1.87366e+06	6359629	5.87973e+06
	759	sp|Q9ES00|UBE4B_MOUSE	S87	sp|Q9ES00|UBE4B_MOUSE S87	4979267	4000190	4532891	0	3531278	3003487	1161686	3201464	8145273	3074243	7478540	6754074	6173124	5471608	6789225	5101735	0	2477168	6888309	4550518	3378087	3.479e+06	2.72448e+06	6.36303e+06	5883923
	760	sp|Q9ES00|UBE4B_MOUSE	S104	sp|Q9ES00|UBE4B_MOUSE S104	0	532971	167276	307367	2194072	1710938	3801411	0	105244	532428	0	236499	78985	462467	379764	701769	208653	436075	286524	728904	251904	415039	1.92661e+06	218543	405746
	761	sp|Q61234|SNTA1_MOUSE	S177	sp|Q61234|SNTA1_MOUSE S177	1504928	5734387	647275	3617869	7882501	5702027	1944313	11401950	7597806	21088296	5006523	6148445	2897543	4357558	8569866	8404290	8821727	6344558	24058538	14743834	2.87611e+06	1.34922e+07	6.7327e+06	9.96027e+06	6.05731e+06
	762	sp|Q61234|SNTA1_MOUSE	S182	sp|Q61234|SNTA1_MOUSE S182	1516991	5777526	816247	322224	7881380	830974	1944313	11236412	12676019	21522506	2603851	6290501	2413966	4169139	9843674	8176446	5815424	4452016	24181776	14766583	2108247	1.23039e+07	5.47327e+06	1.07732e+07	6.15081e+06
	763	sp|Q9CW03|SMC3_MOUSE	S1064	sp|Q9CW03|SMC3_MOUSE S1064	6516267	7916589	4937227	6386364	10255362	11314608	16344002	8199409	15054406	11164341	15278886	15153623	7999631	9756061	8310944	8777745	11868730	12282428	19725082	16605819	6.43911e+06	1.51205e+07	1.15283e+07	14162814	8.7111e+06
	764	sp|Q9CW03|SMC3_MOUSE	S1066	sp|Q9CW03|SMC3_MOUSE S1066	6516375	7923725	4944214	6386942	10272843	11226192	16343316	8204696	15052264	11159566	15283959	15153494	7999649	9675813	8310985	8771018	11887284	12284890	19724135	16605210	6442814	1.51254e+07	1.15118e+07	1.41623e+07	8.68937e+06
	765	sp|Q9DCS2|MTL26_MOUSE	S148	sp|Q9DCS2|MTL26_MOUSE S148	34190224	56728692	76374232	55692604	71794952	79821648	58436400	82534104	87719672	111388312	80608640	128152536	64439600	70066056	105819600	103568080	149881168	133961576	186982400	116595816	55746438	146855240	73146776	101967290	85973334
	766	sp|Q3TLI0|TPC10_MOUSE	S707	sp|Q3TLI0|TPC10_MOUSE S707	4370661	10448732	10474198	4055500	6550546	7162527	12558498	8131662	11705768	10707172	10900062	16561115	5247978	5130337	5678420	5774382	8525154	9311477	18556312	10998199	7.33727e+06	1.18478e+07	8.60081e+06	1.24685e+07	5.45778e+06
	767	sp|O35245|PKD2_MOUSE	S805	sp|O35245|PKD2_MOUSE S805	875687	1091333	221438	150101	706011	616350	1978598	109560	1117910	494907	729280	1125302	0	0	403185	0	1337065	119927	924165	1534158	584640	978829	852630	866850	100796
	768	sp|O35245|PKD2_MOUSE	S809	sp|O35245|PKD2_MOUSE S809	875637	1091339	221492	131985	704600	616374	1978454	109552	1117905	495167	729264	1125283	0	0	403231	0	1530496	119576	924076	1509024	580113	1020793	852245	866905	100808
	769	sp|Q64012|RALY_MOUSE	S134	sp|Q64012|RALY_MOUSE S134	12034530	16096382	2047173	21869524	34422376	29809024	50989408	24024904	19038760	27203314	28103800	763920	17541084	12409888	17015292	16770369	4154220	18841354	48200164	21521970	1.30119e+07	23179427	34811428	1.87774e+07	1.59342e+07
	770	sp|Q64012|RALY_MOUSE	T267	sp|Q64012|RALY_MOUSE T267	5308321	4509261	1665216	2323774	10026776	2985671	23767632	2220726	12924708	2728767	15422866	2645515	8838979	8063058	6270678	4581462	14553362	1658657	1949475	1906308	3451643	5.01695e+06	9.7502e+06	8430464	6.93854e+06
	771	sp|Q64012|RALY_MOUSE	S269	sp|Q64012|RALY_MOUSE S269	1918198	10318942	14972315	6426986	19316540	5066146	39801269	13966949	22027355	10369739	27618922	35459988	16263458	16511686	15209267	3656203	26501331	15254340	50755288	28841166	8.40911e+06	3.0338e+07	19537726	23869001	1.29102e+07
	772	sp|Q64012|RALY_MOUSE	T273	sp|Q64012|RALY_MOUSE T273	12695670	10317419	15033175	6426971	19231225	19879915	39776767	13969317	22014293	10101773	27583549	35459897	16299804	16489086	15209267	9774552	26496164	15180980	50279746	28836904	1.11183e+07	3.01984e+07	23214306	23789878	1.44432e+07
	773	sp|Q64012|RALY_MOUSE	T291	sp|Q64012|RALY_MOUSE T291	19499182	16992690	18768308	12180295	25152426	29535244	47452992	20210098	35846372	19633702	43396980	50099692	0	0	30742328	18730504	36427888	19650030	0	34281408	1.68601e+07	2.25898e+07	30587690	3.72442e+07	12368208
	774	sp|Q91V36|NRBP2_MOUSE	S23	sp|Q91V36|NRBP2_MOUSE S23	7391594	8010942	6746503	5076245	5121893	5433440	14108146	4182922	5682978	4652970	8178255	10569657	5982392	3695771	4149616	3024450	2265762	3194702	8968775	6433499	6806321	5.21568e+06	7.2116e+06	7270965	4.21306e+06
	775	sp|Q91V36|NRBP2_MOUSE	S19	sp|Q91V36|NRBP2_MOUSE S19	4753101	7087824	7954124	4828866	7315040	6800557	0	0	4462753	4212034	6151380	7207263	5592322	4201877	62224	6145799	0	152646	8551089	2612559	6.15598e+06	2.82907e+06	3.5289e+06	5.50836e+06	4.00056e+06
	776	sp|P97393|RHG05_MOUSE	S1216	sp|P97393|RHG05_MOUSE S1216	2773474	4415220	1839745	1723023	7804359	10686390	11975235	4279281	8146223	7310627	7910356	13987472	3809586	3130998	2934538	3038605	10641534	6672541	16714628	10874551	2.68787e+06	1.12258e+07	8.68632e+06	9.33867e+06	3.22843e+06
	777	sp|P97393|RHG05_MOUSE	T1215	sp|P97393|RHG05_MOUSE T1215	2194287	2260976	1797200	1723275	5877294	6258592	10812354	4240857	6055897	5677910	6434563	8073103	3038023	2726302	2740511	2723833	8731321	4631279	13811633	8674153	1.99393e+06	8.9621e+06	6.79727e+06	6.56037e+06	2.80717e+06
	778	sp|Q6PDM2|SRSF1_MOUSE	S233	sp|Q6PDM2|SRSF1_MOUSE S233	31649812	36442172	43151544	36420732	73586008	52513152	160611808	50368860	71539344	52418668	76627184	140560944	33931136	22136222	19835274	23778734	953818	37710328	110167096	61188652	36916065	5.2505e+07	84269957	85286535	2.49203e+07
	779	sp|Q99MN1|SYK_MOUSE	S593	sp|Q99MN1|SYK_MOUSE S593	645499	1005064	2246748	840127	2264025	1744931	3021998	676490	0	780596	1056185	1577863	1159536	1117812	951519	408165	0	0	2200915	567930	1.18436e+06	692211	1926861	853661	909258
	780	sp|P58871|TB182_MOUSE	S428	sp|P58871|TB182_MOUSE S428	3976402	7736824	8432299	2666504	7734887	9096612	18597932	1604711	11208137	13626339	4241883	15808265	1348936	5938920	1056175	6779499	29049758	12743487	37978680	19670478	5.70301e+06	2.48606e+07	9.25854e+06	11221156	3.78088e+06
	781	sp|P58871|TB182_MOUSE	T532	sp|P58871|TB182_MOUSE T532	3562289	7438713	5875625	4974610	11785300	8849406	18044140	7624360	8209343	8120367	10300000	13464057	6485763	5837648	5659593	5816892	11790529	7675153	15492557	11036433	5.46281e+06	11498668	1.15758e+07	1.00234e+07	5949974
	782	sp|P58871|TB182_MOUSE	S795	sp|P58871|TB182_MOUSE S795	4807369	3581150	6193703	6896913	10594206	9822542	13776632	9790833	12591873	4514094	8438959	17123521	6587232	9134650	8083499	11128759	14354276	7959841	19159651	17859769	5.36978e+06	1.48334e+07	1.09961e+07	1.06671e+07	8733535
	783	sp|P58871|TB182_MOUSE	S865	sp|P58871|TB182_MOUSE S865	6641073	13936274	13792439	14537448	28857382	22967422	37364296	15530734	15106639	19647140	14253869	25897520	18627890	12078697	18914390	17586338	37122560	23172836	51287212	17793868	1.22268e+07	32344119	2.618e+07	18726292	1.68018e+07
	784	sp|P58871|TB182_MOUSE	S973	sp|P58871|TB182_MOUSE S973	1362794	7404473	7342478	0	4770351	4099799	7409813	2918634	4846220	5429746	6518342	7807419	5344962	571189	2740315	4522023	7204505	0	5157442	7714468	4.02744e+06	5.0191e+06	4.79965e+06	6.15043e+06	3.29462e+06
	785	sp|P58871|TB182_MOUSE	S976	sp|P58871|TB182_MOUSE S976	1362891	7381675	7286907	1762829	4768599	4101197	0	2609125	311339	577611	0	7810187	5345367	2661687	2740565	4520718	7203987	0	0	0	4.44858e+06	1.801e+06	2.86973e+06	2.17478e+06	3.81708e+06
	786	sp|P58871|TB182_MOUSE	S1374	sp|P58871|TB182_MOUSE S1374	1164793	6626961	5464083	1254122	6428351	5559102	26495388	3566641	2438558	10574790	6985332	9347485	396154	4336281	6200990	4548458	0	0	12656170	15272563	3.62749e+06	6.98218e+06	1.05124e+07	7.33654e+06	3.87047e+06
	787	sp|P58871|TB182_MOUSE	S1610	sp|P58871|TB182_MOUSE S1610	1925736	3250138	903715	604426	4864843	2169716	9789859	280053	3786018	609388	4443997	9260847	3302191	1066036	1592987	2528806	283464	1229718	3800528	110986	1.671e+06	1356174	4.27612e+06	4.52506e+06	2122505
	788	sp|P58871|TB182_MOUSE	S1656	sp|P58871|TB182_MOUSE S1656	6051051	7101220	6841997	5894692	17700814	12243685	19919050	7628450	11169269	9320488	10912931	12730045	8698758	5363932	3855297	4761979	12148199	10619777	17678444	17330090	6472240	1.44441e+07	1.4373e+07	1.10332e+07	5.66999e+06
	789	sp|Q9ERA6|TFP11_MOUSE	T50	sp|Q9ERA6|TFP11_MOUSE T50	10758486	14589763	13143704	12193740	19617370	15775206	28144270	13022350	17853836	19699772	18349628	20784418	18730356	11916295	13256498	12389639	17260020	16287409	34654264	22313254	1.26714e+07	2.26287e+07	19139799	1.91719e+07	14073197
	790	sp|Q9ERA6|TFP11_MOUSE	S59	sp|Q9ERA6|TFP11_MOUSE S59	10758529	14587298	13144089	12200315	19614470	16482504	28488280	13022416	17848530	19454690	18363364	20825224	18729394	11919988	13263920	12390335	17263590	16852470	34654604	22316644	1.26726e+07	22771827	1.94019e+07	19122952	1.40759e+07
	791	sp|Q9ERA6|TFP11_MOUSE	S210	sp|Q9ERA6|TFP11_MOUSE S210	3218792	6970996	7560455	5020942	5468463	11038137	8922354	4431619	10331342	7839684	8512954	12639182	5205399	8928330	10574210	9174640	9723687	9915214	16975944	9789831	5.6928e+06	11601169	7.46514e+06	9.83079e+06	8.47064e+06
	792	sp|P97496|SMRC1_MOUSE	S308	sp|P97496|SMRC1_MOUSE S308	6565674	9830508	0	9461699	14572027	9811636	17639560	9317961	9544459	12357833	15854785	0	8327435	6287748	7829871	7335550	0	8502189	20273604	9865899	6.46447e+06	9660423	12835296	9.43927e+06	7445151
	793	sp|P25444|RS2_MOUSE	S263	sp|P25444|RS2_MOUSE S263	1611451	483672	4081536	1085562	6160469	9452397	6043044	4582028	4481855	7366359	4242552	4948688	3117902	1169402	5676713	5328834	14410233	7516603	17608128	7559960	1.81556e+06	11773731	6.55948e+06	5.25986e+06	3.82321e+06
	794	sp|O54988|SLK_MOUSE	S538	sp|O54988|SLK_MOUSE S538	58875	563229	0	119721	493757	216564	665540	0	177660	0	187829	673814	0	251400	0	0	260406	0	679768	355016	185456	323798	343965	259826	62850
	795	sp|Q80U87|UBP8_MOUSE	S677	sp|Q80U87|UBP8_MOUSE S677	1684643	816598	8744563	576912	4698643	16277529	11429026	6021153	4298435	7759589	9919292	10820026	2997983	3958975	4710137	9086513	13977864	10205302	24093454	10862410	2955679	1.47848e+07	9.60659e+06	8.19934e+06	5188402
	796	sp|Q80U87|UBP8_MOUSE	S679	sp|Q80U87|UBP8_MOUSE S679	1758966	3868776	8744543	4109573	4721228	16298546	11424888	6025408	0	0	9920685	10494021	2999530	460480	4685744	8932209	13977838	0	0	10849978	4.62046e+06	6206954	9.61752e+06	5.10368e+06	4.26949e+06
	797	sp|Q80U87|UBP8_MOUSE	Y803	sp|Q80U87|UBP8_MOUSE Y803	155159	0	1150073	312082	6808949	44241	927948	329515	5360810	2032308	3295965	1878675	8469028	1852664	4369753	3858843	345238	0	1174206	203303	404328	430687	2.02766e+06	3.14194e+06	4637572
	798	sp|B1AY13|UBP24_MOUSE	T1130	sp|B1AY13|UBP24_MOUSE T1130	6772190	7014621	5827023	5780074	8295035	6962147	12465321	6443799	8168551	8826187	10099515	12551773	5254482	2938429	3994160	4109323	10203120	6607178	16525356	8622766	6348477	10489605	8.54158e+06	9.91151e+06	4.0741e+06
	799	sp|B1AY13|UBP24_MOUSE	S1134	sp|B1AY13|UBP24_MOUSE S1134	6771859	7014715	5827033	5780629	8312473	6964127	12464621	6445667	8166583	8819263	10097807	12747955	5255412	2938192	3994413	4111852	10202909	6606754	16525213	8624801	6348559	1.04899e+07	8546722	9957902	4.07497e+06
	800	sp|B1AY13|UBP24_MOUSE	S1137	sp|B1AY13|UBP24_MOUSE S1137	6770915	7013697	5827891	5782817	8312951	6962127	12465321	6442400	8165417	8820930	10099904	12748936	5254639	2938164	3994160	4110808	10204525	6606754	16524438	8622750	6348830	1.04896e+07	8.5457e+06	9.9588e+06	4.07444e+06
	801	sp|B1AY13|UBP24_MOUSE	S2043	sp|B1AY13|UBP24_MOUSE S2043	28937095	41029015	49368803	37066138	52580102	56405056	53336774	43074240	42776945	51112984	58932283	81731662	32245878	27300172	31347452	40740412	44282356	36256352	70359688	47903378	3.91003e+07	4.97004e+07	51349043	5.86385e+07	3.29085e+07
	802	sp|Q99NH2|PARD3_MOUSE	S142	sp|Q99NH2|PARD3_MOUSE S142	29185054	35075828	30093554	27748238	36144656	32206852	56291336	24449434	47293044	32397288	43941720	55604124	27098342	26491446	31438872	30239132	34444704	37690972	69693464	59001136	3.05257e+07	50207569	3.72731e+07	44809044	28816948
	803	sp|Q99NH2|PARD3_MOUSE	S143	sp|Q99NH2|PARD3_MOUSE S143	3052037	3847045	3005174	2824575	4680828	4114449	7540562	5424641	4597272	3535047	5826771	6991107	3464937	1701531	2463265	3797861	3136709	3315752	6100992	4933982	3.18221e+06	4.37186e+06	5440120	5.23755e+06	2.8569e+06
	804	sp|Q99NH2|PARD3_MOUSE	S382	sp|Q99NH2|PARD3_MOUSE S382	5602019	7243236	7462958	6017441	12441613	9037216	17115332	6469549	9530018	9670408	10447381	15721270	5993740	5466199	6656032	5313691	12666078	8512209	22738124	8955033	6.58141e+06	13217861	1.12659e+07	1.13423e+07	5.85742e+06
	805	sp|Q60953|PML_MOUSE	S514	sp|Q60953|PML_MOUSE S514	2682400	0	0	0	9353968	0	12714444	6906551	4695119	12004964	11250248	108787	0	5638737	1679590	9370422	6314900	6693638	19581256	10392371	670600	1.07455e+07	7.24374e+06	7.01478e+06	4.17219e+06
	806	sp|Q60953|PML_MOUSE	T526	sp|Q60953|PML_MOUSE T526	55412115	60730423	52002314	69059478	97772279	72270250	137278815	54033632	73197975	57007110	100999780	116379599	62602741	41310188	54988566	56418568	73194328	63844906	130980164	87627846	5.93011e+07	88911811	90338744	86896116	5.383e+07
	807	sp|Q60953|PML_MOUSE	S527	sp|Q60953|PML_MOUSE S527	4975463	6190936	7467079	10608810	17572938	16105735	25923104	7648771	10168630	8866508	11231327	10381094	13125404	10391202	16111560	12999619	10496674	10687220	19492842	14024556	7310572	13675323	16812637	1.01619e+07	1.31569e+07
	808	sp|Q62422|OSTF1_MOUSE	S213	sp|Q62422|OSTF1_MOUSE S213	23222868	24593396	50389336	26876492	41354456	56126772	47685248	38312164	19662432	27764460	1398801	56277920	32949588	47431748	40608432	50702124	297176	13362880	69528408	27973662	31270523	2.77905e+07	45869660	2.62759e+07	42922973
	809	sp|A1Z198|NL1B2_MOUSE	S343	sp|A1Z198|NL1B2_MOUSE S343	2423631	11899603	12289506	5551292	4433939	15030195	3094645	9368076	0	14279260	5030294	10579833	6024699	4447614	8887384	5016357	11689674	15310872	14024307	12079302	8041008	1.3276e+07	7.98171e+06	7.47235e+06	6.09401e+06
	810	sp|A1Z198|NL1B2_MOUSE	S346	sp|A1Z198|NL1B2_MOUSE S346	2422346	11899833	11945832	5545850	4434182	15034676	3094645	9368030	5405112	14279699	5028463	10579833	6024662	4447353	8890232	5016603	10775875	15310788	14024307	12081837	7.95347e+06	1.30482e+07	7.98288e+06	8.82328e+06	6.09471e+06
	811	sp|Q6NS82|RETR2_MOUSE	T323	sp|Q6NS82|RETR2_MOUSE T323	3002250	4501364	4756184	1417554	804635	1866007	0	798250	0	400558	8387320	7527409	429567	666954	261322	1555622	57094	751521	2308491	736636	3419338	963436	867223	4.07882e+06	728366
	812	sp|Q80U78|PUM1_MOUSE	S709	sp|Q80U78|PUM1_MOUSE S709	3133015	4835862	5254727	10819352	11878161	9230653	7102997	5719930	10168213	7648766	7696555	13092238	8563814	7572890	4139241	9635696	12298214	9908025	22627434	12890803	6010739	14431119	8.48294e+06	9651443	7.47791e+06
	813	sp|Q3TX08|TRM1_MOUSE	S120	sp|Q3TX08|TRM1_MOUSE S120	145786	156496	14335	0	150897	4156626	2058403	457967	409347	987514	0	1327209	103374	1595310	3679053	236642	1849856	3474632	7108544	3364006	79154.2	3.94926e+06	1.70597e+06	681018	1.40359e+06
	814	sp|Q4ACU6|SHAN3_MOUSE	S372	sp|Q4ACU6|SHAN3_MOUSE S372	906303	1106171	142522	0	2551936	1074275	3718455	2054668	3427728	3120559	3426766	3501671	407827	500353	1160807	470630	2409387	961401	3349322	2114045	538749	2.20854e+06	2.34983e+06	3369181	634904
	815	sp|Q4ACU6|SHAN3_MOUSE	S374	sp|Q4ACU6|SHAN3_MOUSE S374	3172001	2659221	2410946	1555528	5403186	3021352	8034637	2777242	5021621	2846125	7304157	8595533	2363036	1829421	2884088	2348172	2137810	664935	5203956	3626670	2449424	2.90834e+06	4.8091e+06	5941859	2.35618e+06
	816	sp|Q4ACU6|SHAN3_MOUSE	S780	sp|Q4ACU6|SHAN3_MOUSE S780	6759000	5806504	3543721	3735459	10188394	6766182	13365509	7037751	8437596	11505527	15063011	19211564	1824775	3368608	5212164	6824330	8984392	5594193	9107069	8617505	4961171	8.07579e+06	9339459	1.35544e+07	4.30747e+06
	817	sp|Q569Z6|TR150_MOUSE	S181	sp|Q569Z6|TR150_MOUSE S181	223492	262879	52886	229173	446714	443177	930008	249470	1078505	542075	575861	528095	791238	384058	407567	198622	1461776	1106484	1173911	1246603	192108	1.24719e+06	517342	681134	445371
	818	sp|Q569Z6|TR150_MOUSE	S247	sp|Q569Z6|TR150_MOUSE S247	112466836	131826882	121381540	135041350	179032096	146855582	310136088	143655390	176382172	160452860	219769036	302942128	150027428	95394457	142811092	113099186	199878220	171367176	324034824	169634480	125179152	216228675	194919789	214886549	1.25333e+08
	819	sp|Q569Z6|TR150_MOUSE	S378	sp|Q569Z6|TR150_MOUSE S378	4411447	6588152	7939629	6642814	9239625	9908418	14895441	6445580	6081506	6633678	8064542	14524980	5262813	3670004	5986242	5890614	6612433	6121335	15017101	6974479	6.39551e+06	8681337	10122266	8.82618e+06	5.20242e+06
	820	sp|Q569Z6|TR150_MOUSE	S668	sp|Q569Z6|TR150_MOUSE S668	30225872	29186041	18892132	46505288	75618896	59386914	116143980	48934475	59253900	39966408	41351110	36255045	44516582	34513185	51086622	37835262	46532434	46992734	157990404	71965398	3.12023e+07	8.08702e+07	7.50211e+07	4.42066e+07	4.19879e+07
	821	sp|Q569Z6|TR150_MOUSE	S678	sp|Q569Z6|TR150_MOUSE S678	7431125	12714323	21771314	20489746	42307712	42854400	34803036	40542468	32238232	54309928	46257292	45831892	18800686	21501702	30572736	29499006	18752888	23378670	44023496	30670400	15601627	2.92064e+07	40126904	44659336	2.50935e+07
	822	sp|Q569Z6|TR150_MOUSE	S680	sp|Q569Z6|TR150_MOUSE S680	8509008	12717157	21856602	20494602	42332520	42714468	34824664	40541232	32255210	54834636	46256916	45846804	18783374	21497572	30571920	29007636	18887254	23293618	43813816	30687464	1.58943e+07	29170538	40103221	4.47984e+07	2.49651e+07
	823	sp|Q569Z6|TR150_MOUSE	S694	sp|Q569Z6|TR150_MOUSE S694	0	8215252	110987	0	25851750	20978834	0	15561739	15476567	22823384	116095	2975658	0	11290531	0	0	18206364	21226714	36911092	18157864	2.08156e+06	2.36255e+07	1.55981e+07	10347926	2.82263e+06
	824	sp|Q569Z6|TR150_MOUSE	S923	sp|Q569Z6|TR150_MOUSE S923	14286483	17903477	19180164	25664848	66321740	74619551	120493531	39157676	46542470	48414884	39419131	35472329	80096398	48115515	59691087	47459797	44108863	64112663	121573697	55414636	19258743	7.13025e+07	7.51481e+07	4.24622e+07	5.88407e+07
	825	sp|Q569Z6|TR150_MOUSE	S934	sp|Q569Z6|TR150_MOUSE S934	19978691	29871928	29205690	41381465	78161573	89154341	132099236	46214124	55494705	57938914	52671529	47152301	84335368	59457671	71602011	63142113	31131307	60292061	128910364	57110067	3.01094e+07	6.93609e+07	8.64073e+07	5.33144e+07	6.96343e+07
	826	sp|Q5SX79|SHRM1_MOUSE	T10	sp|Q5SX79|SHRM1_MOUSE T10	893311	4106393	3468257	2242127	2218844	5409157	7435074	3306922	1324869	3118884	4320387	3577780	2999957	1920869	2567040	2712335	4983499	4219851	9328727	4033360	2677522	5.64136e+06	4.5925e+06	3085480	2.55005e+06
	827	sp|Q5SX79|SHRM1_MOUSE	S185	sp|Q5SX79|SHRM1_MOUSE S185	3694809	5840602	2865526	5119095	4967907	1647840	4986777	1135392	850750	1621459	4186752	2440129	2921617	1911046	349217	2368185	0	0	2998163	1265409	4380008	1065893	3184479	2.27477e+06	1.88752e+06
	828	sp|Q5SX79|SHRM1_MOUSE	S187	sp|Q5SX79|SHRM1_MOUSE S187	3694908	5842194	5374713	5118794	4969684	1947843	4991274	1905598	1841218	3190222	4177369	5270053	2921296	1907314	1204109	2365409	3200840	2161447	7147536	2988994	5.00765e+06	3.8747e+06	3.4536e+06	3.61972e+06	2099532
	829	sp|Q5SX79|SHRM1_MOUSE	S189	sp|Q5SX79|SHRM1_MOUSE S189	3692520	2659011	5340098	4830897	4968185	2432911	4987810	1905078	1841321	3190000	4187256	2438757	2920449	1911481	1204638	2368502	1488944	2163575	7400332	2988313	4.13063e+06	3510291	3573496	2.91433e+06	2.10127e+06
	830	sp|Q62245|SOS1_MOUSE	S1081	sp|Q62245|SOS1_MOUSE S1081	554743	415624	1242195	502272	1354493	2526386	4048465	287763	3313501	1653399	1321412	3618020	846927	709760	799641	111566	693086	152504	1009289	1046792	678708	725418	2.05428e+06	2476583	616974
	831	sp|Q78PY7|SND1_MOUSE	T234	sp|Q78PY7|SND1_MOUSE T234	5174901	5396920	5648568	5610249	6964542	6910922	10849715	5323009	4378654	5561354	6207137	6261910	3859588	2710063	3357034	4046063	2457211	5924288	11959195	6273834	5.45766e+06	6653632	7512047	5.60226e+06	3493187
	832	sp|Q78PY7|SND1_MOUSE	S425	sp|Q78PY7|SND1_MOUSE S425	1197456	3760510	3756252	2819262	3436159	9151112	14413923	3664249	6042866	7242271	8574721	7399469	3311051	2996051	5011383	5900205	6882594	6065264	11927352	5439405	2883370	7.57865e+06	7.66636e+06	7.31483e+06	4.30467e+06
	833	sp|Q78PY7|SND1_MOUSE	T428	sp|Q78PY7|SND1_MOUSE T428	1995872	3899440	3756993	2819895	4164038	9149324	14406720	3862810	7185962	7246190	8601243	7398930	2173978	3535987	4042728	6134875	6883021	98141	11927352	5438742	3118050	6086814	7895723	7.60808e+06	3971892
	834	sp|Q64337|SQSTM_MOUSE	S23	sp|Q64337|SQSTM_MOUSE S23	10895125	11870063	14976777	7016302	9123773	12574113	18941764	12607040	17334294	9498514	20989188	23696730	9855189	19324962	13566409	13930313	13966896	11030311	29674668	14326567	1.11896e+07	1.72496e+07	1.33117e+07	1.78797e+07	1.41692e+07
	835	sp|Q64337|SQSTM_MOUSE	S27	sp|Q64337|SQSTM_MOUSE S27	10894727	11859076	14977033	7015819	9043301	12577561	18502680	12606949	18543316	9495566	20975312	23708052	9855189	19324962	13573121	13930494	13966951	11030426	29665128	14326107	1.11867e+07	17247153	1.31826e+07	1.81806e+07	1.41709e+07
	836	sp|Q64337|SQSTM_MOUSE	S265	sp|Q64337|SQSTM_MOUSE S265	1803503	1893935	2754315	4236692	3989300	2808292	2454471	2777546	4215541	5029673	3594260	4048656	4607261	3215301	3981901	2435804	6102680	4280761	7728335	5544302	2.67211e+06	5.91402e+06	3.0074e+06	4.22203e+06	3.56007e+06
	837	sp|Q64337|SQSTM_MOUSE	T268	sp|Q64337|SQSTM_MOUSE T268	1803711	1893949	2755574	4239831	3989307	2808445	0	2776923	4215186	5029673	3594260	4047829	4720117	3216111	3981320	2435786	6106014	4280785	7729202	5544422	2.67327e+06	5.91511e+06	2.39367e+06	4221737	3.58833e+06
	838	sp|Q52KI8|SRRM1_MOUSE	S9	sp|Q52KI8|SRRM1_MOUSE S9	586937	26839	605682	363654	0	284419	0	86959	535529	683406	756744	591515	0	296448	601879	508	1498636	1004951	0	990968	395778	873639	92844.5	641798	224709
	839	sp|Q52KI8|SRRM1_MOUSE	S206	sp|Q52KI8|SRRM1_MOUSE S206	636809	188390	578950	666878	3311788	1602115	3848624	167952	956371	2099824	1700137	2324401	1868867	846889	310105	1239906	7575586	2385166	3530521	2096501	517757	3.89694e+06	2.23262e+06	1.77018e+06	1.06644e+06
	840	sp|Q52KI8|SRRM1_MOUSE	S219	sp|Q52KI8|SRRM1_MOUSE S219	236870926	312479391	342437286	339159223	546276526	435072906	834796832	331847103	388566063	429937678	508548084	724445558	342413554	213418424	314306743	288097596	510800928	391841735	880446360	424345945	3.07737e+08	551858742	5.36998e+08	5.12874e+08	2.89559e+08
	841	sp|Q52KI8|SRRM1_MOUSE	S259	sp|Q52KI8|SRRM1_MOUSE S259	82286225	77614891	81102664	98637833	79040309	48520056	126897014	63776594	82261165	58227853	124972101	117271385	42896939	35808922	29756564	37410741	32118253	34755282	67680325	51508422	8.49104e+07	4.65156e+07	7.95585e+07	95683126	3.64683e+07
	842	sp|Q52KI8|SRRM1_MOUSE	S386	sp|Q52KI8|SRRM1_MOUSE S386	4039130	1455090	11691207	11164100	45447032	44245128	14636196	22876958	28793880	33364384	33506916	35914148	761407	19750398	5908784	22309420	4768663	12678215	33500020	18126246	7.08738e+06	17268286	3.18013e+07	32894832	1.21825e+07
	843	sp|Q52KI8|SRRM1_MOUSE	S399	sp|Q52KI8|SRRM1_MOUSE S399	144245664	83893682	125186400	129857320	306459048	272993072	465557040	150917112	235386416	261703168	327324160	240300938	195755200	118171992	117175820	115376096	512648576	316065056	583616736	195068980	1.20796e+08	401849837	298981568	2.66179e+08	136619777
	844	sp|Q52KI8|SRRM1_MOUSE	S400	sp|Q52KI8|SRRM1_MOUSE S400	275484552	228434194	319373380	286791216	607367344	219851430	751072272	282086568	374022488	371587552	629906256	592286794	331108624	251342024	251423852	243182016	737811552	521144096	466912520	274872324	2.77521e+08	500185123	4.65094e+08	4.91951e+08	269264129
	845	sp|Q52KI8|SRRM1_MOUSE	S411	sp|Q52KI8|SRRM1_MOUSE S411	42893533	41226927	45729160	41105382	58618148	57819496	83476855	38588104	92739141	57166856	76183056	105552647	50841340	54326783	55870599	48817963	50543689	54691682	107424877	58752718	4.27388e+07	6.78532e+07	5.96257e+07	82910425	5.24642e+07
	846	sp|Q52KI8|SRRM1_MOUSE	S426	sp|Q52KI8|SRRM1_MOUSE S426	158947312	184782512	182875632	168272912	358297312	299223392	618162112	178313008	215162256	220648528	276847040	460851584	173813280	132610968	193150304	168792624	264688816	204753840	521056672	230751888	173719592	305312804	363498956	293377352	167091794
	847	sp|Q52KI8|SRRM1_MOUSE	S447	sp|Q52KI8|SRRM1_MOUSE S447	67779701	71838346	81269135	84133675	147252982	103898120	198869116	78800965	115189884	118028810	147260008	190710554	89397093	58841983	76061508	74156719	146420504	116632952	214103766	133300176	7.62552e+07	1.52614e+08	1.32205e+08	142797314	7.46143e+07
	848	sp|Q52KI8|SRRM1_MOUSE	S449	sp|Q52KI8|SRRM1_MOUSE S449	37130827	36486269	40891354	42360106	84379282	57129092	84791549	39579530	69348732	47079763	83784074	116164810	44916927	32814540	41758761	39857390	120372863	77660112	136698954	66838624	39217139	1.00393e+08	6.64699e+07	7.90943e+07	3.98369e+07
	849	sp|Q52KI8|SRRM1_MOUSE	S460	sp|Q52KI8|SRRM1_MOUSE S460	53710889	58737957	57594280	64029881	173491328	131837004	286642420	68698704	107429352	89700297	96107908	173410335	87760960	53467148	64599389	65199971	115826089	102724688	230439990	108831533	5.85183e+07	139455575	165167364	116661973	67756867
	850	sp|Q52KI8|SRRM1_MOUSE	S462	sp|Q52KI8|SRRM1_MOUSE S462	41937780	46462270	55075873	51586697	145524139	111886750	247086727	58791274	86902379	72832381	72171309	149718380	74679262	46772495	53233659	53445194	88742880	82459935	202430884	88173652	48765655	1.15452e+08	1.40822e+08	9.54061e+07	5.70327e+07
	851	sp|Q52KI8|SRRM1_MOUSE	S560	sp|Q52KI8|SRRM1_MOUSE S560	234270248	235237904	235665132	216979052	404192748	309212608	625066608	200413086	305916672	275079040	398128840	234986448	276736060	179590970	239189084	204686402	517310720	323005500	638526808	312889100	230538084	447933032	3.84721e+08	303527750	225050629
	852	sp|Q52KI8|SRRM1_MOUSE	S571	sp|Q52KI8|SRRM1_MOUSE S571	136664615	151974538	183616704	186734643	471671683	382609691	823924396	247846925	250657888	172627984	260407554	489658092	395219389	242388164	306531052	271294330	203503003	207870844	670024908	313374217	164747625	348693243	4.81513e+08	2.93338e+08	3.03858e+08
	853	sp|Q52KI8|SRRM1_MOUSE	S590	sp|Q52KI8|SRRM1_MOUSE S590	140459378	131921170	168217424	150721598	308477848	249861984	458889528	141731592	197881752	194499376	154664404	378420488	162788340	129249816	153106086	132744626	172317352	213199256	447972736	215342412	1.4783e+08	262207939	289740238	231366505	144472217
	854	sp|Q52KI8|SRRM1_MOUSE	T599	sp|Q52KI8|SRRM1_MOUSE T599	266315952	287817152	310913728	296811552	482086848	421408608	789634496	281958688	339372736	321542432	511061280	708329728	311263040	220448352	289552864	277675392	435034240	335614176	749944576	387728032	290464596	477080256	493772160	470076544	274734912
	855	sp|Q52KI8|SRRM1_MOUSE	S623	sp|Q52KI8|SRRM1_MOUSE S623	104770280	115589592	72684912	114003656	265688688	217486640	325352768	142819696	158148064	170293936	203479376	277072352	64214428	13481628	110607616	125951072	157574224	95604448	271919232	188046080	101762110	178285996	237836948	202248432	78563686
	856	sp|Q52KI8|SRRM1_MOUSE	S644	sp|Q52KI8|SRRM1_MOUSE S644	46125482	38881853	59475362	27185230	96690382	75839174	108749734	46720764	93413050	76123688	98349078	135179010	71182446	26232699	61587030	59306868	218811976	81393324	106372702	85622996	4.2917e+07	1.2305e+08	8.2e+07	1.00766e+08	5.45773e+07
	857	sp|Q52KI8|SRRM1_MOUSE	S654	sp|Q52KI8|SRRM1_MOUSE S654	34754466	44210226	58850120	54772152	139415360	106184588	148398820	48070916	115725292	80800092	116878636	152416196	88445372	67482716	76155496	70690876	151888904	99375480	149730188	124853328	48146741	131461975	110517421	116455054	75693615
	858	sp|Q52KI8|SRRM1_MOUSE	S671	sp|Q52KI8|SRRM1_MOUSE S671	63777122	72792888	62671936	86544748	146230032	119580212	221364288	77582188	125553824	123746816	151937936	119738512	111677984	69912362	81292416	79669968	140573636	132760156	233962448	135946792	7.14467e+07	160810758	141189180	130244272	8.56382e+07
	859	sp|Q52KI8|SRRM1_MOUSE	S693	sp|Q52KI8|SRRM1_MOUSE S693	21502136	15986874	21426894	8619762	15514327	22692478	13935211	8128480	42680532	30164294	58108992	42980872	11542028	17803324	19703788	18124236	0	33842852	8091434	37676748	1.68839e+07	1.99028e+07	15067624	4.34837e+07	16793344
	860	sp|Q52KI8|SRRM1_MOUSE	S701	sp|Q52KI8|SRRM1_MOUSE S701	69474176	60423304	67512452	62374952	132910288	112311312	155280872	58617866	124885156	100792532	152825128	192291664	80092812	61988634	58561456	69539058	84292152	91806916	139298088	102053764	64946221	104362730	1.1478e+08	142698620	67545490
	861	sp|Q52KI8|SRRM1_MOUSE	S722	sp|Q52KI8|SRRM1_MOUSE S722	5936895	5497922	8894889	3880496	11284484	15501867	13839110	4119851	20415076	15023078	15713274	15044509	10362963	9806751	16886652	11540366	35320588	25130414	9924729	20753710	6.05255e+06	2.27824e+07	11186328	1.6549e+07	12149183
	862	sp|Q52KI8|SRRM1_MOUSE	S742	sp|Q52KI8|SRRM1_MOUSE S742	57516708	59774600	67446760	66698072	161517760	123398536	211654192	76765984	133087632	116561944	141429712	192372912	96925064	65314836	73123680	71362616	93191504	129403480	196334848	154287872	62859035	143304426	143334118	145863050	76681549
	863	sp|Q52KI8|SRRM1_MOUSE	S778	sp|Q52KI8|SRRM1_MOUSE S778	5467292	6502179	11606710	12441856	20998286	21342422	17399910	15447176	15363783	22710318	23312108	20325222	11204110	10509992	13028019	13745574	9665958	17129906	22481986	16726625	9.00451e+06	1.65011e+07	1.87969e+07	2.04279e+07	1.21219e+07
	864	sp|Q52KI8|SRRM1_MOUSE	S796	sp|Q52KI8|SRRM1_MOUSE S796	8595595	8736847	11420343	7517748	10714257	13583593	19797788	7484142	12944976	14972962	13750625	28473662	14431729	11216104	19962661	12315771	18825511	14273885	20525659	16376375	9.06763e+06	1.75004e+07	12894945	1.75356e+07	1.44816e+07
	865	sp|Q52KI8|SRRM1_MOUSE	S792	sp|Q52KI8|SRRM1_MOUSE S792	2846621	3823775	6545463	2062802	0	4703041	8038088	2942024	4951130	5947549	7094835	15090919	4227279	5312859	8257988	4701153	6217540	4423889	11621623	4902639	3.81967e+06	6.79142e+06	3.92079e+06	8.27111e+06	5.62482e+06
	866	sp|Q52KI8|SRRM1_MOUSE	S794	sp|Q52KI8|SRRM1_MOUSE S794	4333243	3700053	7458312	3840263	7081713	6231929	8044113	2942684	8103576	5947303	6655790	19300540	7317857	5229508	8143651	4666436	9992882	7789033	15173663	8403255	4.83297e+06	1.03397e+07	6.07511e+06	1.00018e+07	6339363
	867	sp|Q52KI8|SRRM1_MOUSE	S809	sp|Q52KI8|SRRM1_MOUSE S809	62988246	49746606	49840898	37003567	42457840	47357480	118259772	56081622	84003884	38938460	72178155	97153241	45547378	70523416	50587578	33227570	45291312	27384851	120866372	29596154	4.98948e+07	5.57847e+07	6.60392e+07	73068435	4.99715e+07
	868	sp|Q52KI8|SRRM1_MOUSE	T912	sp|Q52KI8|SRRM1_MOUSE T912	127592572	142990934	159187254	135724422	251669528	232402214	453020420	153361874	178149240	41322029	83310604	152687933	175773010	123587790	144932706	155411692	17108955	124308155	386282428	154629115	1.41374e+08	1.70582e+08	272613509	1.13867e+08	1.49926e+08
	869	sp|Q52KI8|SRRM1_MOUSE	S914	sp|Q52KI8|SRRM1_MOUSE S914	127668577	146337555	160867006	135762404	254199235	233376492	459112716	151842413	177423226	158936286	227103953	318593867	177953174	123649154	146825824	157231296	142212571	125253314	387550648	154800343	1.42659e+08	202454219	274632714	220514333	151414862
	870	sp|A2A7S8|K1522_MOUSE	S401	sp|A2A7S8|K1522_MOUSE S401	8634028	12485949	11104930	11346835	31240534	22031956	38665520	15482695	22453114	20942262	18532274	32498654	23208162	15752183	18977680	18800684	31421408	22268136	39595844	31305044	1.08929e+07	31147608	2.68552e+07	23606576	1.91847e+07
	871	sp|A2A7S8|K1522_MOUSE	S403	sp|A2A7S8|K1522_MOUSE S403	8638530	12486400	11107164	11346835	31240534	22028636	38683708	15478572	22452640	20942222	18429576	32506056	23212324	15755726	18977680	19338074	30940636	22376970	39634744	31296868	1.08947e+07	3.10623e+07	2.68579e+07	2.35826e+07	19320951
	872	sp|A2A7S8|K1522_MOUSE	S908	sp|A2A7S8|K1522_MOUSE S908	4827014	6457529	3966797	9576542	15700175	5704937	17580534	5424298	6939973	7255393	10622317	11074247	9748552	2758898	3355233	4115417	5853764	3716867	8060928	6658940	6.20697e+06	6.07262e+06	11102486	8.97298e+06	4994525
	873	sp|P46935|NEDD4_MOUSE	S280	sp|P46935|NEDD4_MOUSE S280	2996387	1964085	2534560	866522	4089044	4428830	6580614	1235578	2354969	1792989	3806123	4312717	4011361	3039318	2664266	2974068	200785	1416830	3989148	1880410	2.09039e+06	1.87179e+06	4.08352e+06	3.0667e+06	3.17225e+06
	874	sp|P46935|NEDD4_MOUSE	T286	sp|P46935|NEDD4_MOUSE T286	2985335	1291375	2534508	1190855	4089044	4428830	6581308	1233741	2347483	2073983	4687469	4316488	3603621	3041890	2664087	2526799	200397	567130	3989980	1865355	2.00052e+06	1.65572e+06	4.08323e+06	3.35636e+06	2.9591e+06
	875	sp|P46935|NEDD4_MOUSE	S308	sp|P46935|NEDD4_MOUSE S308	1864078	6997405	11198455	3921147	26895516	17875321	49177688	9461832	15200584	13877885	16545295	32942295	5765185	8511313	6944859	7488669	15733793	13387431	24643422	24368981	5.99527e+06	1.95334e+07	2.58526e+07	1.96415e+07	7.17751e+06
	876	sp|Q9D7S7|RL22L_MOUSE	S117	sp|Q9D7S7|RL22L_MOUSE S117	19007126	26808458	39376000	17577244	21626778	35780716	29119114	16221944	25609454	21957020	37512112	33348120	3404289	13601935	19734028	22104876	22961814	34133468	59751636	34080320	25692207	3.77318e+07	25687138	2.96067e+07	14711282
	877	sp|Q3U0J8|TBD2B_MOUSE	S958	sp|Q3U0J8|TBD2B_MOUSE S958	11613042	11900455	13428521	12595507	17166272	15691085	32449910	9920540	11778267	10141436	17601654	24389144	11804441	8672139	9844615	10852596	0	11896437	27802648	14971847	1.23844e+07	13667733	1.8807e+07	1.59776e+07	1.02934e+07
	878	sp|Q99PI5|LPIN2_MOUSE	S185	sp|Q99PI5|LPIN2_MOUSE S185	1761159	858284	1784440	550868	14707646	6458572	13604702	3304282	7144681	4467977	8973371	9375111	6304964	3745107	6793374	4347881	7483871	7037081	13937304	10960135	1.23869e+06	9.8546e+06	9.5188e+06	7490285	5.29783e+06
	879	sp|Q99PI5|LPIN2_MOUSE	S242	sp|Q99PI5|LPIN2_MOUSE S242	1279878	3669699	6217068	4539647	58110156	33983664	47535484	20961718	31690058	31478456	23299332	25128434	41160584	17859728	42078044	22320350	26990340	16016337	47622836	18466362	3926573	2.7274e+07	4.01478e+07	27899070	3.08547e+07
	880	sp|Q99PI5|LPIN2_MOUSE	S244	sp|Q99PI5|LPIN2_MOUSE S244	464324	3670705	6218162	5204101	58109216	33996808	47536820	21586306	31686132	31465366	23305496	25118276	41178132	17860236	42463584	22317234	26990626	15894152	46893252	19545312	3889323	2.73308e+07	4.03073e+07	2.78938e+07	3.09548e+07
	881	sp|Q61193|RGL2_MOUSE	S616	sp|Q61193|RGL2_MOUSE S616	529610	2545478	2306026	2362462	3386688	3093074	4511084	1700856	1443367	1867195	3328020	6832214	1007908	1324206	1419223	1611318	3385193	2004179	5539758	2271615	1935894	3.30019e+06	3.17293e+06	3367699	1.34066e+06
	882	sp|Q6NXI6|RPRD2_MOUSE	S611	sp|Q6NXI6|RPRD2_MOUSE S611	5682407	6325879	8229195	6110540	11992497	9966394	16296394	5242606	7945128	8697676	10761279	13186696	8753785	6641960	6796202	7715768	8535769	8956461	20172890	10229992	6.58701e+06	11973778	1.08745e+07	1.01477e+07	7.47693e+06
	883	sp|Q6NXI6|RPRD2_MOUSE	S737	sp|Q6NXI6|RPRD2_MOUSE S737	626116	315247	555262	819120	1482613	785542	2934124	955647	1025361	1521992	1348575	2622380	1328008	0	668895	562847	169277	531501	3088665	999760	578936	1.1973e+06	1.53948e+06	1629577	639938
	884	sp|P32020|NLTP_MOUSE	T423	sp|P32020|NLTP_MOUSE T423	1655831	3054765	2561577	3382732	1808828	1398439	1588627	1687119	2167019	3471385	2314561	2043053	1408579	2392608	1370467	2631331	1763229	2478326	2476234	2687952	2.66373e+06	2.35144e+06	1.62075e+06	2.499e+06	1.95075e+06
	885	sp|Q9EPQ8|TCF20_MOUSE	S586	sp|Q9EPQ8|TCF20_MOUSE S586	2719399	3790288	3959961	2252874	4687525	6113528	8051324	4201373	5391862	5559548	6857554	8116773	2810442	2741675	3698642	3432454	8134012	6260746	10647630	7606497	3.18063e+06	8.16222e+06	5.76344e+06	6.48143e+06	3.1708e+06
	886	sp|P11983|TCPA_MOUSE	S543	sp|P11983|TCPA_MOUSE S543	4511182	5849672	7588420	6493739	10032834	8393336	13646993	7479545	6308289	7648191	11859441	1962282	7377383	4091834	4443122	4829734	8675806	7691726	13517767	10009407	6.11075e+06	9.97368e+06	9888177	6.94455e+06	5.18552e+06
	887	sp|Q8BVI5|STX16_MOUSE	S40	sp|Q8BVI5|STX16_MOUSE S40	470881	463733	184763	366271	0	0	1043628	0	0	710937	730105	788519	0	2646	0	848271	1064611	436734	0	427277	371412	482156	260907	557390	212729
	888	sp|Q8BVI5|STX16_MOUSE	S164	sp|Q8BVI5|STX16_MOUSE S164	962021	616418	128705	1003750	2989109	109687	3571178	0	0	660398	204778	0	1077834	163498	0	0	0	0	0	0	677724	0	1.66749e+06	216294	310333
	889	sp|Q69ZR9|TASOR_MOUSE	S835	sp|Q69ZR9|TASOR_MOUSE S835	638776	4477844	2682590	440191	818153	3447617	799915	3014925	0	939184	3143268	10209886	0	767916	2005392	979851	0	1623372	1835509	0	2.05985e+06	864720	2.02015e+06	3.57308e+06	938290
	890	sp|Q69ZR9|TASOR_MOUSE	S920	sp|Q69ZR9|TASOR_MOUSE S920	1568690	1482918	2684738	1297405	4494331	4351872	7011851	4054218	4094111	3684758	5975094	7156482	0	2216405	2318456	2309398	5086228	4639526	9452625	5077142	1.75844e+06	6.06388e+06	4978068	5.22761e+06	1.71106e+06
	891	sp|P08775|RPB1_MOUSE	S1874	sp|P08775|RPB1_MOUSE S1874	935724	613524	2510445	1495119	3305153	2583042	2714128	2157868	1642542	1158432	4263884	3601377	1901744	2257950	2182827	1498634	2171635	0	2645308	1845871	1388703	1.6657e+06	2.69005e+06	2.66656e+06	1.96029e+06
	892	sp|P08775|RPB1_MOUSE	S1909	sp|P08775|RPB1_MOUSE S1909	12229230	26096150	33107760	26403828	60788594	21003660	75890820	29996652	36779756	32426874	48093758	83899880	32083910	21712086	23703586	23625332	32409002	13227142	35264516	22532400	24459242	25858265	4.69199e+07	50300067	2.52812e+07
	893	sp|P08775|RPB1_MOUSE	S1912	sp|P08775|RPB1_MOUSE S1912	12064566	13157598	16523272	13198420	30120634	21007580	38825904	15031230	18390320	16211576	24047942	41942176	16059522	10857624	11852768	11813840	16205926	0	0	21857374	13735964	9515825	26246337	2.5148e+07	1.26459e+07
	894	sp|P06800|PTPRC_MOUSE	S963	sp|P06800|PTPRC_MOUSE S963	5504366	9484257	6341047	4490053	11557704	12261126	20312134	7489971	11670642	8090258	14680826	33854424	4714415	4391749	4284233	4154239	19327498	10333083	19853992	11986389	6.45493e+06	1.53752e+07	1.29052e+07	1.7074e+07	4386159
	895	sp|P99027|RLA2_MOUSE	S101	sp|P99027|RLA2_MOUSE S101	14900924	7793739	10817440	15895829	58714428	26807574	108893976	26425788	8398225	11206728	21041298	16500600	43844828	35936836	13892374	13906619	0	6325820	10163890	12074739	12351983	7.14111e+06	5.52104e+07	1.42867e+07	2.68952e+07
	896	sp|Q9CXK9|RBM33_MOUSE	S242	sp|Q9CXK9|RBM33_MOUSE S242	8411308	10077910	10637933	9285165	26619301	20742729	39174841	11343109	20136597	16148476	17668036	26825357	15358895	11261504	14132462	10769645	16709265	16530942	35176630	22680018	9603079	2.27742e+07	24469995	2.01946e+07	1.28806e+07
	897	sp|P17751|TPIS_MOUSE	S261	sp|P17751|TPIS_MOUSE S261	2902798	4336085	8256280	5056645	4771253	6936353	6393031	4877661	5642224	6003005	6021257	0	3548815	3548502	3973578	5219353	4073346	374428	10982510	7929445	5137952	5.83993e+06	5.74457e+06	4.41662e+06	4072562
	898	sp|Q0VBL3|RBM15_MOUSE	S257	sp|Q0VBL3|RBM15_MOUSE S257	8115237	8221424	5136720	11296922	26598394	20401605	43157112	17209011	17757155	15270353	14612332	19241342	21698686	14522259	16619726	12687841	11857727	19537231	34935406	19646348	8.19258e+06	21494178	2.68415e+07	1.67203e+07	16382128
	899	sp|Q0VBL3|RBM15_MOUSE	Y264	sp|Q0VBL3|RBM15_MOUSE Y264	31824	2150430	348279	2965859	5456170	3206328	9121250	3403828	5533638	3186781	4232615	4496962	3992265	3361231	3672947	2729559	4207922	3874079	6592250	3955511	1374098	4.65744e+06	5296894	4362499	3.439e+06
	900	sp|Q0VBL3|RBM15_MOUSE	S255	sp|Q0VBL3|RBM15_MOUSE S255	5511187	5936492	3316247	8331033	21142170	17196964	34035952	13804662	12565470	12083469	10378987	14744464	17706778	11160878	12946889	9958348	7650323	15664014	28343380	15658579	5.77374e+06	16829074	21544937	1.24431e+07	1.29432e+07
	901	sp|Q0VBL3|RBM15_MOUSE	T667	sp|Q0VBL3|RBM15_MOUSE T667	0	100650	871174	0	733059	2115133	8796198	92659	137980	0	0	10377248	0	0	90020	0	0	0	3504394	0	242956	876098	2.93426e+06	2628807	22505
	902	sp|Q8BJU0|SGTA_MOUSE	T81	sp|Q8BJU0|SGTA_MOUSE T81	15089851	18985352	17561276	16584321	20416712	16956034	29843404	11483836	15514993	15932831	22799822	26031982	13700524	10028868	12568172	11724330	13123489	13865687	26473168	18923654	17055200	1.80965e+07	1.9675e+07	20069907	1.20055e+07
	903	sp|Q8BJU0|SGTA_MOUSE	S302	sp|Q8BJU0|SGTA_MOUSE S302	9191191	10388701	10478074	7736245	10945158	12961616	18756678	7684115	11285109	12555029	17948842	0	7928080	5194575	5923993	5325260	0	18795996	37673304	20732434	9.44855e+06	1.93004e+07	1.25869e+07	10447245	6092977
	904	sp|Q8BJU0|SGTA_MOUSE	T304	sp|Q8BJU0|SGTA_MOUSE T304	15813343	22412703	27968810	17343758	42652115	37112673	44439126	23481913	78344572	58087622	80172420	48699654	62346760	46860272	52924062	52142334	36340588	32529017	60363838	39628708	2.08847e+07	4.22155e+07	3.69215e+07	66326067	53568357
	905	sp|Q8BJU0|SGTA_MOUSE	S306	sp|Q8BJU0|SGTA_MOUSE S306	15067860	26842052	27988634	19056494	66064172	42608276	55511970	36093337	78216116	58984928	80170438	48327590	62565308	46720022	53070958	52160872	36455405	22785204	47372348	39438138	22238760	3.65128e+07	5.00694e+07	66424768	53629290
	906	sp|Q8BJU0|SGTA_MOUSE	S308	sp|Q8BJU0|SGTA_MOUSE S308	6622346	12008491	17404128	9609970	31707730	24267356	25695926	15783585	33451608	26811720	30274748	31222202	33919252	27252490	32776446	30537266	15883443	13672986	23055514	18666874	1.14112e+07	1.78197e+07	2.43636e+07	3.04401e+07	3.11214e+07
	907	sp|Q8BSD5|SHE_MOUSE	S63	sp|Q8BSD5|SHE_MOUSE S63	1480185	1934152	1965186	1319271	3620800	2046640	4073940	1769852	2955580	2923587	3960211	2634037	2393485	1640795	2516888	2170669	1963051	1939797	3827697	2416121	1.6747e+06	2.53667e+06	2877808	3.11835e+06	2.18046e+06
	908	sp|Q8BSD5|SHE_MOUSE	T65	sp|Q8BSD5|SHE_MOUSE T65	602474	1956447	1963840	1278410	2399863	2013884	2058610	1766672	2957369	46155	3960323	0	1345386	1593090	2536897	2197480	0	1953610	3827697	152548	1.45029e+06	1.48346e+06	2.05976e+06	1.74096e+06	1.91821e+06
	909	sp|Q8BSD5|SHE_MOUSE	S79	sp|Q8BSD5|SHE_MOUSE S79	1086594	1275980	1283506	991637	1088270	2074372	1961416	1676830	1793732	2339777	3485777	192630	964158	1368747	1856590	1827808	142511	1459012	2988599	2288592	1.15943e+06	1.71968e+06	1700222	1952979	1.50433e+06
	910	sp|O35226|PSMD4_MOUSE	T249	sp|O35226|PSMD4_MOUSE T249	0	1581051	164322	630238	0	426915	1263266	0	163827	0	715997	0	0	255879	442214	0	2370692	1328711	0	1157548	593903	1.21424e+06	422545	219956	174523
	911	sp|Q8VCI5|PEX19_MOUSE	T235	sp|Q8VCI5|PEX19_MOUSE T235	1040209	590036	1539601	1096651	335013	286302	800872	1123986	523487	0	1609973	390173	738736	943897	656101	0	39029	0	0	481117	1.06662e+06	130036	636543	630908	584684
	912	sp|Q8CH25|SLTM_MOUSE	S288	sp|Q8CH25|SLTM_MOUSE S288	70590823	85161856	93257002	72359418	123826464	139962810	205176232	90815538	122206196	106700582	165064216	221555748	74178552	67000015	83295532	81524522	149542672	109136549	274854508	150326386	8.03423e+07	1.70965e+08	139945261	1.53882e+08	7.64997e+07
	913	sp|Q8K1N2|PHLB2_MOUSE	S332	sp|Q8K1N2|PHLB2_MOUSE S332	4806122	7423322	5145823	1657858	3742708	12192212	13906380	6659566	6394542	7161035	12084798	11322782	3146689	4260605	4029292	4425962	8098565	6543751	17033468	7992440	4.75828e+06	9917056	9.12522e+06	9.24079e+06	3965637
	914	sp|Q8K1N2|PHLB2_MOUSE	S353	sp|Q8K1N2|PHLB2_MOUSE S353	1975543	2085151	1056223	1244595	5329892	2483996	6601944	966283	4124484	2213063	6010001	599995	4118436	651738	2316348	1902627	288731	964845	0	919023	1590378	543150	3.84553e+06	3.23689e+06	2.24729e+06
	915	sp|Q8K1N2|PHLB2_MOUSE	S358	sp|Q8K1N2|PHLB2_MOUSE S358	1975525	2084210	1053557	1458906	5330608	2484650	6601848	965447	2672174	1506265	6010065	4460348	4315154	651784	2316332	1901517	286560	135495	484385	909882	1.64305e+06	454080	3.84564e+06	3662213	2.2962e+06
	916	sp|Q8K1N2|PHLB2_MOUSE	S464	sp|Q8K1N2|PHLB2_MOUSE S464	2342788	4601540	3648268	5433575	6806694	4917373	5662816	4592183	3953446	5284716	5693078	8084255	2371543	2550752	1690037	4742432	6886448	5795436	12636119	8453138	4.00654e+06	8.44279e+06	5.49477e+06	5.75387e+06	2838691
	917	sp|Q8K1N2|PHLB2_MOUSE	S509	sp|Q8K1N2|PHLB2_MOUSE S509	14924605	16030564	21112434	13814440	11098659	14403129	24264298	12952440	25281398	20249430	18905636	41316824	5192295	8363606	9298167	20306336	43883684	19328826	66226168	42840500	1.64705e+07	4.30698e+07	1.56796e+07	26438322	10790101
	918	sp|Q7TT50|MRCKB_MOUSE	S971	sp|Q7TT50|MRCKB_MOUSE S971	696060	704224	584333	126460	502897	580956	340222	156520	1185464	1005972	1244722	835946	29054	536220	723126	613627	1561934	1304156	513687	1228620	527769	1.1521e+06	395149	1068026	475507
	919	sp|Q7TT50|MRCKB_MOUSE	S1691	sp|Q7TT50|MRCKB_MOUSE S1691	14709984	14016916	10340403	15463603	24671854	15581129	29631638	19904628	24528484	23012650	25992164	24297606	18809598	16908880	16225444	13902628	20880346	20705394	30077774	30028724	1.36327e+07	2.54231e+07	2.24473e+07	24457726	1.64616e+07
	920	sp|Q3UYI5|RGL3_MOUSE	S505	sp|Q3UYI5|RGL3_MOUSE S505	6054129	8839282	16017397	7378922	15588546	17150450	28575814	12330482	10678908	12031746	14505648	19986614	11189104	8451885	9674024	13140782	16098015	9776485	25216294	15377675	9.57243e+06	1.66171e+07	18411323	14300729	1.06139e+07
	921	sp|Q3UYI5|RGL3_MOUSE	S508	sp|Q3UYI5|RGL3_MOUSE S508	6055320	8837906	16023166	11898553	15534903	17148382	28822614	10684617	11177413	12031605	14504328	19952512	11126856	8452412	9675512	13140690	13414938	9775846	25216528	15240952	1.07037e+07	15912066	18047629	1.44165e+07	1.05989e+07
	922	sp|Q3UYI5|RGL3_MOUSE	S567	sp|Q3UYI5|RGL3_MOUSE S567	344191	203816	3871030	689369	2318605	75899	1215260	2608475	7227604	623371	894876	8224582	382598	741994	164454	2058072	113345	1743084	3220724	2491047	1.2771e+06	1892050	1.55456e+06	4.24261e+06	836780
	923	sp|Q3UYI5|RGL3_MOUSE	S706	sp|Q3UYI5|RGL3_MOUSE S706	1234121	2081761	3162818	2206176	5459717	4297609	4445625	2726258	4583362	4262675	4738823	5053564	5506780	2641466	4344784	5113958	2189462	1309228	3032334	2925308	2171219	2364083	4.2323e+06	4659606	4401747
	924	sp|Q9R0P4|SMAP_MOUSE	S14	sp|Q9R0P4|SMAP_MOUSE S14	10508849	13240180	13527847	11974413	12690472	10132310	18053381	7890615	7368365	9538738	13250752	13560989	9552039	9084465	12652786	10700182	0	3287962	19187760	8546308	1.23128e+07	7.75551e+06	1.21917e+07	10929711	10497368
	925	sp|Q9R0P4|SMAP_MOUSE	S23	sp|Q9R0P4|SMAP_MOUSE S23	10512464	13238293	13813222	11970633	12692855	9607102	17692533	7553723	3452619	9538074	13278540	13558098	9678172	9083123	12643148	10698702	24670778	3002087	256735	7220256	12383653	8787464	1.18866e+07	9.95683e+06	1.05258e+07
	926	sp|Q9R0P4|SMAP_MOUSE	S16	sp|Q9R0P4|SMAP_MOUSE S16	8071618	8885185	9215735	461444	10000075	5746593	0	4625341	3959235	5467259	7307348	0	6614197	5908542	8347516	8000986	20467330	101988	10155867	1047396	6.6585e+06	7.94315e+06	5.093e+06	4.18346e+06	7.21781e+06
	927	sp|Q8C0T5|SI1L1_MOUSE	S1506	sp|Q8C0T5|SI1L1_MOUSE S1506	5057947	6799706	33471812	4770831	8324313	9070371	10165442	5275766	6952481	9302598	10112651	132504	5355904	4154627	5056657	4824028	73154792	47657608	15964166	59799444	12525074	4.9144e+07	8208973	6.62506e+06	4847804
	928	sp|Q8C0T5|SI1L1_MOUSE	S1527	sp|Q8C0T5|SI1L1_MOUSE S1527	2722525	4949598	4460722	2604486	8111341	8334919	9777631	4998296	5796748	7171949	6910524	9473201	2067276	3372133	3604279	5288658	7861924	5762242	11606094	9027550	3.68433e+06	8.56445e+06	7.80555e+06	7.33811e+06	3.58309e+06
	929	sp|Q8C0T5|SI1L1_MOUSE	T1529	sp|Q8C0T5|SI1L1_MOUSE T1529	2722270	4949383	4461239	0	8112317	8334886	9801027	4998228	5795642	7172845	7169245	9473190	3265044	3371877	3604803	5288889	7861680	5765813	11605990	9029482	3033223	8.56574e+06	7.81161e+06	7.40273e+06	3.88265e+06
	930	sp|Q8C0T5|SI1L1_MOUSE	S1563	sp|Q8C0T5|SI1L1_MOUSE S1563	1912386	2881182	2557700	2237509	5021420	5297703	4230974	4528817	1835800	5783082	0	6063727	2808056	3033525	3322326	3713218	0	192794	6044831	2976469	2.39719e+06	2.30352e+06	4.76973e+06	3.42065e+06	3.21928e+06
	931	sp|E9Q7G0|NUMA1_MOUSE	S397	sp|E9Q7G0|NUMA1_MOUSE S397	4725176	6396934	6031904	5603342	5746489	7345417	12560872	8671475	14008516	10288135	15784914	19079057	4584004	5718423	9705307	10613952	12818335	9143290	18707612	12288353	5689339	1.32394e+07	8.58106e+06	1.47902e+07	7.65542e+06
	932	sp|E9Q7G0|NUMA1_MOUSE	S1738	sp|E9Q7G0|NUMA1_MOUSE S1738	30583488	38641132	37126824	29076688	73375880	59479712	102908464	46604928	68204360	54796860	72007344	100182312	43364156	37685008	44123124	39182672	78067776	59883136	112998184	77824568	33857033	82193416	70592246	73797719	41088740
	933	sp|E9Q7G0|NUMA1_MOUSE	S1741	sp|E9Q7G0|NUMA1_MOUSE S1741	30597508	38923112	37136692	29078152	73350688	59635336	103014936	46104492	68199248	54612720	71995200	100217600	43353616	37690868	44009620	39217764	78063088	59739508	112656328	77949392	33933866	82102079	70526363	73756192	41067967
	934	sp|E9Q7G0|NUMA1_MOUSE	S1972	sp|E9Q7G0|NUMA1_MOUSE S1972	0	0	2057197	332253	8962711	981299	80025	2745210	7782514	5716990	6210509	5451030	9265867	3594941	4900045	6799156	884635	184628	1301471	1632715	597362	1.00086e+06	3.19231e+06	6.29026e+06	6.14e+06
	935	sp|Q9QYF9|NDRG3_MOUSE	T328	sp|Q9QYF9|NDRG3_MOUSE T328	1290421	4230959	4545289	3776983	3986500	1698998	970064	2462547	3197788	2654335	3348749	2659639	2497683	1343551	2775798	2692567	2048202	2135203	2322628	2121456	3460913	2.15687e+06	2.27953e+06	2.96513e+06	2.3274e+06
	936	sp|Q9QYF9|NDRG3_MOUSE	S330	sp|Q9QYF9|NDRG3_MOUSE S330	5594623	13615637	15606135	10994529	16818504	10267066	10675969	11469538	11969487	16046398	14186572	14927076	9340957	5447375	8864569	9708517	12436822	10634531	19326733	11628270	11452731	13506589	1.23078e+07	1.42824e+07	8.34035e+06
	937	sp|Q9JLN9|MTOR_MOUSE	T2443	sp|Q9JLN9|MTOR_MOUSE T2443	1297128	2063924	4178313	3628384	1804390	3213411	939775	3177963	5024563	5364918	4689365	3348183	6988837	4110173	4888343	3256929	102728	1267637	1834869	2075328	2.79194e+06	1.32014e+06	2.28388e+06	4.60676e+06	4.81107e+06
	938	sp|Q9JLN9|MTOR_MOUSE	S2447	sp|Q9JLN9|MTOR_MOUSE S2447	1297622	2064491	4172301	3631052	2523882	3213411	896897	3178754	5023556	5367033	4698313	3360680	6990327	4109958	4887192	3257182	5246739	2045491	2181561	2748416	2.79137e+06	3.05555e+06	2453236	4.6124e+06	4.81116e+06
	939	sp|Q9JLN9|MTOR_MOUSE	S2453	sp|Q9JLN9|MTOR_MOUSE S2453	1297173	1691389	3852053	0	1804516	3543623	471094	3177194	5023962	5368654	4696677	3148196	6988308	4110073	4884903	3256706	110149	1895581	2560220	2594475	1.71015e+06	1.79011e+06	2.24911e+06	4.55937e+06	4.81e+06
	940	sp|Q99KG3|RBM10_MOUSE	S735	sp|Q99KG3|RBM10_MOUSE S735	140535	312404	0	71777	249003	1500215	3549742	842085	0	769537	1052476	2653728	1601889	1006148	2257332	248654	1456820	8452	3978472	608516	131179	1513065	1.53526e+06	1.11894e+06	1.27851e+06
	941	sp|Q80UG5|SEPT9_MOUSE	S29	sp|Q80UG5|SEPT9_MOUSE S29	9456213	48760680	23112178	9410061	17478816	98030344	133714512	16414452	47335988	7473501	64263764	74673152	18666672	40586496	40199720	21301516	83018368	43221724	150397168	82208992	22684783	89711563	66409531	4.84366e+07	30188601
	942	sp|Q8VHE0|SEC63_MOUSE	S557	sp|Q8VHE0|SEC63_MOUSE S557	9390884	17447612	16526297	15837055	23836530	30598480	50303280	17118884	23229394	18100428	17389884	40849520	20329554	12604015	26529174	19941574	63374576	39196784	94612336	30483098	14800462	5.69167e+07	3.04643e+07	2.48923e+07	1.98511e+07
	943	sp|Q8R4U0|STAB2_MOUSE	S2502	sp|Q8R4U0|STAB2_MOUSE S2502	24124886	30235836	40251808	22847158	32274932	46369096	74201064	39372416	37121772	60954568	71278256	85896824	20210420	18557796	31213448	31992914	57198292	40439784	98257544	46180800	29364922	60519105	48054377	63812855	2.54936e+07
	944	sp|O55106|STRN_MOUSE	S244	sp|O55106|STRN_MOUSE S244	25151590	29578096	30808302	26025690	43387692	39841188	57464900	28674394	31590870	27903802	36665396	61332072	28224882	21921112	23004484	22296010	830952	21828758	66118576	34071488	2.78909e+07	3.07124e+07	4.2342e+07	39373035	23861622
	945	sp|P70452|STX4_MOUSE	S14	sp|P70452|STX4_MOUSE S14	10612141	29251448	15387456	5244415	7832013	16780322	9979984	13298168	20342706	29945066	23607134	45621212	5569609	9288920	12315518	10748983	31758526	21186816	30376392	43625664	15123865	3.17368e+07	1.19726e+07	2.9879e+07	9.48076e+06
	946	sp|A2AJN7|S4A11_MOUSE	Y715	sp|A2AJN7|S4A11_MOUSE Y715	37736936	20090592	23633530	57145252	88878984	20185134	86047664	27015292	23755400	29430748	27140994	0	73267776	33702988	26231404	25761944	0	26943594	39041372	29080924	3.46516e+07	2.37665e+07	5.55318e+07	2.00818e+07	39741028
	947	sp|Q1HFZ0|NSUN2_MOUSE	S22	sp|Q1HFZ0|NSUN2_MOUSE S22	4707971	7849817	7971873	4319654	8262659	9947758	10475080	6999334	7680069	7470733	9495540	12087318	5679675	6698449	5412805	6327886	7524387	6171995	18708174	9102261	6.21233e+06	1.03767e+07	8.92121e+06	9183415	6.0297e+06
	948	sp|Q1HFZ0|NSUN2_MOUSE	S722	sp|Q1HFZ0|NSUN2_MOUSE S722	23949275	32450364	38780172	38021926	67323273	80592813	98986153	47976792	66968751	62016133	56174845	59557543	62499989	58021936	61006570	56067529	79192262	78671858	145616072	83101462	3.33004e+07	9.66454e+07	7.37198e+07	61179318	59399006
	949	sp|Q8K124|PKHO2_MOUSE	T232	sp|Q8K124|PKHO2_MOUSE T232	4259383	3819842	2511583	3469450	1921935	4701294	3557079	5696032	6276436	3984422	7860118	8604433	3619140	6945642	4196238	4128364	12285729	5165581	8253990	7149401	3.51506e+06	8.21368e+06	3969085	6.68135e+06	4722346
	950	sp|Q9ET54|PALLD_MOUSE	S900	sp|Q9ET54|PALLD_MOUSE S900	2484770	6006161	3664499	0	0	3921681	5775491	0	3207962	3029993	2727582	8293570	1858795	1939604	2010545	1824415	4063769	2375980	5254129	2723586	3.03886e+06	3604366	2424293	4.31478e+06	1.90834e+06
	951	sp|Q9ET54|PALLD_MOUSE	S1145	sp|Q9ET54|PALLD_MOUSE S1145	7901884	9397071	7959235	6286164	10761176	9662659	12978333	6233856	10096339	9251893	11525563	20452150	7916769	5555384	8172575	6353060	14890688	9422981	17351586	12638873	7.88609e+06	13576032	9909006	1.28315e+07	6999447
	952	sp|Q61136|PRP4B_MOUSE	S93	sp|Q61136|PRP4B_MOUSE S93	7642630	8790058	9445845	12945831	21128926	14893937	28221430	12473468	14148948	12686540	15478789	18853275	11476815	9990745	11186383	12894090	16772375	13009061	27545660	15722158	9706091	1.82623e+07	1.91794e+07	15291888	1.1387e+07
	953	sp|Q61136|PRP4B_MOUSE	S430	sp|Q61136|PRP4B_MOUSE S430	2010386	2088036	40530	3355238	8158637	8365545	9088955	4003645	5454674	6294352	6238804	6451079	5662941	5719386	6021008	0	4866217	7112086	9227762	6888029	1.87355e+06	7.02352e+06	7.4042e+06	6.10973e+06	4.35083e+06
	954	sp|Q61136|PRP4B_MOUSE	S698	sp|Q61136|PRP4B_MOUSE S698	157526	2612813	429607	716170	0	2242301	3396637	453838	265747	1316656	2245681	1705813	658558	1024385	1403455	1031168	2078050	1370213	6660627	2341782	979029	3112668	1523194	1.38347e+06	1.02939e+06
	955	sp|Q61136|PRP4B_MOUSE	Y848	sp|Q61136|PRP4B_MOUSE Y848	17344406	21355258	21295872	20352040	17093670	23061550	37719268	15586699	22275034	21559254	29805510	36372052	15915913	16589308	19658444	20322466	15454783	12277043	33561696	14932645	20086894	1.90565e+07	2.33653e+07	2.7503e+07	1.81215e+07
	956	sp|Q61136|PRP4B_MOUSE	S851	sp|Q61136|PRP4B_MOUSE S851	17134160	21168562	21272164	20354302	17093290	23061400	37082432	15609544	22278866	22083582	29015218	36372064	15905369	16588903	19655920	19955900	15394983	12508302	33556016	14931608	19982297	1.90977e+07	2.32117e+07	2.74374e+07	18026523
	957	sp|Q99NA9|PCGF6_MOUSE	S117	sp|Q99NA9|PCGF6_MOUSE S117	146944	164212	336593	217655	484886	646925	411502	178109	383148	537121	398754	630141	519920	503112	660942	507883	1324030	1121108	376676	932825	216351	938660	430356	487291	547964
	958	sp|Q68EF0|RAB3I_MOUSE	S214	sp|Q68EF0|RAB3I_MOUSE S214	242994	2417626	1376335	269461	1854687	3042512	3467963	2326455	3249039	2223859	2988582	5503941	628942	1237864	1198871	2277422	1438351	271645	4733946	2966275	1076604	2.35255e+06	2.6729e+06	3.49136e+06	1.33577e+06
	959	sp|Q68EF0|RAB3I_MOUSE	T216	sp|Q68EF0|RAB3I_MOUSE T216	688901	2419357	1376268	269341	1854608	3042439	3466847	2327638	3250157	2942125	2987618	5503875	1153934	1319932	1261420	2277297	1437956	0	4735585	2967068	1.18847e+06	2.28515e+06	2672883	3.67094e+06	1.50315e+06
	960	sp|Q68EF0|RAB3I_MOUSE	S217	sp|Q68EF0|RAB3I_MOUSE S217	688574	2419158	1376615	306729	390468	3043598	3467910	2326620	3249989	2227920	2987637	5501370	628751	52648	1022268	2112169	556438	999155	4738088	2966484	1197769	2.31504e+06	2307149	3491729	953959
	961	sp|Q68FE6|RIPR1_MOUSE	S873	sp|Q68FE6|RIPR1_MOUSE S873	703297	712886	458370	967436	3200745	3067966	5193298	1312512	873022	2119694	1997037	2693901	1621615	1321563	1208046	959951	2581896	2491710	4225511	2896878	710497	3.049e+06	3.19363e+06	1.92091e+06	1.27779e+06
	962	sp|Q68FE6|RIPR1_MOUSE	S874	sp|Q68FE6|RIPR1_MOUSE S874	703389	711605	458475	833085	3203070	3068190	5193496	1313447	1227643	2119815	1997090	2694511	1620746	1321322	1208057	1572923	2583654	2492549	3877056	2891630	676638	2.96122e+06	3.19455e+06	2.00976e+06	1430762
	963	sp|Q9QX47|SON_MOUSE	S1722	sp|Q9QX47|SON_MOUSE S1722	7387550	15976053	17959722	17942722	25038372	30975592	40527444	24670118	21062274	33109028	24162232	29092298	16574775	17454836	26607242	25679686	35492032	28228568	41990364	25748300	1.48165e+07	32864816	3.03029e+07	26856458	2.15791e+07
	964	sp|Q64213|SF01_MOUSE	S79	sp|Q64213|SF01_MOUSE S79	22639829	13373919	18485211	42807684	105709850	130261108	184732150	16862589	8584948	16318654	17677577	98551120	6525938	24111590	57294790	100086916	18011201	14024872	143469366	44002502	2.43267e+07	5.4877e+07	1.09391e+08	3.52831e+07	4.70048e+07
	965	sp|Q9ESN6|TRIM2_MOUSE	T141	sp|Q9ESN6|TRIM2_MOUSE T141	47259820	42667532	50045664	40526856	46213940	57619080	58000264	38121016	68252032	44432556	54790284	63919580	39731744	47398088	38844772	37056692	26675	60896888	91455632	64028748	45124968	5.4102e+07	49988575	57848613	40757824
	966	sp|Q6DID3|SCAF8_MOUSE	T613	sp|Q6DID3|SCAF8_MOUSE T613	2794756	3619117	3441060	3427682	4829669	5316704	9246053	4126920	7269031	5821948	7502760	8836941	5006605	4092688	3962830	4011092	10714112	8735144	13647478	8793007	3.32065e+06	1.04724e+07	5.87984e+06	7357670	4.2683e+06
	967	sp|Q6DID3|SCAF8_MOUSE	S616	sp|Q6DID3|SCAF8_MOUSE S616	16447677	17855876	17148847	16081738	23062250	20243373	29563252	18601521	29396257	22443763	29321069	31725583	21539056	19840208	23843180	20275734	28571158	29289576	42569922	30979360	1.68835e+07	32852504	22867599	28221668	2.13745e+07
	968	sp|Q6ZQB6|VIP2_MOUSE	S43	sp|Q6ZQB6|VIP2_MOUSE S43	19676246	22668032	24280258	19256952	41175952	40668384	85675792	23166058	29137008	25809156	33008232	46354720	35174516	21623772	25785388	25876564	20965240	31874958	71652472	35953692	21470372	4.01116e+07	4.76715e+07	33577279	27115060
	969	sp|Q8K1H7|T11L2_MOUSE	S15	sp|Q8K1H7|T11L2_MOUSE S15	229045	805070	0	138065	0	1187176	670213	361462	0	54283	1235441	0	382541	1033227	907681	0	802642	918305	2208457	1011015	293045	1.2351e+06	554713	322431	580862
	970	sp|Q08943|SSRP1_MOUSE	S443	sp|Q08943|SSRP1_MOUSE S443	68891160	78267536	86331776	60440152	94380648	128841840	176827040	70440968	81779872	80675776	110707800	188804944	76570272	63543632	77414256	76628680	69497672	72822584	202397888	97186400	73482656	110476136	117622624	115492098	73539210
	971	sp|Q9R020|ZRAB2_MOUSE	S119	sp|Q9R020|ZRAB2_MOUSE S119	69537730	99797635	98634020	77651097	153917196	129850790	196475614	92809277	107203452	106999057	148553569	224349301	97303218	70419379	96842494	89946524	104343624	90792949	196317446	108143976	8.64051e+07	1.24899e+08	1.43263e+08	1.46776e+08	8.86279e+07
	972	sp|Q9R020|ZRAB2_MOUSE	S152	sp|Q9R020|ZRAB2_MOUSE S152	58503475	61002497	58279112	53205513	95251647	68384560	116835634	43752467	70042930	51938199	79109597	122682581	69064543	48729170	59271000	57381407	36859078	51935881	111548952	73480520	5.77476e+07	6.84561e+07	81056077	8.09433e+07	58611530
	973	sp|Q9R020|ZRAB2_MOUSE	Y182	sp|Q9R020|ZRAB2_MOUSE Y182	4209796	3657062	1477548	3389194	7421492	3539904	7568272	3712035	5061199	3901904	5626403	8097185	5786476	3895399	3724926	3094350	3195930	1432285	7496985	4714939	3183400	4.21003e+06	5.56043e+06	5.67167e+06	4.12529e+06
	974	sp|Q9R020|ZRAB2_MOUSE	S187	sp|Q9R020|ZRAB2_MOUSE S187	19664202	29285215	30344733	34498775	82488101	76723769	94977760	40686152	50051749	59795730	49327876	73493558	66638974	46990689	58220133	53207532	76393309	60616302	131308567	70355924	2.84482e+07	8.46685e+07	7.37189e+07	5.81672e+07	56264332
	975	sp|Q9R020|ZRAB2_MOUSE	S192	sp|Q9R020|ZRAB2_MOUSE S192	6491737	11592263	14909920	15831428	44355624	47557076	56088842	20927050	26275142	34109987	15431048	35384720	37006008	28036798	33714219	31317477	30082830	42106932	83129720	42650598	12206337	49492520	42232148	2.78002e+07	3.25186e+07
	976	sp|Q9R020|ZRAB2_MOUSE	S289	sp|Q9R020|ZRAB2_MOUSE S289	32816244	33328034	33200354	34238204	44466336	33659120	58129568	27818160	34608320	36871720	38910872	75944008	33991912	24250534	29114976	23623528	61147772	40904672	72286920	44695680	33395709	54758761	41018296	46583730	2.77452e+07
	977	sp|Q3UW53|NIBA1_MOUSE	S600	sp|Q3UW53|NIBA1_MOUSE S600	9105148	17564698	17510984	9753622	19046130	19302956	24966034	18261282	21325970	19582180	28485254	34224516	10850359	13898781	13654321	14387415	25029482	16214233	29486024	18327222	13483613	2.22642e+07	2.03941e+07	25904480	13197719
	978	sp|Q80U58|PUM2_MOUSE	S135	sp|Q80U58|PUM2_MOUSE S135	15248960	19018536	20899022	15910878	32810192	34800408	47583796	20684936	25933372	25760624	31700216	43231404	19741956	15580268	20290622	19640400	41704192	27602346	58845916	33022148	17769349	4.02937e+07	33969833	31656404	1.88133e+07
	979	sp|Q80XA6|REPS2_MOUSE	S116	sp|Q80XA6|REPS2_MOUSE S116	5900431	10622853	11026668	5130737	4160528	9734776	14344744	7544077	9305869	14249238	13822638	15475999	5393602	3932142	6596587	6617620	14748015	12308526	23440764	11847506	8.17017e+06	1.55862e+07	8.94603e+06	13213436	5.63499e+06
	980	sp|Q80XA6|REPS2_MOUSE	S118	sp|Q80XA6|REPS2_MOUSE S118	6248915	10622943	11593112	5130961	4148281	9742466	11899601	7541721	9308175	13985046	13818224	15481394	5389564	3933434	6755314	6616584	0	11691222	23433378	11848499	8.39898e+06	1.17433e+07	8.33302e+06	1.31482e+07	5673724
	981	sp|P35831|PTN12_MOUSE	S672	sp|P35831|PTN12_MOUSE S672	1453106	691921	4588280	1313791	4758718	20769104	35640576	692499	6407193	18217924	3021158	7635179	13363053	4452688	6098791	13259501	6272585	2418307	21700520	21240810	2.01177e+06	1.29081e+07	1.54652e+07	8.82036e+06	9.29351e+06
	982	sp|Q8K1J5|SDE2_MOUSE	S268	sp|Q8K1J5|SDE2_MOUSE S268	10128284	14525033	14277712	14857236	22264627	15777391	29305999	14566024	18003326	17277876	20546022	26510348	13033843	9765323	13026339	12869358	17414302	13867471	27784709	17876583	1.34471e+07	1.92358e+07	2.04785e+07	20584393	1.21737e+07
	983	sp|Q8R3N6|THOC1_MOUSE	S559	sp|Q8R3N6|THOC1_MOUSE S559	333832	287954	20440	905009	1896608	2751718	5518253	2593969	2211697	2759708	2179688	610377	3232882	2813828	8525486	6790531	3179926	4291752	6986508	4340586	386809	4699693	3190137	1.94037e+06	5.34068e+06
	984	sp|Q6PIU9|YJ005_MOUSE	S291	sp|Q6PIU9|YJ005_MOUSE S291	2587664	3831358	5031257	2215102	2510697	7561172	14419713	4382524	7017859	9189775	6698278	10088421	4935606	1685181	4410387	4976628	7566638	4943739	14568549	6925850	3.41635e+06	8501194	7.21853e+06	8.24858e+06	4.00195e+06
	985	sp|Q80Y81|RNZ2_MOUSE	S814	sp|Q80Y81|RNZ2_MOUSE S814	1027245	1133024	1315427	127802	2849346	2325737	3146228	1487692	3264380	2723890	3389482	2971018	1200742	1418199	1430089	1538460	3456724	2646736	3519791	3537136	900874	3.2901e+06	2.45225e+06	3.08719e+06	1.39687e+06
	986	sp|Q9DBU6|RSRC1_MOUSE	S5	sp|Q9DBU6|RSRC1_MOUSE S5	2320090	1375187	2161527	1017361	2452296	2743852	1909991	1088993	4164046	2429987	5839130	4469107	1786906	1923671	2766121	2598453	6214320	3272436	2399484	3643440	1.71854e+06	3882420	2048783	4.22557e+06	2.26879e+06
	987	sp|Q9DBU6|RSRC1_MOUSE	T7	sp|Q9DBU6|RSRC1_MOUSE T7	780428	396156	607319	303879	131	893348	26170	519057	1518741	1088003	3298001	2169590	763044	825527	13454	820345	2220692	741923	1216023	1183670	521946	1340577	359676	2.01858e+06	605592
	988	sp|Q9DBU6|RSRC1_MOUSE	S4	sp|Q9DBU6|RSRC1_MOUSE S4	1482819	976779	1575895	713393	1527471	1850602	1802036	569532	2535473	1380546	2667534	2680293	1669361	1097568	1932825	1781188	4444898	2536846	1153652	2462934	1.18722e+06	2.64958e+06	1.43741e+06	2.31596e+06	1.62024e+06
	989	sp|Q8K4L3|SVIL_MOUSE	S856	sp|Q8K4L3|SVIL_MOUSE S856	4194128	4937983	9099722	8715885	9675584	5519832	10945184	4495142	6134581	5104297	4251395	10587054	4494538	6656856	2370068	6796652	17367938	8614480	27353024	16679782	6.73693e+06	17503806	7.65894e+06	6.51933e+06	5.07953e+06
	990	sp|Q8K4L3|SVIL_MOUSE	S959	sp|Q8K4L3|SVIL_MOUSE S959	30890707	41525908	36627376	32496769	45135547	31003646	63270691	42647805	40953352	48099844	41190382	53968617	32820100	25176301	33836907	38217833	54716295	41402367	81693972	49375231	35385190	5.6797e+07	4.55144e+07	4.6053e+07	3.25128e+07
	991	sp|Q8K4L3|SVIL_MOUSE	S1010	sp|Q8K4L3|SVIL_MOUSE S1010	4786068	3349134	5519897	6254384	2167388	1850751	4815963	3377675	2512995	2606454	2087281	6945065	2104276	2516238	2141541	4681797	4821952	3945797	9437504	6968712	4.97737e+06	6.29349e+06	3.05294e+06	3.53795e+06	2860963
	992	sp|Q9D0B0|SRSF9_MOUSE	S204	sp|Q9D0B0|SRSF9_MOUSE S204	7739340	13437530	12003810	12640661	25692142	34379672	39672188	17474658	23802608	30332368	24349944	960070	21594330	16949672	22144632	19451220	14848631	26848990	61763844	30271294	1.14553e+07	3.34332e+07	29304665	1.98612e+07	2.0035e+07
	993	sp|Q8VBT0|TMX1_MOUSE	S244	sp|Q8VBT0|TMX1_MOUSE S244	115715325	117871775	67101693	44830208	65735967	44600978	66597372	36295073	71242060	36929923	78114706	106324321	53965780	28694150	45162394	28922516	19599611	22126174	43570672	77220380	8.63798e+07	4.06292e+07	5.33073e+07	7.31528e+07	39186210
	994	sp|Q8VBT0|TMX1_MOUSE	S255	sp|Q8VBT0|TMX1_MOUSE S255	6097580	6045251	3273592	2147273	1501739	690629	939157	1117738	1659260	575484	205603	5541562	1154615	693521	2037348	1571826	160282	0	1126949	1977458	4390924	816172	1.06232e+06	1.99548e+06	1.36433e+06
	995	sp|Q99L88|SNTB1_MOUSE	S85	sp|Q99L88|SNTB1_MOUSE S85	30515090	49683977	24414259	20662671	114644832	86428398	130356316	95875998	134580792	139951572	131066468	157820164	60702511	43296795	77080160	66854126	82622520	69014088	108581012	94957602	3.1319e+07	8.87938e+07	106826386	140854749	61983398
	996	sp|Q99L88|SNTB1_MOUSE	S217	sp|Q99L88|SNTB1_MOUSE S217	24722643	32452280	71210463	18141669	85428071	71254080	90843711	80389234	74674590	123195088	95512636	109272542	48424385	32777284	64570631	50296473	102088232	68534502	152637190	116400012	3.66318e+07	109914984	81978774	100663714	4.90172e+07
	997	sp|Q99J36|THUM1_MOUSE	S85	sp|Q99J36|THUM1_MOUSE S85	25606292	36101325	21481817	28754704	48504503	47534741	112571166	16130439	20686602	9201370	40857047	52409202	49656491	37491885	43456215	25876495	12843313	10749521	58284400	15886852	2.7986e+07	2.4441e+07	5.61852e+07	3.07886e+07	3.91203e+07
	998	sp|Q99J36|THUM1_MOUSE	S87	sp|Q99J36|THUM1_MOUSE S87	25605731	36101425	21481008	28754730	48504603	47534741	112574748	16130302	20686403	9202302	40860520	52130420	49654294	37492574	43453722	25876529	12036265	11548602	58294826	15677893	2.79857e+07	2.43894e+07	5.61861e+07	3.07199e+07	3.91193e+07
	999	sp|Q91ZW3|SMCA5_MOUSE	T54	sp|Q91ZW3|SMCA5_MOUSE T54	1187361	0	1222410	392106	2292155	4494194	9545604	2118043	4740887	3025362	3346487	332205	5577344	3435656	3028252	4741610	5139318	4936460	7265452	3668815	700469	5.25251e+06	4612499	2.86124e+06	4.19572e+06
	1000	sp|Q91YE7|RBM5_MOUSE	S77	sp|Q91YE7|RBM5_MOUSE S77	269102	115173	258839	346504	1058822	3525198	4078678	643915	160525	1236681	131603	1208112	520611	734929	931480	374358	0	1064921	4394084	1947895	247404	1851725	2.32665e+06	684230	640344
	1001	sp|Q91YE7|RBM5_MOUSE	S623	sp|Q91YE7|RBM5_MOUSE S623	754835	3912051	15627590	3093705	30040036	33005380	1189976	2276793	24714660	28932472	22145632	37026884	22401364	20780624	23605930	304256	21091938	21085942	56957536	29986678	5.84705e+06	3.22805e+07	1.6628e+07	28204912	1.6773e+07
	1002	sp|Q571B6|WHAMM_MOUSE	S775	sp|Q571B6|WHAMM_MOUSE S775	3340971	3500861	4149658	891515	3785155	2539299	2822284	2897311	2520257	3340408	3419927	5260156	2995122	2440652	1397750	2293904	1328540	2831776	7160956	4558302	2.97075e+06	3.96989e+06	3.01101e+06	3635187	2281857
	1003	sp|Q571B6|WHAMM_MOUSE	S778	sp|Q571B6|WHAMM_MOUSE S778	3342207	3501974	4149700	891494	3785079	2539409	2666222	2897156	2225513	3126528	3416133	5259933	2996183	2440319	1396479	831281	1334985	2832576	7161087	4559027	2.97134e+06	3.97192e+06	2.97197e+06	3.50703e+06	1.91607e+06
	1004	sp|Q65Z40|WAPL_MOUSE	S225	sp|Q65Z40|WAPL_MOUSE S225	3475676	3766771	3599104	4522134	6869208	5041795	8399062	4607245	5872475	5878014	7471613	9236750	4708469	3814301	4287313	3416241	4895984	3422835	12130232	6522180	3.84092e+06	6.74281e+06	6.22933e+06	7114713	4056581
	1005	sp|Q9JIA7|SPHK2_MOUSE	S363	sp|Q9JIA7|SPHK2_MOUSE S363	7736344	8578038	10912862	13035994	14031713	11801987	21883132	13533806	27359856	20702946	25181626	14802358	35350114	10196242	17663515	16668783	10981896	17683721	22411162	12422680	1.00658e+07	1.58749e+07	1.53127e+07	2.20117e+07	1.99697e+07
	1006	sp|Q3TKT4|SMCA4_MOUSE	S1388	sp|Q3TKT4|SMCA4_MOUSE S1388	2823272	1461782	1922334	1995510	4538544	3746174	7855177	1806563	3349046	2304398	3867827	4304413	3224107	1687513	2551801	1753068	4265307	0	8142895	5473440	2.05072e+06	4.47041e+06	4.48661e+06	3456421	2.30412e+06
	1007	sp|Q3TKT4|SMCA4_MOUSE	T1389	sp|Q3TKT4|SMCA4_MOUSE T1389	2823074	1455708	2042163	1996882	4538929	3741477	7855173	1805903	3347423	2301590	3600010	4303610	3362594	1668002	2561189	1746380	5006424	4711363	8142736	5472779	2.07946e+06	5.83333e+06	4.48537e+06	3.38816e+06	2.33454e+06
	1008	sp|P15920|VPP2_MOUSE	S694	sp|P15920|VPP2_MOUSE S694	9486894	8244132	8533778	6214422	9695026	12214639	15860787	7797024	11579487	7756614	11947748	13640690	6648743	7964102	9135823	7762682	9191198	8220237	16110478	12073766	8.11981e+06	1.13989e+07	11391869	1.12311e+07	7.87784e+06
	1009	sp|P15920|VPP2_MOUSE	S699	sp|P15920|VPP2_MOUSE S699	9488324	8490115	8534047	6274176	9693887	12262152	15865303	7797396	11578923	7758140	11944139	13761688	6649284	7965371	9123903	7760860	9191309	8219606	16108510	12119002	8.19667e+06	1.14096e+07	1.14047e+07	1.12607e+07	7.87485e+06
	1010	sp|Q8BWJ3|KPB2_MOUSE	S728	sp|Q8BWJ3|KPB2_MOUSE S728	1109415	1790025	6884813	2672668	326597	164759	530546	190885	1484780	205358	225622	4131504	277344	174166	351447	4203957	10597844	2141284	9088779	7392569	3.11423e+06	7305119	303197	1511816	1.25173e+06
	1011	sp|P70255|NFIC_MOUSE	S192	sp|P70255|NFIC_MOUSE S192	20329654	18542234	20748781	0	20939353	19389369	0	7711117	33256087	0	37977355	42374788	0	14272970	17901286	16085405	37243884	28126013	26642799	37221294	1.49052e+07	3.23085e+07	1.201e+07	2.84021e+07	1.20649e+07
	1012	sp|P70255|NFIC_MOUSE	S193	sp|P70255|NFIC_MOUSE S193	20885830	18126472	19587953	10418803	21974686	20352217	17266465	7757989	34866651	25808583	39206736	41057958	16595578	15579146	19189413	16676889	43954209	31703428	22585185	39445301	1.72548e+07	3.4422e+07	1.68378e+07	35234982	1.70103e+07
	1013	sp|P70255|NFIC_MOUSE	S191	sp|P70255|NFIC_MOUSE S191	3794823	3238734	4114231	1890389	3482345	4902820	3044785	1464395	6226805	4909875	6703576	5474284	3670264	3913418	5814087	4610373	12505397	7292034	1540123	7379221	3.25954e+06	7.17919e+06	3.22359e+06	5828635	4.50204e+06
	1014	sp|P70255|NFIC_MOUSE	S321	sp|P70255|NFIC_MOUSE S321	21345243	34410818	32157440	23552383	33225482	26747730	39354800	25188589	25547271	41635104	42182550	43188880	24638906	16863932	22174322	21804599	48575086	34296253	70987152	41782056	27866471	4.89101e+07	3.11292e+07	3.81385e+07	2.13704e+07
	1015	sp|P70255|NFIC_MOUSE	S322	sp|P70255|NFIC_MOUSE S322	21409814	34436679	32157456	23559090	33411891	26421966	39361122	25208432	25493008	41497292	42182876	43153868	25539554	16838270	22166393	21802091	48559786	34296253	71906602	41790632	2.78908e+07	4.91383e+07	3.11009e+07	38081761	21586577
	1016	sp|P70255|NFIC_MOUSE	S332	sp|P70255|NFIC_MOUSE S332	404044	11986	927510	1091623	3307459	1285197	2410782	704323	0	371826	2209751	0	1852766	610196	591803	1894236	546867	0	1208688	925751	608791	670326	1.92694e+06	645394	1.23725e+06
	1017	sp|P54726|RD23A_MOUSE	S127	sp|P54726|RD23A_MOUSE S127	3594784	3844123	4897547	7963466	14530869	14415368	15523811	10872211	13059633	10594356	7826369	7900187	17335670	13532778	17501332	14267913	39397	19285278	21841026	15046207	5074980	14052977	1.38356e+07	9.84514e+06	1.56594e+07
	1018	sp|P54726|RD23A_MOUSE	T130	sp|P54726|RD23A_MOUSE T130	0	3830798	4987221	7812597	14530761	14410841	254020	10874899	13062445	10691397	0	8414003	17341414	13535990	17503712	14271488	17653678	19057214	21210376	15051665	4157654	1.82432e+07	1.00176e+07	8.04196e+06	15663151
	1019	sp|P59808|SASH1_MOUSE	S82	sp|P59808|SASH1_MOUSE S82	4450627	4744731	4250381	6750279	4213071	3044024	8010180	3569962	6508380	4222911	4715075	5790714	4987832	5571809	3291018	4760171	7896778	5121315	15823343	6301052	5.049e+06	8785622	4.70931e+06	5309270	4.65271e+06
	1020	sp|P59808|SASH1_MOUSE	S129	sp|P59808|SASH1_MOUSE S129	750093	700371	684263	275095	397222	580064	98461	245264	946336	786152	1296685	1091736	778863	702292	735661	589015	1720959	516280	586759	1170175	602456	998543	330253	1.03023e+06	701458
	1021	sp|P59808|SASH1_MOUSE	S240	sp|P59808|SASH1_MOUSE S240	2240791	2685825	1753488	1923233	4482431	4890567	5882032	1955463	4761076	4185054	3736498	5809340	4871074	3247048	4434775	3272405	5377653	3724405	6361201	4759602	2.15083e+06	5.05572e+06	4.30262e+06	4622992	3.95633e+06
	1022	sp|P59808|SASH1_MOUSE	Y720	sp|P59808|SASH1_MOUSE Y720	309628	845443	0	249367	174302	186012	76203	4031	0	273826	0	1149727	0	317249	282045	135581	0	247201	1112157	239639	351110	399749	110137	355888	183719
	1023	sp|P59808|SASH1_MOUSE	S830	sp|P59808|SASH1_MOUSE S830	13719126	19543402	17049134	14674534	27050222	23611612	40185932	14821686	19141150	18056328	25691008	39196676	16546680	12367770	13757308	14987703	19154784	17062894	44905524	22583710	16246549	25926728	26417363	2.55213e+07	1.44149e+07
	1024	sp|O70405|ULK1_MOUSE	S449	sp|O70405|ULK1_MOUSE S449	137656	164861	2128249	0	2215920	1908903	163009	2028022	5374709	3931797	4378544	4296438	2988425	2909181	4015803	4218352	992965	958688	3145317	2199017	607692	1.824e+06	1.57896e+06	4495372	3.53294e+06
	1025	sp|O70405|ULK1_MOUSE	T451	sp|O70405|ULK1_MOUSE T451	136459	0	2128688	0	2091504	1908274	166963	2049525	5374717	3931137	4706080	4296638	2988284	2909129	4015802	4093768	403946	1041392	3154543	2199025	566287	1.69973e+06	1.55407e+06	4577143	3.50175e+06
	1026	sp|Q8BIZ6|SNIP1_MOUSE	S17	sp|Q8BIZ6|SNIP1_MOUSE S17	1520952	2008149	1890643	702033	1038442	6129367	517431	152794	4814525	7503922	511571	9261875	2719479	252056	4013389	981626	1737088	5419363	10925816	3908472	1.53044e+06	5.49768e+06	1.95951e+06	5.52297e+06	1.99164e+06
	1027	sp|Q8BVL3|SNX17_MOUSE	S330	sp|Q8BVL3|SNX17_MOUSE S330	2933231	5097692	4826409	4142948	11058490	13890468	21097110	5340728	8490219	7103842	8854638	11497687	4687211	3479973	5748153	5087731	8121889	6614091	15102770	7357346	4250070	9299024	12846699	8.9866e+06	4750767
	1028	sp|Q8BVL3|SNX17_MOUSE	S408	sp|Q8BVL3|SNX17_MOUSE S408	1784084	1488425	0	665924	996501	1961579	1799784	605769	2387610	1674634	2557392	0	1076892	1442809	2228295	1649177	0	2419321	666651	2278547	984608	1.34113e+06	1.34091e+06	1654909	1.59929e+06
	1029	sp|Q91XT4|SC16B_MOUSE	Y178	sp|Q91XT4|SC16B_MOUSE Y178	34916452	41321608	53063672	24181738	38459980	41667412	53011704	39290952	43320852	27287494	53688072	62736100	35122304	27986826	35361568	27833432	48616404	39275852	78711832	50565252	3.83709e+07	54292335	43107512	4.67581e+07	3.1576e+07
	1030	sp|Q91XT4|SC16B_MOUSE	S181	sp|Q91XT4|SC16B_MOUSE S181	36775139	47017068	60382300	26505551	39107026	45323161	55004855	43223096	43393002	28002868	54325651	65136307	37461820	31806601	41171023	29686903	48629392	39293217	92880972	52313834	4.267e+07	5.82794e+07	4.56645e+07	47714457	3.50316e+07
	1031	sp|Q91XT4|SC16B_MOUSE	S186	sp|Q91XT4|SC16B_MOUSE S186	34914076	41481636	52758296	24375890	38470488	41669172	52914636	39290864	43334852	27682232	53683216	62764272	35163368	27971216	35335456	28014480	48615408	39031388	78711824	51916336	3.83825e+07	54568739	43086290	46866143	31621130
	1032	sp|Q91XT4|SC16B_MOUSE	S937	sp|Q91XT4|SC16B_MOUSE S937	52424149	50734541	52079770	45533492	59735972	45739711	84265567	50832600	85051086	65377784	80663284	79332226	59265832	41077307	49029491	46779277	64613242	64408206	113662509	63732741	50192988	7.66042e+07	6.01435e+07	77606095	4.9038e+07
	1033	sp|Q91XT4|SC16B_MOUSE	S943	sp|Q91XT4|SC16B_MOUSE S943	103001530	93937246	104081661	85341554	112444786	90161618	163435898	97531775	164946928	124316856	153977079	152698526	117282089	78961839	98144750	91244930	129703732	127839821	222411047	121297722	9.65905e+07	1.50313e+08	1.15894e+08	1.48985e+08	96408402
	1034	sp|Q91XT4|SC16B_MOUSE	S938	sp|Q91XT4|SC16B_MOUSE S938	50572784	43629878	51429488	39348772	53088908	44441952	79187240	46705495	79873330	59082744	73211308	71591160	57990826	37898367	47603463	44303864	59785498	61439931	108799269	58122208	4.62452e+07	7.20367e+07	5.58559e+07	7.09396e+07	46949130
	1035	sp|Q3UPL0|SC31A_MOUSE	S519	sp|Q3UPL0|SC31A_MOUSE S519	104209504	141451692	143615232	104254908	92922864	155706668	183159008	110526396	168481520	130636912	185815136	190349784	79844306	107385656	122291860	125138228	140596228	132315244	247242944	168053648	123382834	172052016	135578734	168820838	1.08665e+08
	1036	sp|Q3UPL0|SC31A_MOUSE	S525	sp|Q3UPL0|SC31A_MOUSE S525	104212772	141258904	143146052	105540880	92917972	155712920	183187352	110219076	168807600	129671980	185687392	191153912	79879094	107676988	122507540	125696056	140852896	133423616	247152712	167076496	123539652	172126430	135509330	168830221	1.0894e+08
	1037	sp|Q3UPL0|SC31A_MOUSE	S530	sp|Q3UPL0|SC31A_MOUSE S530	34395604	50629076	60693596	51002560	55872140	103602424	88433456	49831280	70443472	64010648	68744432	76784392	50043412	71606928	87205112	83971992	7721668	82396792	4337835	87318904	49180209	4.54438e+07	74434825	69995736	73206861
	1038	sp|Q6ZWR6|SYNE1_MOUSE	T5954	sp|Q6ZWR6|SYNE1_MOUSE T5954	93505296	68395480	75880464	305822528	619378432	137979040	714186688	84737864	47866188	140915920	68495368	110485336	356239232	41839764	61290332	80486992	242610192	226420768	282876352	115594928	135900942	216875560	389070506	91940703	134964080
	1039	sp|Q5I012|S38AA_MOUSE	S440	sp|Q5I012|S38AA_MOUSE S440	109195	1019157	5305202	0	1321773	6221058	0	877482	6923046	5594811	1652270	8982122	2428438	5874371	5182433	5521754	3487579	6088300	12747721	5404742	1.60839e+06	6.93209e+06	2.10508e+06	5.78806e+06	4751749
	1040	sp|Q9JMD3|STA10_MOUSE	S283	sp|Q9JMD3|STA10_MOUSE S283	889298368	1101741312	1436888704	1107987584	1480205312	1645527552	2166908928	1092798336	1276172800	1244674048	1595363200	2557523712	1144674944	843812480	1005677184	1035583232	1487175296	1266804864	2376867072	1597385472	1133978992	1682058176	1596360032	1668433440	1007436960
	1041	sp|Q9JMD3|STA10_MOUSE	T287	sp|Q9JMD3|STA10_MOUSE T287	91717096	1103208192	16673347	1115060992	1484686208	1653421568	2171105536	1117040640	4515458	1263119232	1608029056	27480294	1143021696	845659008	996267584	2829236	7631002	1287977344	63434	17698508	5.81665e+08	328342572	1606563488	725786010	746944381
	1042	sp|Q60598|SRC8_MOUSE	T400	sp|Q60598|SRC8_MOUSE T400	115856367	175859863	194844214	186697921	330204898	479008822	654092786	371728192	560042100	464241392	373303122	414120192	370884710	362413608	406147548	384589280	598415504	615069556	885577992	621127562	1.68315e+08	6.80048e+08	4.58759e+08	4.52927e+08	3.81009e+08
	1043	sp|Q60598|SRC8_MOUSE	S416	sp|Q60598|SRC8_MOUSE S416	25417515	49874397	54045374	43882833	122955518	179207277	265304996	130641780	201915698	158860479	118963818	139793788	121541242	133364575	147393997	130035026	184297249	212691388	309163713	228722328	4.3305e+07	2.33719e+08	1.74527e+08	1.54883e+08	133083710
	1044	sp|Q99JR8|SMRD2_MOUSE	T216	sp|Q99JR8|SMRD2_MOUSE T216	337676	523239	444817	287962	1518810	1341175	1786675	798181	237819	415938	861413	60344	570697	415395	763795	534374	1572213	1392911	3004737	2274845	398424	2.06118e+06	1.36121e+06	393878	571065
	1045	sp|P62908|RS3_MOUSE	T219	sp|P62908|RS3_MOUSE T219	259786246	360370019	410396204	355395674	667123146	928634449	1711883383	430559867	531857214	509063166	483785006	538307624	372661934	354241745	475383904	437724882	544164016	486391453	1353182442	532690842	3.46487e+08	7.29107e+08	9.3455e+08	5.15753e+08	4.10003e+08
	1046	sp|P62908|RS3_MOUSE	T220	sp|P62908|RS3_MOUSE T220	189479408	304571200	371153632	322697440	647407360	918686400	1656655360	402356608	485059360	505942848	389334240	489785568	374460768	347260608	472386880	426243808	539331520	485255392	1340489984	531131424	296975420	724052080	906276432	467530504	405088016
	1047	sp|P62908|RS3_MOUSE	S223	sp|P62908|RS3_MOUSE S223	189634816	303862656	370954304	323121440	651608896	919016512	1649154304	401543616	487499936	507613376	390483616	489579360	372777760	349690752	474319424	429220832	540498880	483684896	1340438912	530334272	296893304	723739240	905330832	468794072	406502192
	1048	sp|Q80X50|UBP2L_MOUSE	S115	sp|Q80X50|UBP2L_MOUSE S115	1059685	921768	849038	353067	1711430	1391019	2339425	802394	3021018	2723838	2355628	2343663	789171	1068763	1373442	930353	4330829	2712331	2669077	2884901	795890	3.14928e+06	1561067	2.61104e+06	1.04043e+06
	1049	sp|Q80X50|UBP2L_MOUSE	S486	sp|Q80X50|UBP2L_MOUSE S486	1015412	721057	670949	906113	424233	2777101	2525833	986123	2440448	1245530	2749181	1647219	0	949186	831941	1142667	1439216	0	3541859	2114607	828383	1.77392e+06	1.67832e+06	2.02059e+06	730948
	1050	sp|A2AN08|UBR4_MOUSE	S2714	sp|A2AN08|UBR4_MOUSE S2714	2619628	3524845	2640343	3332824	5994356	4907347	2098159	4102279	3770920	7159407	6232141	5858131	2923203	2532170	1953531	3899120	156374	3095471	3535882	3315592	3029410	2.52583e+06	4.27554e+06	5.75515e+06	2827006
	1051	sp|A2AN08|UBR4_MOUSE	S2715	sp|A2AN08|UBR4_MOUSE S2715	2619628	3524845	2643086	3332824	5793305	4907729	2098188	4102279	3770934	7159389	6232578	5857070	2923073	2530910	1953517	3899162	1891025	3095691	86783	3315340	3.0301e+06	2.09721e+06	4.22538e+06	5.75499e+06	2.82667e+06
	1052	sp|A2AN08|UBR4_MOUSE	S2718	sp|A2AN08|UBR4_MOUSE S2718	0	97516	0	0	1583418	788513	1523343	164377	220042	133827	209001	0	1333568	132088	502031	361068	271254	867858	302193	120107	24379	390353	1.01491e+06	140718	582189
	1053	sp|A2AN08|UBR4_MOUSE	Y4092	sp|A2AN08|UBR4_MOUSE Y4092	0	539403	201106	0	2578074	2932184	2802585	2671271	3537959	4424686	2422469	4216388	491219	1112407	1383107	828509	3315570	1841941	3744277	3598787	185127	3.12514e+06	2.74603e+06	3.65038e+06	953810
	1054	sp|Q02053|UBA1_MOUSE	S809	sp|Q02053|UBA1_MOUSE S809	4301935	5457133	5836939	3071696	4760022	4348984	6186465	5801382	7756655	5250675	5947729	7011846	3726748	2034379	3461826	4512256	3828841	3478388	8351716	8844384	4.66693e+06	6.12583e+06	5.27421e+06	6.49173e+06	3.4338e+06
	1055	sp|Q02053|UBA1_MOUSE	S882	sp|Q02053|UBA1_MOUSE S882	12915175	31753626	25265088	25499798	11856461	16996118	10452753	24396098	15047812	29439258	13460134	13414427	7801626	12222926	18653932	24600266	22889194	33298934	20098236	26532952	2.38584e+07	25704829	1.59254e+07	1.78404e+07	1.58197e+07
	1056	sp|Q8CI71|VPS50_MOUSE	S551	sp|Q8CI71|VPS50_MOUSE S551	578024	1659183	1117332	257773	2062819	4251211	7190097	1647660	12420	2011756	2711505	4567173	2310443	1320827	1458251	1382902	2767846	1599770	6907494	3278948	903078	3.63851e+06	3.78795e+06	2.32571e+06	1.61811e+06
	1057	sp|Q8CI71|VPS50_MOUSE	S558	sp|Q8CI71|VPS50_MOUSE S558	577781	1659396	1342679	248638	2062819	4141289	7189009	1648036	2202831	2010927	2711101	4566785	2310606	1228575	1458544	1383219	0	1599745	6906163	3280100	957124	2946502	3.76029e+06	2872911	1595236
	1058	sp|Q8CI71|VPS50_MOUSE	S560	sp|Q8CI71|VPS50_MOUSE S560	577838	0	1576854	0	2063025	4142477	7189203	1647684	2085595	2011035	2711093	4568192	2310556	1228094	1458250	0	2767310	1599780	6907331	3279458	538673	3.63847e+06	3.7606e+06	2.84398e+06	1249225
	1059	sp|Q7TN29|SMAP2_MOUSE	S218	sp|Q7TN29|SMAP2_MOUSE S218	2198619	2987681	976312	2462718	5090108	3906516	26098908	1713605	0	53680	3936495	7620788	1014871	1014573	2033701	2367801	1633402	2602818	0	972795	2.15633e+06	1.30225e+06	9.20228e+06	2.90274e+06	1.60774e+06
	1060	sp|Q7TN29|SMAP2_MOUSE	S223	sp|Q7TN29|SMAP2_MOUSE S223	2196568	2925515	828023	2630249	7041770	7068577	26115448	582802	1124463	16460837	3105209	2185861	996915	0	502072	1978372	1634207	2593322	0	0	2.14509e+06	1.05688e+06	1.02021e+07	5.71909e+06	869340
	1061	sp|Q3TDQ1|STT3B_MOUSE	S494	sp|Q3TDQ1|STT3B_MOUSE S494	12855722	14799865	8811008	4806998	13745374	9128704	10308817	4078679	6255529	2759169	11747166	14701996	7867671	3653379	5940862	3343534	0	0	6389057	14065859	1.03184e+07	5113729	9.31539e+06	8865965	5.20136e+06
	1062	sp|O09044|SNP23_MOUSE	S109	sp|O09044|SNP23_MOUSE S109	8555913	14078196	9553985	4352867	14328703	12332470	14024820	10872940	10117292	23082270	12269591	24365626	8997188	4777923	8152103	5880303	20689096	12593601	21537664	23632326	9.13524e+06	1.96132e+07	1.28897e+07	1.74587e+07	6.95188e+06
	1063	sp|Q80X82|SYMPK_MOUSE	S1255	sp|Q80X82|SYMPK_MOUSE S1255	2517963	5995360	8327047	8603824	13726440	22627118	18568414	9879192	14279102	16886062	10301963	12447757	12427862	12740991	14010476	18610276	25878590	20734052	39114400	23006204	6.36105e+06	2.71833e+07	16200291	13478721	1.44474e+07
	1064	sp|Q80X82|SYMPK_MOUSE	S1260	sp|Q80X82|SYMPK_MOUSE S1260	2517931	5995372	8899603	8403522	13726173	22622838	18567064	9879532	14274853	16891806	10297848	12428779	12428652	12738749	14007143	18611338	25878768	20734164	38748600	23059852	6454107	27105346	1.61989e+07	1.34733e+07	1.44465e+07
	1065	sp|Q80X82|SYMPK_MOUSE	T1269	sp|Q80X82|SYMPK_MOUSE T1269	6666090	8142055	7407033	7773366	12727169	10590064	19992278	6749149	11938567	10304098	17530872	18858024	7651400	6103166	6297344	6047222	7611007	11146280	20848828	14097266	7497136	1.34258e+07	12514665	1.46579e+07	6524783
	1066	sp|Q80X82|SYMPK_MOUSE	S1271	sp|Q80X82|SYMPK_MOUSE S1271	6549844	7807438	7485294	7949917	13073319	10297934	19971456	7372632	11940280	10740878	17828982	18924710	7629885	6056586	6248868	5769164	7837273	11146280	20849394	14125725	7.44812e+06	13489668	1.26788e+07	1.48587e+07	6.42613e+06
	1067	sp|Q8K1E0|STX5_MOUSE	T115	sp|Q8K1E0|STX5_MOUSE T115	72817408	128087264	157646240	145336528	127268112	210486688	184861296	91282080	75983400	163207696	115144056	194367168	58344824	40836948	129178528	1653830	112179328	93727712	259446496	95288200	125971860	140160434	153474544	137175580	5.75035e+07
	1068	sp|P70399|TP53B_MOUSE	S266	sp|P70399|TP53B_MOUSE S266	9586346	12788640	8864093	9906512	17378159	14957499	26917397	9918832	13556411	13416285	18818833	20065729	11064133	9778561	8943223	10044910	18260160	12245357	26803170	17047676	1.02864e+07	1.85891e+07	1.7293e+07	1.64643e+07	9.95771e+06
	1069	sp|P70399|TP53B_MOUSE	S267	sp|P70399|TP53B_MOUSE S267	3612778	4156396	2906932	3429947	6755412	6910069	12273352	4809648	5730083	5875279	7893146	8554800	4213580	3967758	3174133	3488035	10022440	7249328	13750981	7822400	3.52651e+06	9.71129e+06	7.68712e+06	7013327	3.71088e+06
	1070	sp|P70399|TP53B_MOUSE	S380	sp|P70399|TP53B_MOUSE S380	5828204	8401039	10139444	6679389	12607773	15597513	32254140	8189253	11575229	10404125	25504978	14901490	6641816	8174978	8560119	8400527	15794321	10984175	24103118	16261380	7762019	1.67857e+07	1.71622e+07	1.55965e+07	7944360
	1071	sp|P70399|TP53B_MOUSE	T383	sp|P70399|TP53B_MOUSE T383	15879522	8401039	10137939	6660915	12607773	15596110	32254140	8189253	11575229	10405626	25504978	14901490	6584098	8179668	8560119	8413889	15794992	10984175	24103118	16261380	1.02699e+07	1.67859e+07	17161819	1.55968e+07	7.93444e+06
	1072	sp|P70399|TP53B_MOUSE	S551	sp|P70399|TP53B_MOUSE S551	5859005	6820450	6316251	7716538	12531517	12748507	22229838	8238470	10045889	10093618	11320518	11807900	10883890	7172103	10158948	8464708	9267382	9784618	17774036	11219415	6678061	1.20114e+07	13937083	1.0817e+07	9.16991e+06
	1073	sp|P70399|TP53B_MOUSE	S554	sp|P70399|TP53B_MOUSE S554	5858676	6820483	6314957	7716215	12529673	12746621	22161780	8336464	10211337	10093538	11320430	11822407	10883915	7172360	10159287	8466986	9506362	9782308	17766072	11219548	6.67758e+06	1.20686e+07	1.39436e+07	10861928	9170637
	1074	sp|P70399|TP53B_MOUSE	S556	sp|P70399|TP53B_MOUSE S556	97885	0	6314876	0	12544607	12749610	22017576	8240142	10044721	10093680	0	11808448	10882710	4057434	10157947	8466109	9259522	9784816	17777378	11527492	1.60319e+06	12087302	1.3888e+07	7.98671e+06	8391050
	1075	sp|P70399|TP53B_MOUSE	S1456	sp|P70399|TP53B_MOUSE S1456	2061623	4816792	5736321	857275	3515	3124691	463866	2273522	5532680	4092718	4828966	6284144	915142	1855064	2443014	3141704	5772886	5123084	7706021	4348437	3.368e+06	5737607	1.4664e+06	5184627	2088731
	1076	sp|Q80Z37|TOPRS_MOUSE	S98	sp|Q80Z37|TOPRS_MOUSE S98	3487253	4708303	5415680	4989982	7050223	8402599	9089082	5212049	6258896	7070232	7359952	10199854	5386910	4446339	6335126	6171609	7995939	6526563	13562115	8594737	4.6503e+06	9.16984e+06	7.43849e+06	7.72223e+06	5584996
	1077	sp|Q80Z37|TOPRS_MOUSE	S101	sp|Q80Z37|TOPRS_MOUSE S101	3469985	4708581	5503120	4904398	7050215	8401314	9075953	5211336	6256420	7071680	7360681	10199793	5386958	4446134	6425309	6171461	7997109	6525618	13562100	8594099	4646521	9.16973e+06	7.4347e+06	7.72214e+06	5.60747e+06
	1078	sp|Q80Z37|TOPRS_MOUSE	S1015	sp|Q80Z37|TOPRS_MOUSE S1015	1724732	0	2972765	1261411	1033131	2279902	3142009	1460899	2247820	3265440	3148350	7217273	919126	2642888	3045493	3507881	0	4500896	4314263	3279615	1489727	3.02369e+06	1.97899e+06	3.96972e+06	2528847
	1079	sp|F6SEU4|SYGP1_MOUSE	Y115	sp|F6SEU4|SYGP1_MOUSE Y115	21336704	29556686	23606984	22552906	2469780	16753957	23433136	16631586	18612418	18206132	20638692	21665926	692330	15896984	24380330	16307855	17605998	19729242	29226356	19594332	24263320	21538982	1.48221e+07	19780792	1.43194e+07
	1080	sp|Q9ER72|SYCC_MOUSE	S389	sp|Q9ER72|SYCC_MOUSE S389	16274	1130548	1978160	29078	3755397	9612134	9636187	2324490	558341	2321138	2515880	1812235	1512351	2664598	2366762	2950462	0	4396970	10121187	3596148	788515	4.52858e+06	6332052	1.8019e+06	2.37354e+06
	1081	sp|Q9ER72|SYCC_MOUSE	S387	sp|Q9ER72|SYCC_MOUSE S387	2626925	3901480	2326356	188110	2662601	1910101	9787029	2674758	2456636	941245	4465764	7329507	282518	844723	194613	329578	0	1603363	7608982	1343521	2.26072e+06	2.63897e+06	4.25862e+06	3798288	412858
	1082	sp|Q62261|SPTB2_MOUSE	S2101	sp|Q62261|SPTB2_MOUSE S2101	97387672	130958608	124126512	113361640	171567888	168174560	273726752	109701520	156999792	190897760	210903360	257255648	100829328	93967784	116531176	110140776	279234688	164781600	311643968	199766560	116458608	238856704	180792680	204014140	105367266
	1083	sp|Q62261|SPTB2_MOUSE	S2159	sp|Q62261|SPTB2_MOUSE S2159	1411484	2791022	1372355	299603	1224846	520945	5810715	1807729	16329	0	1567006	4185178	188530	2950657	271398	2321340	166253	649330	1606644	536776	1468616	739751	2.34106e+06	1.44213e+06	1.43298e+06
	1084	sp|Q62261|SPTB2_MOUSE	T2335	sp|Q62261|SPTB2_MOUSE T2335	5242180	7070942	6249013	6201263	8091418	6198466	11472580	8211428	10877723	12148171	9966330	9491092	5291524	4467971	5234042	5813120	15889423	9478837	17104960	10503747	6.19085e+06	1.32442e+07	8493473	10620829	5.20166e+06
	1085	sp|Q62261|SPTB2_MOUSE	S2338	sp|Q62261|SPTB2_MOUSE S2338	5242378	7070407	6250080	6201251	8090068	6199164	11472557	8211390	10875141	12356712	9968354	9491117	5294428	4467699	5233736	5813230	15889933	9366381	17105344	10503735	6191029	1.32163e+07	8.49329e+06	10672831	5.20227e+06
	1086	sp|Q62261|SPTB2_MOUSE	S2339	sp|Q62261|SPTB2_MOUSE S2339	5241274	7070407	6311987	6200259	8090646	6199291	11476915	8211390	10875095	12148157	9965921	9020415	5290252	4467714	5233257	5812968	15886912	9942169	17105092	10503532	6.20598e+06	1.33594e+07	8.49456e+06	10502397	5.20105e+06
	1087	sp|Q8BJ05|ZC3HE_MOUSE	S74	sp|Q8BJ05|ZC3HE_MOUSE S74	3072384	4087425	2963330	0	5885400	2948403	11980290	6343317	8199240	5580336	8820033	7630825	7100237	4065552	5876972	5422114	7671174	5288232	11525676	8085193	2.53078e+06	8.14257e+06	6.78935e+06	7.55761e+06	5.61622e+06
	1088	sp|Q8BJ05|ZC3HE_MOUSE	S308	sp|Q8BJ05|ZC3HE_MOUSE S308	86382	0	91296	107334	752167	887465	7054419	401342	212492	125950	136007	131896	187343	767603	369743	493564	0	158188	1548136	510155	71253	554120	2.27385e+06	151586	454563
	1089	sp|Q99M28|RNPS1_MOUSE	S51	sp|Q99M28|RNPS1_MOUSE S51	782409	319472	1496740	701872	993793	705995	1022579	331381	1771152	1283568	1675161	1622113	820203	798556	785385	834336	1906020	1325692	1113848	450805	825123	1.19909e+06	763437	1.588e+06	809620
	1090	sp|Q6NS46|RRP5_MOUSE	S1467	sp|Q6NS46|RRP5_MOUSE S1467	2817586	3448962	7650795	3832327	20208822	17757034	12372625	10102968	18479502	14412463	18616614	19896828	13338287	8926894	10406071	11322436	13272655	8899937	21579378	15532341	4.43742e+06	1.48211e+07	1.51104e+07	1.78514e+07	10998422
	1091	sp|Q6NS46|RRP5_MOUSE	S1469	sp|Q6NS46|RRP5_MOUSE S1469	81938	248195	1417293	675352	2035671	2053074	722346	500013	1336341	779910	137911	1831724	984203	1225440	1991284	1503164	163758	786173	1032500	1144889	605694	781830	1327776	1.02147e+06	1.42602e+06
	1092	sp|Q8BYC6|TAOK3_MOUSE	S323	sp|Q8BYC6|TAOK3_MOUSE S323	1259075	1416013	1636657	347449	1634276	1646295	1601615	1093709	2138439	917528	0	4080847	1328657	1386109	1996882	1943161	962386	836491	1788516	1794873	1.1648e+06	1.34557e+06	1.49397e+06	1.7842e+06	1.6637e+06
	1093	sp|Q8BYC6|TAOK3_MOUSE	S355	sp|Q8BYC6|TAOK3_MOUSE S355	6634217	5989012	4876171	7105037	10540921	6416474	14331817	7151835	10464271	6829143	6345815	11804166	8944246	4872696	5589514	5202434	7738242	6944839	12336744	11034480	6.15111e+06	9.51358e+06	9.61026e+06	8.86085e+06	6.15222e+06
	1094	sp|Q8BYC6|TAOK3_MOUSE	S358	sp|Q8BYC6|TAOK3_MOUSE S358	4633872	4472411	3926863	5785486	7657549	4083928	16196817	4250535	6755323	4420610	4448908	7642022	6513946	3990104	4808432	4616608	0	4411507	6889066	6980893	4704658	4.57037e+06	8.04721e+06	5.81672e+06	4.98227e+06
	1095	sp|Q5SSZ5|TENS3_MOUSE	S768	sp|Q5SSZ5|TENS3_MOUSE S768	15852750	21492921	22184860	20346758	20455246	19013437	31769670	19572252	29834169	28091359	29410886	45164518	16542891	18562224	18329020	22907941	47093829	24390992	68043888	41211195	1.99693e+07	45184976	2.27027e+07	33125233	19085519
	1096	sp|Q5SSZ5|TENS3_MOUSE	Y772	sp|Q5SSZ5|TENS3_MOUSE Y772	6849324	10109042	9759642	9213188	9341530	8259498	10033236	6174541	11623715	9118643	12214167	18229002	6476895	8767426	8726798	8792315	14359747	9068752	23569928	15521122	8982799	1.56299e+07	8.4522e+06	1.27964e+07	8.19086e+06
	1097	sp|Q08122|TLE3_MOUSE	S200	sp|Q08122|TLE3_MOUSE S200	2623284	3890896	4735889	4403678	7392644	6743445	10214707	2710667	4169032	4290548	4546065	7238062	3228699	1284888	2541071	3349037	4800992	3741494	9519354	4185677	3.91344e+06	5.56188e+06	6.76537e+06	5.06093e+06	2.60092e+06
	1098	sp|Q08122|TLE3_MOUSE	S202	sp|Q08122|TLE3_MOUSE S202	2514789	3891459	4626528	4487221	7392752	6745740	10412707	2710448	4178682	4113105	4546164	7238813	3229476	1324704	2541270	3348432	4800830	3743260	9520022	4185605	3.88e+06	5.56243e+06	6.81541e+06	5019191	2.61097e+06
	1099	sp|Q08122|TLE3_MOUSE	S285	sp|Q08122|TLE3_MOUSE S285	6933214	6768942	6613404	7410607	13020198	8891337	23192884	4644009	6177798	3044284	6569664	8147110	5312588	147203	4256477	4658837	6946141	6347367	13402734	6567606	6.93154e+06	8315962	12437107	5984714	3.59378e+06
	1100	sp|Q6NVE8|WDR44_MOUSE	S49	sp|Q6NVE8|WDR44_MOUSE S49	2470217	3666481	3668042	2122453	4654164	4647691	6673693	4116513	4508440	3224164	4823687	6642882	2672487	3026199	2316425	2717783	5188058	3972739	9735250	4839521	2.9818e+06	5933892	5.02302e+06	4.79979e+06	2.68322e+06
	1101	sp|Q6NVE8|WDR44_MOUSE	T402	sp|Q6NVE8|WDR44_MOUSE T402	8293301	3447606	6636072	2371267	4150837	7377222	4670499	5079801	12258862	5548765	5125156	10986222	3085642	7670114	4731758	5798078	8128016	7527589	11861329	12437615	5.18706e+06	9.98864e+06	5.31959e+06	8.47975e+06	5321398
	1102	sp|Q6NVE8|WDR44_MOUSE	S398	sp|Q6NVE8|WDR44_MOUSE S398	3144384	3122189	4037668	2374373	3754122	6877539	4563476	4807048	5365632	3350863	0	5098653	3175478	5786922	4732980	4310575	0	5815122	6252427	7837191	3.16965e+06	4976185	5.00055e+06	3453787	4.50149e+06
	1103	sp|Q71FD5|ZNRF2_MOUSE	S17	sp|Q71FD5|ZNRF2_MOUSE S17	8934948	17224050	16677433	12110393	25909568	20297916	26837924	18912708	25209520	23943958	24611696	33372506	26397586	17751198	20027308	24345008	18677454	14493289	25103842	20848798	13736706	1.97808e+07	22989529	26784420	22130275
	1104	sp|Q9JJG0|TACC2_MOUSE	S137	sp|Q9JJG0|TACC2_MOUSE S137	345024	524502	512969	23682	9255729	12461108	25304440	849966	4420684	2646686	2107042	3428502	3271525	2540035	4012824	3286616	0	141061	12893180	4285819	351544	4330015	1.19678e+07	3.15073e+06	3277750
	1105	sp|Q9JJG0|TACC2_MOUSE	S140	sp|Q9JJG0|TACC2_MOUSE S140	345797	524513	512993	181855	9254905	12519098	284667	1332363	4420232	2645071	2109533	1775822	3273163	2489017	4070743	3285080	1782914	4449203	12889963	4287699	391290	5.85244e+06	5.84776e+06	2.73766e+06	3.2795e+06
	1106	sp|Q9JJG0|TACC2_MOUSE	T345	sp|Q9JJG0|TACC2_MOUSE T345	511904	792387	599692	323283	2329739	5354864	9653723	783118	2549342	1368600	1050420	0	1129337	679152	1756874	1694057	0	1943542	4368610	520697	556816	1.70821e+06	4530361	1.24209e+06	1314855
	1107	sp|Q9JJG0|TACC2_MOUSE	S509	sp|Q9JJG0|TACC2_MOUSE S509	3024800	3295715	5338556	4283752	25893858	32433480	50810540	8936160	16522825	9970074	10385018	9380163	17586574	10425364	18146534	11600764	0	16209403	34685948	15363845	3.98571e+06	16564799	2.95185e+07	11564520	14439809
	1108	sp|Q8BXB6|SO2B1_MOUSE	S20	sp|Q8BXB6|SO2B1_MOUSE S20	32587161	63828576	21804467	20897884	43687679	14726420	16909288	29485649	46107247	61099583	34459626	52649574	16668558	34380154	22885899	23276650	71615075	57460655	49364295	115829318	34779522	7.35673e+07	26202259	4.8579e+07	2.43028e+07
	1109	sp|Q64127|TIF1A_MOUSE	S808	sp|Q64127|TIF1A_MOUSE S808	1102047	1876839	2217080	1750178	3772314	3770904	6533153	2772127	3001146	4213414	2938981	5260510	2964185	2026237	2900519	2384893	3666115	3552699	8557958	3140740	1736536	4729378	4.21212e+06	3.85351e+06	2.56896e+06
	1110	sp|Q64127|TIF1A_MOUSE	S811	sp|Q64127|TIF1A_MOUSE S811	0	1876467	2217790	2019970	3771540	3770932	6533207	2772583	3072184	4213771	2939012	5088852	3120156	2026131	2900225	2384940	0	3552471	8557983	3145601	1.52856e+06	3.81401e+06	4.21207e+06	3.82845e+06	2607863
	1111	sp|Q60949|TBCD1_MOUSE	S1240	sp|Q60949|TBCD1_MOUSE S1240	0	0	1063284	0	0	1402455	0	0	230378	907	660106	3097678	0	587394	0	0	1684086	864044	2984271	2155867	265821	1922067	350614	997267	146848
	1112	sp|Q9WTR1|TRPV2_MOUSE	S79	sp|Q9WTR1|TRPV2_MOUSE S79	179767	3312869	240023	600867	1970387	810683	1150061	4192957	1085425	6140591	0	2740092	4693530	717172	1094351	680641	6030515	3319503	6427325	4033317	1.08338e+06	4952665	2031022	2491527	1.79642e+06
	1113	sp|Q8BU14|SEC62_MOUSE	S116	sp|Q8BU14|SEC62_MOUSE S116	0	177701	0	343365	0	363401	396176	251323	820610	394688	0	0	571695	295324	624765	311709	0	371173	0	788673	130266	289962	252725	303824	450873
	1114	sp|Q8BU14|SEC62_MOUSE	T374	sp|Q8BU14|SEC62_MOUSE T374	10610699	17675750	10250089	5429009	8960326	8576312	5183130	5698748	10292364	5722252	6143364	10903810	10785749	9112327	12424831	7555793	49856	0	7149291	10878517	1.09914e+07	4519416	7104629	8.26545e+06	9969675
	1115	sp|P16254|SRP14_MOUSE	S43	sp|P16254|SRP14_MOUSE S43	68022264	77569055	86077067	74621633	161807974	126363203	312398324	59085692	104670010	66375795	110130113	129069189	73805240	84581053	70155400	71818968	126229395	104783388	293826142	129597847	7.65725e+07	163609193	1.64914e+08	1.02561e+08	7.50902e+07
	1116	sp|P16254|SRP14_MOUSE	S44	sp|P16254|SRP14_MOUSE S44	59968660	69195264	77360920	67617368	149595168	117108856	274725568	55246028	97736512	66054680	103163184	117451080	67096884	80354784	64206756	67325552	111797784	96789376	265375792	119076872	68535553	148259956	149168905	96101364	69745994
	1117	sp|Q6NV83|SR140_MOUSE	T918	sp|Q6NV83|SR140_MOUSE T918	1176017	623995	2706498	2860448	5410050	3529942	5378490	3292055	7127850	450871	8766025	8392922	3126417	3359598	553316	2866287	7734700	6244399	3135140	2572790	1.84174e+06	4.92176e+06	4.40263e+06	6184417	2.4764e+06
	1118	sp|Q6NV83|SR140_MOUSE	S929	sp|Q6NV83|SR140_MOUSE S929	646663	491244	497631	380637	1572787	293325	1753090	414423	1556081	643616	34810	2081649	912708	550204	806371	80648	1838099	1019492	1816141	1025521	504044	1.42481e+06	1.00841e+06	1079039	587483
	1119	sp|Q6NV83|SR140_MOUSE	S945	sp|Q6NV83|SR140_MOUSE S945	822014	51285	1015303	747315	3084731	1755199	2778084	647576	1988028	1548091	1321783	2659389	1821140	602872	1169944	945050	3967919	2550253	3355011	2766346	658979	3.15988e+06	2.0664e+06	1.87932e+06	1.13475e+06
	1120	sp|B9EKI3|TMF1_MOUSE	S339	sp|B9EKI3|TMF1_MOUSE S339	6814652	9702380	11932455	11812761	24523238	25560380	31604056	16286862	15319304	17880474	17102006	25464216	16544588	13058862	16886998	16056457	24139994	20020914	47631592	22130588	10065562	28480772	24493634	18941500	1.56367e+07
	1121	sp|B9EKI3|TMF1_MOUSE	S396	sp|B9EKI3|TMF1_MOUSE S396	363108	1211722	554547	863791	0	233507	0	362733	945268	0	2180248	119674	305184	426297	904890	775612	0	488132	250846	192397	748292	232844	149060	811298	602996
	1122	sp|Q8VDJ3|VIGLN_MOUSE	S30	sp|Q8VDJ3|VIGLN_MOUSE S30	44736888	66567384	81997280	62700388	117380736	183820800	254456640	83474280	111560400	114646096	130223816	173513376	80284200	71203440	97498456	86073200	163732752	122271440	295566880	148409584	64000485	182495164	159783114	132485922	83764824
	1123	sp|O35892|SP100_MOUSE	T208	sp|O35892|SP100_MOUSE T208	0	201681	1405297	221148	0	4325542	0	0	3770696	809863	4786949	7539009	672454	3026805	3741819	1307727	491441	893266	10757187	2208841	457032	3.58768e+06	1.08139e+06	4.22663e+06	2.1872e+06
	1124	sp|O35892|SP100_MOUSE	T312	sp|O35892|SP100_MOUSE T312	13081135	16616699	12596948	10013908	35904379	21558389	49348832	11264470	18468263	14684323	29635392	54829456	22323192	11810934	14617714	7965773	22242867	9776644	45699709	16462424	1.30772e+07	23545411	2.9519e+07	2.94044e+07	1.41794e+07
	1125	sp|O35892|SP100_MOUSE	S313	sp|O35892|SP100_MOUSE S313	1811596	2268914	2399253	2177106	6826859	4479672	9462915	246242	2117877	1710152	3753368	8662463	4239541	1970483	3683047	2659322	1041201	0	8502786	2771147	2.16422e+06	3.07878e+06	5253922	4060965	3.1381e+06
	1126	sp|O35892|SP100_MOUSE	S317	sp|O35892|SP100_MOUSE S317	1811383	2268964	2398038	2177574	5965263	4479354	9462615	2221372	2154553	1708768	3753091	0	4239472	1971128	3683246	2658916	1040922	0	8394557	2770671	2.16399e+06	3.05154e+06	5532151	1904103	3.13819e+06
	1127	sp|P28661|SEPT4_MOUSE	S324	sp|P28661|SEPT4_MOUSE S324	12380469	18448324	20036600	10318931	11634579	22230502	27649754	16471355	18868304	19600800	28528230	37746284	11931514	17434436	21593670	18997068	13793713	15289311	40291128	22199040	15296081	22893298	1.94965e+07	2.61859e+07	17489172
	1128	sp|Q923Q2|STA13_MOUSE	S132	sp|Q923Q2|STA13_MOUSE S132	2604500	2946065	3573316	2154493	2892220	4023573	8143058	1776675	2263061	410911	88849	6132959	2424522	481649	560429	734590	163449	1303192	7420060	3135810	2.81959e+06	3.00563e+06	4.20888e+06	2223945	1.0503e+06
	1129	sp|Q91VH2|SNX9_MOUSE	S172	sp|Q91VH2|SNX9_MOUSE S172	1188567	1484469	1896541	386363	956300	650784	1367713	589668	45908	1044398	2905999	0	636568	555968	967394	1133448	197631	0	771915	0	1238985	242386	891116	999076	823344
	1130	sp|Q91VH2|SNX9_MOUSE	S180	sp|Q91VH2|SNX9_MOUSE S180	1188252	1486381	1896408	0	0	856903	1367556	606272	2187868	1044303	2906430	2383878	0	556321	967462	1133899	0	1191222	852236	1103481	1.14276e+06	786735	707683	2.13062e+06	664420
	1131	sp|O88343|S4A4_MOUSE	T253	sp|O88343|S4A4_MOUSE T253	2645057	5562804	2701857	2118557	18839394	10337023	14836953	7614229	12004467	15937250	4846754	12338558	7774688	4424631	8366204	4850662	24736146	11504997	20077742	30349080	3.25707e+06	2.1667e+07	1.29069e+07	1.12818e+07	6.35405e+06
	1132	sp|O88343|S4A4_MOUSE	S254	sp|O88343|S4A4_MOUSE S254	21774505	26269156	10506690	9158921	41110634	16975740	35267196	19981943	35199577	33468174	23663101	47678804	14821703	9507735	14391735	11084971	40868529	21964768	36889436	63163786	16927318	4.07216e+07	2.83339e+07	35002414	12451536
	1133	sp|O88343|S4A4_MOUSE	S255	sp|O88343|S4A4_MOUSE S255	2645062	5557853	2597358	2118673	18839464	10335910	14843456	7613296	12004492	15669858	4845840	12338327	7775803	4423717	8366186	4850606	24732056	11590596	20242258	30345134	3.22974e+06	21727511	1.2908e+07	1.12146e+07	6354078
	1134	sp|O88343|S4A4_MOUSE	S256	sp|O88343|S4A4_MOUSE S256	2644631	5565578	2767277	2118352	18839394	10335596	14846004	7612816	11999563	15535498	4850195	12338736	7774687	4424094	8365727	4850634	24735632	11865875	19908274	30346012	3.27396e+06	2.17139e+07	1.29085e+07	11180998	6.35379e+06
	1135	sp|O88343|S4A4_MOUSE	S261	sp|O88343|S4A4_MOUSE S261	2647121	5554806	2597720	2194468	18842338	10335884	14845447	7613805	12002815	15669731	4846580	12341723	7775766	4424380	8366208	4849943	24732048	11735690	19711762	30350510	3.24853e+06	2.16325e+07	1.29094e+07	1.12152e+07	6.35407e+06
	1136	sp|Q6PDG5|SMRC2_MOUSE	T277	sp|Q6PDG5|SMRC2_MOUSE T277	7742379	10286845	12037071	7939047	16055643	16068514	19041964	9723349	13548907	12659104	16811142	23523598	8747386	9998126	10636338	11466559	11479444	11378978	24913654	13574325	9.50134e+06	1.53366e+07	1.52224e+07	1.66357e+07	1.02121e+07
	1137	sp|Q6PDG5|SMRC2_MOUSE	S282	sp|Q6PDG5|SMRC2_MOUSE S282	16307838	23079904	25342807	20260224	44358839	42217366	57371868	26224139	31832305	37514491	44677824	69633316	24229083	21277686	22038718	24310980	36757047	32046668	70427466	39218868	2.12477e+07	4.46125e+07	42543053	45914484	2.29641e+07
	1138	sp|Q6PDG5|SMRC2_MOUSE	S285	sp|Q6PDG5|SMRC2_MOUSE S285	7741645	10464251	12036829	7511257	16024659	16536482	19264284	9934015	13024721	12657412	16805632	23561108	8746041	9994808	10635686	11158739	11477964	11374231	24922410	13589803	9.4385e+06	15341102	15439860	1.65122e+07	1.01338e+07
	1139	sp|Q6PDG5|SMRC2_MOUSE	S301	sp|Q6PDG5|SMRC2_MOUSE S301	124858203	109548646	121676766	118123179	239909871	166589375	333556182	107966627	191585336	147526070	214961484	296117382	161957975	102448693	117002724	102067118	269523272	179356066	337761122	215723027	1.18552e+08	2.50591e+08	2.12006e+08	212547568	1.20869e+08
	1140	sp|Q6PDG5|SMRC2_MOUSE	S303	sp|Q6PDG5|SMRC2_MOUSE S303	125010147	109654694	121908142	118542299	239077103	166217491	333324934	107282287	191830160	147448990	215054644	294979158	161938655	103549605	116060628	102198414	195936204	179357602	338048498	216372283	1.18779e+08	2.32429e+08	2.11475e+08	212328238	1.20937e+08
	1141	sp|G5E870|TRIPC_MOUSE	S311	sp|G5E870|TRIPC_MOUSE S311	191816	5097169	8926769	2717111	24606040	28711256	50574896	8865383	6942370	17618278	18853062	3320975	2041875	9029038	14976647	9809677	34659692	11790594	66306328	29425936	4.23322e+06	3.55456e+07	2.81894e+07	1.16837e+07	8.96431e+06
	1142	sp|G5E870|TRIPC_MOUSE	S921	sp|G5E870|TRIPC_MOUSE S921	4792253	6611049	5968704	5810174	21555612	9828794	30597086	13148199	13833056	7780463	17303338	24446916	14336451	6816554	12898499	7784092	16007840	7442017	20682586	14166635	5795545	1.45748e+07	1.87824e+07	1.58409e+07	10458899
	1143	sp|G5E870|TRIPC_MOUSE	S924	sp|G5E870|TRIPC_MOUSE S924	4790966	6057353	5968652	5813018	21553278	4318588	30606810	329255	13613709	7389524	17309266	738615	14325842	6816187	13387938	7782567	16767533	7446325	19785120	14150767	5.6575e+06	1.45374e+07	1.4202e+07	9.76278e+06	1.05781e+07
	1144	sp|A2ALU4|SHRM2_MOUSE	S234	sp|A2ALU4|SHRM2_MOUSE S234	6242763	7613122	7617211	7846697	10315762	10658259	8473339	7966521	7993013	11215462	13980932	567489	6140667	5638112	6484033	7704752	753366	7782986	28776	11536456	7.32995e+06	5025396	9.35347e+06	8439224	6491891
	1145	sp|A2ALU4|SHRM2_MOUSE	S235	sp|A2ALU4|SHRM2_MOUSE S235	5868704	7579788	7615838	7854069	10312062	10658456	8474627	8055877	7993801	11013484	13981080	14334559	6220502	5639158	6434800	7705568	11324045	7385345	13862411	11730950	7.2296e+06	1.10757e+07	9.37526e+06	11830731	6500007
	1146	sp|A2ALU4|SHRM2_MOUSE	S934	sp|A2ALU4|SHRM2_MOUSE S934	4819022	5940739	4114906	3205123	3113657	6426669	8974242	5063240	5988988	6179372	8317659	10619934	4432269	3598956	5983862	4880756	5750510	5006708	11971660	8233689	4.51995e+06	7.74064e+06	5894452	7.77649e+06	4.72396e+06
	1147	sp|A2ALU4|SHRM2_MOUSE	S956	sp|A2ALU4|SHRM2_MOUSE S956	8392359	10537929	8783397	5936011	12646571	11176627	17107360	7475240	15429528	9610743	14656160	16272625	8895502	5672442	8469785	6677217	13822415	10952107	20170678	15263515	8412424	1.50522e+07	1.21014e+07	13992264	7.42874e+06
	1148	sp|A2ALU4|SHRM2_MOUSE	S958	sp|A2ALU4|SHRM2_MOUSE S958	8413174	10537271	8783397	6015877	12646443	11175332	17110050	7383190	15434399	9813732	14527364	16273094	8891815	5672774	8468327	6677217	13824470	10952136	20169886	15261495	8.43743e+06	1.5052e+07	1.20788e+07	1.40121e+07	7.42753e+06
	1149	sp|A2ALU4|SHRM2_MOUSE	S959	sp|A2ALU4|SHRM2_MOUSE S959	8392359	10537929	8783397	5936011	0	11176627	0	7473844	15434399	9610743	14658871	16272625	8895502	5672442	8469785	6694677	13822323	10952107	0	15263515	8412424	1.00095e+07	4.66262e+06	1.39942e+07	7.4331e+06
	1150	sp|A2ALU4|SHRM2_MOUSE	S1163	sp|A2ALU4|SHRM2_MOUSE S1163	3030627	2467435	2489365	8920026	18643634	18714516	25693950	7960485	7711943	7462457	19712562	28948000	11385319	5757009	10390349	7697411	3271708	12893331	34384296	19525592	4.22686e+06	1.75187e+07	1.77531e+07	1.59587e+07	8807522
	1151	sp|A2ALU4|SHRM2_MOUSE	S1164	sp|A2ALU4|SHRM2_MOUSE S1164	11218600	2473610	13049376	8922849	18641190	8691340	25922366	7157274	7529375	7680022	19620158	28960972	11382783	5742578	10389325	10162589	9700886	12921814	5245689	19744624	8.91611e+06	1.19033e+07	1.5103e+07	1.59476e+07	9.41932e+06
	1152	sp|Q9CZW5|TOM70_MOUSE	T87	sp|Q9CZW5|TOM70_MOUSE T87	2949791	152	0	331059	0	1872443	2636092	193812	55162	0	6392070	19866	707255	0	1683922	1599913	0	2679977	2762011	2363165	820250	1.95129e+06	1.17559e+06	1.61677e+06	997772
	1153	sp|Q9CZW5|TOM70_MOUSE	S93	sp|Q9CZW5|TOM70_MOUSE S93	39034136	31858418	27257318	34670600	71859752	51541552	97172800	41132188	47937572	38490764	86308768	48464500	51505732	29621270	26849770	33946324	52570000	37277456	76446928	48911844	33205118	53801557	65426573	55300401	35480774
	1154	sp|Q9WTK7|STK11_MOUSE	S30	sp|Q9WTK7|STK11_MOUSE S30	5767971	9748529	9796401	7506898	17986932	13287497	18178400	14561488	15710032	21345316	16031112	25570262	7929751	6515844	9821975	11030654	368451	5735811	20712546	15037558	8.20495e+06	1.04636e+07	1.60036e+07	1.96642e+07	8824556
	1155	sp|P97789|XRN1_MOUSE	S1327	sp|P97789|XRN1_MOUSE S1327	2725259	1092308	1108283	629683	1907713	1549625	1581462	960273	2132473	1615217	2321658	2243620	1123737	879623	1000867	928484	1939874	1563826	2350012	1919396	1.38888e+06	1943277	1.49977e+06	2078242	983178
	1156	sp|Q8VEJ9|VPS4A_MOUSE	S94	sp|Q8VEJ9|VPS4A_MOUSE S94	530691	794970	1425674	1151188	2528357	2430349	2480863	796680	2948612	2248995	2155849	2090531	2474871	1608680	2417865	1706531	2620268	2199570	3105011	2150149	975631	2.51875e+06	2.05906e+06	2.361e+06	2.05199e+06
	1157	sp|Q8VEJ9|VPS4A_MOUSE	S96	sp|Q8VEJ9|VPS4A_MOUSE S96	60132	751348	847558	658013	1483334	1470546	1428810	528287	1662724	1425536	1276630	1090378	1353610	987429	1742509	1165677	1363548	387454	1694587	1074837	579263	1.13011e+06	1.22774e+06	1363817	1.31231e+06
	1158	sp|Q6P9P6|KIF11_MOUSE	T304	sp|Q6P9P6|KIF11_MOUSE T304	2129378	11290262	10848675	8413429	2252072	10256285	24045512	1933485	1723628	3332544	14871615	17062258	6864658	2077735	5206817	9521485	7892673	2401076	14046710	495854	8170436	6.20908e+06	9.62184e+06	9.24751e+06	5.91767e+06
	1159	sp|Q63ZW7|INADL_MOUSE	S481	sp|Q63ZW7|INADL_MOUSE S481	13751594	16067242	19733138	18382888	25705253	25553481	41049642	19097614	24500920	25002748	26193528	34415476	19372208	14279784	18254346	18544741	28362247	23274358	45010156	29863016	1.69837e+07	3.16274e+07	2.78515e+07	27528168	1.76128e+07
	1160	sp|Q63ZW7|INADL_MOUSE	S646	sp|Q63ZW7|INADL_MOUSE S646	170283	0	1638972	0	0	40730	212540	832208	1490224	2535178	1469401	1191587	324283	1125366	139180	1977978	316543	1036351	208795	34474	452314	399041	271370	1.6716e+06	891702
	1161	sp|Q99LG1|TMM51_MOUSE	S113	sp|Q99LG1|TMM51_MOUSE S113	8007977	7803520	2254060	4182873	3769132	2642303	3702534	3444397	5933883	4243530	0	5568737	1652262	2776137	2943163	2153553	273229	2866740	5673905	6696835	5.56211e+06	3.87768e+06	3.38959e+06	3.93654e+06	2.38128e+06
	1162	sp|Q99M51|NCK1_MOUSE	S84	sp|Q99M51|NCK1_MOUSE S84	36094280	31170326	36793408	51073048	46404244	30496452	73214296	26664262	44267488	37600988	37023128	49061776	29732750	31421538	25171248	50894732	72660176	49572408	121066984	79213152	3.87828e+07	80628180	4.41948e+07	41988345	34305067
	1163	sp|Q99M51|NCK1_MOUSE	S90	sp|Q99M51|NCK1_MOUSE S90	36061704	31165720	37041460	51007468	46279112	30503762	72112184	27984822	44277024	37553616	37022764	49066312	29665222	31402356	24945638	50895100	72646720	49578596	120855960	79194016	38819088	80568823	44219970	41979929	34227079
	1164	sp|Q62172|RBP1_MOUSE	S28	sp|Q62172|RBP1_MOUSE S28	13453591	19201078	20417042	20919940	27836928	28677600	40495409	16306706	22742916	27569149	29196045	36891236	7728686	15878240	22293964	23357139	32101806	21322338	44956171	24815962	1.84979e+07	3.07991e+07	2.83292e+07	2.90998e+07	1.73145e+07
	1165	sp|Q62172|RBP1_MOUSE	S29	sp|Q62172|RBP1_MOUSE S29	2915402	6611318	10073203	12319241	22453490	24025418	28557070	9213954	14008112	19143946	13108110	19183476	6494485	12489824	17074076	18166960	27694486	18377602	34248728	19968316	7979791	25072283	21062483	16360911	1.35563e+07
	1166	sp|Q64511|TOP2B_MOUSE	S1386	sp|Q64511|TOP2B_MOUSE S1386	1159204	2417350	771348	519429	26673311	24390301	32286798	20431811	41256502	27223872	33210355	39699648	18068949	10692369	17328106	13283883	39785851	41016331	84328420	50236328	1.21683e+06	5.38417e+07	2.59456e+07	3.53476e+07	1.48433e+07
	1167	sp|Q64511|TOP2B_MOUSE	S1443	sp|Q64511|TOP2B_MOUSE S1443	2712691	2230514	2681568	360851	11806936	15978707	20372668	9110094	21174618	16227326	25636384	29824254	4216098	3573507	9402741	9739370	31224122	20842542	56335808	31921272	1996406	35080936	1.43171e+07	2.32156e+07	6732929
	1168	sp|Q64511|TOP2B_MOUSE	S1452	sp|Q64511|TOP2B_MOUSE S1452	0	0	2684292	0	0	15982349	20366776	9112013	21174604	16230554	25818554	29825208	4477164	3578111	9399296	9739633	30970424	20816574	56332756	31913512	671073	3.50083e+07	1.13653e+07	23262230	6798551
	1169	sp|Q64511|TOP2B_MOUSE	S1508	sp|Q64511|TOP2B_MOUSE S1508	0	1011560	0	421633	0	0	1770090	0	320761	0	0	864457	1952153	138527	0	0	0	9322	10472814	4335916	358298	3704513	442522	296304	522670
	1170	sp|Q64511|TOP2B_MOUSE	S1536	sp|Q64511|TOP2B_MOUSE S1536	190189	0	118165	229011	15076596	14522485	14568624	5357708	14646108	11637678	5730251	25719103	3785422	2743865	5083935	2302747	14075111	8545740	33839553	20182950	134341	1.91608e+07	1.23814e+07	14433285	3.47899e+06
	1171	sp|Q64511|TOP2B_MOUSE	S1538	sp|Q64511|TOP2B_MOUSE S1538	178724	86754	307725	228972	19946092	11709766	19633230	5357875	14701677	11645806	9811502	25716105	5831934	2743998	4988507	3351280	8367928	8581011	33994558	20181760	200544	1.77813e+07	1.41617e+07	1.54688e+07	4.22893e+06
	1172	sp|Q9WTX2|PRKRA_MOUSE	S17	sp|Q9WTX2|PRKRA_MOUSE S17	18071314	47002625	62775126	45060623	74055822	82760969	101469292	50138767	40041004	56721431	49469819	77393307	34506735	34228397	32727549	47509228	72063090	50778220	89643854	65004238	43227422	6.93724e+07	7.71062e+07	5.59064e+07	3.7243e+07
	1173	sp|Q9JHU2|PALMD_MOUSE	S378	sp|Q9JHU2|PALMD_MOUSE S378	6412398	8258280	7635840	4289522	8501729	8260751	9844726	7240110	8717694	9442797	10392757	12626308	5447750	5071664	6395216	6539737	9519992	7708839	19064186	12176227	6649010	12117311	8461829	10294889	5.86359e+06
	1174	sp|Q9JHU2|PALMD_MOUSE	S383	sp|Q9JHU2|PALMD_MOUSE S383	6415272	8259367	7642620	4287674	8501139	8262272	9717286	7241025	8716228	9644042	10393908	12627485	5298466	5072030	6443640	6538720	9518033	7707394	19067222	12177822	6.65123e+06	1.21176e+07	8.43043e+06	1.03454e+07	5838214
	1175	sp|Q9JHU2|PALMD_MOUSE	S384	sp|Q9JHU2|PALMD_MOUSE S384	6252598	8433071	7634701	4292497	8502988	8257398	9873886	7240040	8716267	9285346	10393583	12626389	5448623	5071319	6537642	6379857	9519992	7708839	19063982	12176103	6.65322e+06	12117229	8468578	1.02554e+07	5.85936e+06
	1176	sp|Q3UIL6|PKHA7_MOUSE	S532	sp|Q3UIL6|PKHA7_MOUSE S532	2406542	2784373	3505164	135673	5978436	5050676	11944632	4133092	7597252	6169898	7154182	8250717	3257106	2098654	3335238	3351647	8183157	5769246	13988905	6914408	2207938	8713929	6776709	7.29301e+06	3.01066e+06
	1177	sp|Q3UIL6|PKHA7_MOUSE	T534	sp|Q3UIL6|PKHA7_MOUSE T534	5911178	6818968	6920661	4867575	8459738	9319428	12886109	5865972	7251280	8857253	10147572	10997975	6693395	4151458	6659155	6877009	8990825	7419837	14326999	9157845	6.1296e+06	9.97388e+06	9.13281e+06	9313520	6.09525e+06
	1178	sp|P58021|TM9S2_MOUSE	T502	sp|P58021|TM9S2_MOUSE T502	2694142	79391	80697	7027507	10862615	167311	15375010	1159841	0	790456	123598	1062896	5583500	165365	187644	855202	626139	169029	26278	948365	2.47043e+06	442453	6.89119e+06	494238	1.69793e+06
	1179	sp|Q3USH5|SFSWA_MOUSE	S600	sp|Q3USH5|SFSWA_MOUSE S600	457499	73414	1448725	369317	3138330	5150621	5516258	865803	1168648	1934248	1395913	1579115	2430742	1662421	1882594	2050049	119048	553543	7686626	2184024	587239	2.63581e+06	3667753	1519481	2.00645e+06
	1180	sp|Q3USH5|SFSWA_MOUSE	S902	sp|Q3USH5|SFSWA_MOUSE S902	5670098	7372084	5787477	4365903	6796463	7083489	10420762	6887126	6842457	7100072	13128288	14499522	3413178	4864838	5235649	6332674	10694506	7884310	14947988	9696106	5.79889e+06	1.08057e+07	7796960	1.03926e+07	4.96158e+06
	1181	sp|Q9R0Q7|TEBP_MOUSE	S112	sp|Q9R0Q7|TEBP_MOUSE S112	29346978	52397260	79069576	47922516	117018560	154314032	168544512	67510656	53655740	105090976	88753000	81369368	117369224	69715120	85310520	108764416	72434160	91755360	185194960	84590912	5.21841e+07	108493848	126846940	82217271	95289820
	1182	sp|E9Q784|ZC3HD_MOUSE	S108	sp|E9Q784|ZC3HD_MOUSE S108	3486747	5615796	5615458	6349561	12986818	7292792	13890428	7233644	8839150	10113814	13937712	430929	8322017	5801068	7081428	7315176	2234136	7318281	14147736	9515448	5.26689e+06	8.3039e+06	1.03509e+07	8.3304e+06	7.12992e+06
	1183	sp|E9Q784|ZC3HD_MOUSE	S1089	sp|E9Q784|ZC3HD_MOUSE S1089	779189	165865	757382	317660	1732544	2071745	2957227	717950	1837598	1223130	192778	3224628	174304	1019851	1230541	241086	2530164	2141912	4887085	2594196	505024	3.03834e+06	1.86987e+06	1.61953e+06	666446
	1184	sp|Q8BI84|TGO1_MOUSE	S1763	sp|Q8BI84|TGO1_MOUSE S1763	30373206	41367899	30356234	26670243	24151940	26198521	33992273	22159461	18770374	23531592	29441367	41727914	13100521	11665007	11396051	11180548	34534856	28608970	67975400	49075490	3.21919e+07	45048679	2.66255e+07	2.83678e+07	1.18355e+07
	1185	sp|Q8BI84|TGO1_MOUSE	S1764	sp|Q8BI84|TGO1_MOUSE S1764	30372770	41362162	30356234	26599989	24151968	26198530	33986385	22136955	18770561	23535313	29441367	40186314	13101574	11666921	11396870	11180614	34245330	28663014	67851538	49075490	3.21728e+07	44958843	2.66185e+07	2.79834e+07	1.18365e+07
	1186	sp|Q8BI84|TGO1_MOUSE	S1765	sp|Q8BI84|TGO1_MOUSE S1765	11988434	15651324	11002719	10772183	8092101	7981091	10997274	7067482	6547928	7271995	9138966	14164616	4578240	4266336	5230757	4542000	7902696	7634302	19781914	12956227	12353665	1.20688e+07	8534487	9.28088e+06	4.65433e+06
	1187	sp|Q8BI84|TGO1_MOUSE	S1914	sp|Q8BI84|TGO1_MOUSE S1914	21101398	31326842	25127588	24687366	57321708	46484568	72383392	32086374	45121268	50538944	46147752	62092856	50772604	25318192	37999696	36240116	79772112	47165360	106986176	73336712	2.55608e+07	76815090	5.2069e+07	50975205	37582652
	1188	sp|Q7TMI3|UHRF2_MOUSE	S667	sp|Q7TMI3|UHRF2_MOUSE S667	2153534	1286146	2751171	2011518	2728220	2705655	5022275	2155329	207666	237497	4101850	3818981	1334953	1923527	436975	890445	218371	39008	1585217	1766549	2.05059e+06	902286	3.15287e+06	2.0915e+06	1146475
	1189	sp|Q62417|SRBS1_MOUSE	S184	sp|Q62417|SRBS1_MOUSE S184	502752	575504	1183122	158953	936456	5037740	6763236	2512266	5183355	3535342	5584534	2690138	218063	192152	1007994	370739	1906670	2543420	7766287	4948833	605083	4.2913e+06	3.81242e+06	4.24834e+06	447237
	1190	sp|Q62417|SRBS1_MOUSE	S431	sp|Q62417|SRBS1_MOUSE S431	1696498	8598701	7234586	4301477	6243855	9278002	5787172	6613041	2553209	10762411	6424552	8637825	1126057	6175722	5673043	3884026	1228970	9482148	15680367	2519186	5.45782e+06	7.22767e+06	6.98052e+06	7.0945e+06	4214712
	1191	sp|Q62417|SRBS1_MOUSE	S1198	sp|Q62417|SRBS1_MOUSE S1198	3088073	6343095	9753973	3703436	8946983	10065943	8081162	7910331	7306175	11379578	14257641	12776108	7850300	7038031	9183372	14309968	0	0	12111103	3703116	5.72214e+06	3.95355e+06	8.7511e+06	1.14299e+07	9.59542e+06
	1192	sp|Q62417|SRBS1_MOUSE	S1199	sp|Q62417|SRBS1_MOUSE S1199	3087953	6347740	9756643	3702186	8945523	9428531	8078613	7910267	7306688	11379578	14262313	12775808	7849337	7037829	9223611	14310123	2631138	0	12110687	3703844	5.72363e+06	4.61142e+06	8.59073e+06	1.14311e+07	9605225
	1193	sp|Q62417|SRBS1_MOUSE	S1200	sp|Q62417|SRBS1_MOUSE S1200	3077521	6501865	9755240	3712913	8947915	10118825	8063966	7913690	7883765	11378995	14261350	12778767	7843792	7035805	9191751	14313341	2629527	2755050	12112345	3701468	5.76188e+06	5.2996e+06	8761099	1.15757e+07	9.59617e+06
	1194	sp|Q62417|SRBS1_MOUSE	S1202	sp|Q62417|SRBS1_MOUSE S1202	3086368	6357853	9756493	3698605	8946270	9424729	8065549	7909573	7307862	11385470	14263140	12774503	7847561	7033852	9181852	14310268	2140815	0	12109909	3705109	5.72483e+06	4.48896e+06	8.58653e+06	1.14327e+07	9.59338e+06
	1195	sp|Q62417|SRBS1_MOUSE	S1204	sp|Q62417|SRBS1_MOUSE S1204	4385251	6963585	6223110	3335514	4628025	9018531	7189658	5299394	10193483	9125815	10586031	12025571	3331970	4187247	7148801	5479531	11279264	9024306	15763081	11920825	5226865	11996869	6533902	10482725	5.03689e+06
	1196	sp|Q62417|SRBS1_MOUSE	S1208	sp|Q62417|SRBS1_MOUSE S1208	4387039	6963574	6224115	3335843	4625694	9019272	7205066	5299054	10193749	9125676	10586220	12024572	3431782	4189784	7181894	5481132	11280235	9024991	15763246	11920834	5.22764e+06	1.19973e+07	6.53727e+06	1.04826e+07	5071148
	1197	sp|Q3TIX9|SNUT2_MOUSE	S80	sp|Q3TIX9|SNUT2_MOUSE S80	2854234	4582413	4721016	5530841	11871056	13709155	22254246	5712262	9713745	10562499	8993162	4539292	9940233	6792481	7349392	6201351	3534541	12797607	27165694	15569745	4422126	1.47669e+07	1.33867e+07	8.45217e+06	7.57086e+06
	1198	sp|Q9DBR1|XRN2_MOUSE	S447	sp|Q9DBR1|XRN2_MOUSE S447	5130721	6253537	8439325	6313609	9792780	12577192	14858430	6872534	8674346	9433826	10736237	18171518	6338146	5940446	7277574	7366541	15806474	9984666	25076944	12983997	6534298	1.5963e+07	11025234	1.1754e+07	6.73068e+06
	1199	sp|Q9DBR1|XRN2_MOUSE	S498	sp|Q9DBR1|XRN2_MOUSE S498	2220020	8268488	33908512	1244952	41058324	45651973	104233003	2664356	4081806	2666478	3020919	106038602	4794476	1057434	8739866	8850643	2304423	5757275	94505602	3124030	11410493	2.64228e+07	48401914	2.8952e+07	5.8606e+06
	1200	sp|Q9DBR1|XRN2_MOUSE	S500	sp|Q9DBR1|XRN2_MOUSE S500	2417923	8230588	33820205	1537132	43492863	45586238	104443294	3035425	4263159	3064387	4036587	108139731	6595232	1358918	9803958	9138944	4701005	6446531	94895775	4325276	11501462	2.75921e+07	49139455	29875966	6724263
	1201	sp|Q6PAM1|TXLNA_MOUSE	S514	sp|Q6PAM1|TXLNA_MOUSE S514	4206386	7298331	5901178	3892687	6272128	6926264	10380415	3469539	6480745	4553892	7517912	10565826	2951901	3215272	3656451	3467003	6537489	5140032	10497727	6899080	5.32465e+06	7268582	6.76209e+06	7.27959e+06	3.32266e+06
	1202	sp|Q6PAM1|TXLNA_MOUSE	S521	sp|Q6PAM1|TXLNA_MOUSE S521	4229760	7298288	5867316	3862178	6272128	6926128	10379718	3468781	6480191	4554530	7517682	10617604	2952192	3214660	3656410	3467068	6547807	5116866	10498073	6901330	5.31439e+06	7266019	6.76169e+06	7.2925e+06	3.32258e+06
	1203	sp|Q6PAM1|TXLNA_MOUSE	S522	sp|Q6PAM1|TXLNA_MOUSE S522	4115780	7298051	5800655	3861702	6270779	6926207	10379715	3468864	6480693	4551926	7518136	10564965	2953678	3214795	3656700	3467027	6538096	5029879	10498045	6901249	5269047	7.24182e+06	6.76139e+06	7278930	3323050
	1204	sp|E9Q6P5|TTC7B_MOUSE	S672	sp|E9Q6P5|TTC7B_MOUSE S672	3561445	4129111	3204565	1278147	4595435	3735846	6058890	4179782	5967171	4312722	7031674	9590993	2600228	2170490	3376331	4999983	8420988	5635659	9219910	8739911	3043317	8004117	4.64249e+06	6725640	3286758
	1205	sp|E9Q6P5|TTC7B_MOUSE	S676	sp|E9Q6P5|TTC7B_MOUSE S676	3616497	4128879	3091819	1270160	4595894	5079950	6060599	4181201	5967149	4666993	7019904	9590449	2598004	2171099	3375170	5000042	8422486	6005650	9219117	8713116	3.02684e+06	8.09009e+06	4979411	6.81112e+06	3.28608e+06
	1206	sp|Q99PP2|ZN318_MOUSE	S2205	sp|Q99PP2|ZN318_MOUSE S2205	1821592	1776471	3133993	2158755	5341381	8270759	7541827	4189954	3886518	4019478	3087451	6257500	4708927	3600663	4627444	4260234	7083489	6353415	14991437	6992118	2.2227e+06	8.85511e+06	6.33598e+06	4.31274e+06	4299317
	1207	sp|O08784|TCOF_MOUSE	S157	sp|O08784|TCOF_MOUSE S157	10855139	11671526	12109408	9252611	12073762	13310927	13429762	10324332	31736043	22069877	21397860	21645372	8772986	11391313	12796373	23776460	25022264	25919609	38681934	27465107	10972171	2.92722e+07	1.22847e+07	24212288	14184283
	1208	sp|O08784|TCOF_MOUSE	T164	sp|O08784|TCOF_MOUSE T164	10601323	11100652	9861294	8479570	11377390	10117662	13429762	10324332	19433482	13414929	21397860	20931158	7952156	7893219	10286388	11888586	11874641	12380735	18186728	14675550	1.00107e+07	1.42794e+07	1.13123e+07	1.87944e+07	9.50509e+06
	1209	sp|O08784|TCOF_MOUSE	S168	sp|O08784|TCOF_MOUSE S168	10612497	11104027	9857874	8482244	11376814	10117651	13433426	10322011	19881646	13417407	21396030	20931140	7951893	7892059	10293624	11876652	11598868	12381800	18185640	14675492	1.00142e+07	14210450	1.13125e+07	1.89066e+07	9503557
	1210	sp|O08784|TCOF_MOUSE	T170	sp|O08784|TCOF_MOUSE T170	12356547	11525577	12109036	8998957	13954401	13308637	14180688	10324332	31736210	22071153	21397860	21645371	11158078	11290453	11698225	23768470	25015103	24548680	39118726	27293919	1.12475e+07	28994107	1.2942e+07	2.42126e+07	1.44788e+07
	1211	sp|O08784|TCOF_MOUSE	S589	sp|O08784|TCOF_MOUSE S589	1723924	3092875	3825693	4368726	6157487	4111001	6120615	4156488	5864751	6091389	6304274	6779717	3614311	2792507	4424415	4555198	0	4322150	7271746	5196331	3.2528e+06	4.19756e+06	5.1364e+06	6.26003e+06	3.84661e+06
	1212	sp|O08784|TCOF_MOUSE	S591	sp|O08784|TCOF_MOUSE S591	605859	108528	3825917	150732	0	4111467	0	0	5864891	6091425	6304146	6779757	3612868	2791444	4423667	4555566	4620289	4312980	7272824	5196557	1172759	5.35066e+06	1.02787e+06	6.26005e+06	3.84589e+06
	1213	sp|O08784|TCOF_MOUSE	S592	sp|O08784|TCOF_MOUSE S592	1725406	3090978	3825083	4370263	6243087	4111037	6120532	4118257	5864824	6091631	6304274	6779712	3603189	2792856	4424838	4555206	4619448	4312847	7272867	5035290	3.25293e+06	5310113	5.14823e+06	6.26011e+06	3.84402e+06
	1214	sp|O08784|TCOF_MOUSE	T599	sp|O08784|TCOF_MOUSE T599	0	621354	0	679922	653030	961966	1132223	701652	1190066	0	1356310	0	639123	0	0	173531	0	0	646896	1386875	325319	508443	862218	636594	203164
	1215	sp|O08784|TCOF_MOUSE	S851	sp|O08784|TCOF_MOUSE S851	6050462	6572531	4548771	7247487	16454431	9982052	16636555	9669883	15756343	9970635	17102912	18629066	9865772	8069548	10612444	11673418	10649070	16078370	24981448	14269566	6.10481e+06	1.64946e+07	1.31857e+07	15364739	1.00553e+07
	1216	sp|O08784|TCOF_MOUSE	S1123	sp|O08784|TCOF_MOUSE S1123	0	0	0	0	0	1512870	973198	0	2623138	0	0	0	0	147342	1087053	0	2541993	1193362	0	2917068	0	1.66311e+06	621517	655784	308599
	1217	sp|O08784|TCOF_MOUSE	S1302	sp|O08784|TCOF_MOUSE S1302	4825639	4340164	3446953	4237919	7390701	7552721	7041958	3501962	7421469	6669415	7236168	10149093	5844444	5070245	6925517	6196590	13240042	8771073	9590864	9202623	4.21267e+06	1.02012e+07	6.37184e+06	7.86904e+06	6009199
	1218	sp|Q9QZI8|SERC1_MOUSE	S360	sp|Q9QZI8|SERC1_MOUSE S360	2829939	4426655	4965922	3897013	10240336	9442628	12089564	5678954	5495901	7858214	8928426	12539868	4787691	4091532	4169592	5043843	5316257	6356060	15948033	7863142	4.02988e+06	8870873	9.36287e+06	8.7056e+06	4.52316e+06
	1219	sp|Q9QZI8|SERC1_MOUSE	S363	sp|Q9QZI8|SERC1_MOUSE S363	2829193	4427367	5968055	3896525	10244617	9433858	12086235	5684969	5512746	7858646	8930293	12541198	4755839	4062529	4169588	5044085	6955600	6180467	15957428	7420972	4280285	9.12862e+06	9.36242e+06	8.71072e+06	4.50801e+06
	1220	sp|Q8BG05|ROA3_MOUSE	S355	sp|Q8BG05|ROA3_MOUSE S355	27898594	41261240	44016476	38069988	82173464	97401008	123596880	50430704	63228992	72197136	82658616	123334496	51144284	42353864	46904196	49629748	78547704	56873160	140449792	80324080	3.78116e+07	89048684	88400514	85354810	47508023
	1221	sp|Q8BG05|ROA3_MOUSE	S358	sp|Q8BG05|ROA3_MOUSE S358	28182626	41263032	44529884	38075644	82172032	97373856	123635112	50530996	63228640	72207928	82651696	123337280	51732488	42405636	46962732	49629836	78557480	56882524	140420336	80313296	3.80128e+07	89043409	88427999	85356386	47682673
	1222	sp|O35295|PURB_MOUSE	S309	sp|O35295|PURB_MOUSE S309	0	1617709	11957045	0	1775820	8668592	12492795	91380	154178	339181	121371	25865696	0	79357	0	69314	0	220757	13003241	1297674	3.39369e+06	3630418	5.75715e+06	6.62011e+06	37167.8
	1223	sp|Q9D5R2|WDR20_MOUSE	S429	sp|Q9D5R2|WDR20_MOUSE S429	5868841	9709435	8192352	7342843	12488335	11550934	20136974	8333869	11970000	11733200	14607093	18598448	8461075	6177906	7496809	8417818	16867186	11570571	21035476	12869010	7.77837e+06	1.55856e+07	13127528	1.42272e+07	7638402
	1224	sp|Q9D5R2|WDR20_MOUSE	S431	sp|Q9D5R2|WDR20_MOUSE S431	5869688	9709711	8192390	7343997	12488406	11550018	20139908	8331714	11968653	11734652	14633915	18598478	8451544	6183298	7496668	8417725	16864382	11570568	21027030	12871130	7.77895e+06	1.55833e+07	1.31275e+07	1.42339e+07	7.63731e+06
	1225	sp|Q8BHN1|TXLNG_MOUSE	S78	sp|Q8BHN1|TXLNG_MOUSE S78	3674902	4953384	6558797	6497363	11581403	8767906	23193409	6006340	6303053	4584712	7991755	8483315	5936987	7753950	5008670	6711542	8518260	7588919	24350739	9215948	5.42111e+06	1.24185e+07	1.23873e+07	6.84071e+06	6.35279e+06
	1226	sp|Q8K400|STXB5_MOUSE	S759	sp|Q8K400|STXB5_MOUSE S759	1211899	1788948	2354741	3370169	2220558	1606690	3878582	1763627	1072757	2586862	2283435	2807497	795200	877870	1813257	2641324	6338104	1921765	7046178	3720497	2.18144e+06	4756636	2.36736e+06	2.18764e+06	1.53191e+06
	1227	sp|Q8K400|STXB5_MOUSE	S780	sp|Q8K400|STXB5_MOUSE S780	26857	1355366	1339852	1299417	1004343	793403	3404661	3508735	1286057	4802004	1728102	2513600	350185	2448317	2388255	509801	1659099	515879	2740804	1988760	1005373	1.72614e+06	2.17779e+06	2.58244e+06	1.42414e+06
	1228	sp|Q8K400|STXB5_MOUSE	S785	sp|Q8K400|STXB5_MOUSE S785	1960464	3604626	3960260	3056814	5374302	3997264	6541367	3462271	4640747	4803004	5794726	6513769	3511612	2298277	2387921	2437956	3163169	2957781	5538230	4066001	3145541	3.9313e+06	4843801	5.43806e+06	2.65894e+06
	1229	sp|Q8K400|STXB5_MOUSE	S790	sp|Q8K400|STXB5_MOUSE S790	1960452	3604792	3960260	3056723	5374212	3997210	6541341	3462899	4640788	4802992	5794940	6952232	3511612	2298301	2387719	2437762	3169076	3058384	5538149	4066314	3.14556e+06	3.95798e+06	4.84392e+06	5547738	2.65885e+06
	1230	sp|Q6P4T2|U520_MOUSE	S224	sp|Q6P4T2|U520_MOUSE S224	4232	1357055	4574971	3370470	14968681	11805499	19100490	3903299	3413634	5499774	6598985	5656833	14264652	7159401	5569877	8928296	4551490	7964801	15104808	5316239	2326682	8.23433e+06	1.24445e+07	5.29231e+06	8.98056e+06
	1231	sp|Q6P4T2|U520_MOUSE	S1636	sp|Q6P4T2|U520_MOUSE S1636	343343	0	0	1190798	7873595	0	13163117	346481	0	0	0	0	3626234	0	0	0	0	0	0	0	383535	0	5.3458e+06	0	906558
	1232	sp|P52479|UBP10_MOUSE	S358	sp|P52479|UBP10_MOUSE S358	12493485	28690972	39900520	21301380	11886201	22379686	19813962	25534482	29423890	29005802	28941638	34714512	15393759	21147070	25338330	26535966	1891549	657723	45416308	12394273	2.55966e+07	1.509e+07	1.99036e+07	3.05215e+07	2.21038e+07
	1233	sp|P52479|UBP10_MOUSE	T565	sp|P52479|UBP10_MOUSE T565	81495968	101827768	116166456	71950128	96403256	107592064	144478080	90914056	106943992	123019408	134830304	146301776	77158096	68836040	88865760	85576072	127337352	114788112	195770544	127234624	92860080	141282658	109846864	127773870	80108992
	1234	sp|P52479|UBP10_MOUSE	S569	sp|P52479|UBP10_MOUSE S569	81520008	105052952	116787272	71470912	96399824	107583744	144430048	90918856	105738192	123046848	134812176	146300640	77479424	68822320	88853200	87063256	121924072	115003008	195331184	122734480	93707786	138748186	109833118	127474464	80554550
	1235	sp|Q8K245|UVRAG_MOUSE	S547	sp|Q8K245|UVRAG_MOUSE S547	1048965	4596170	5167805	4245226	5376486	455200	1647411	5671199	4559829	7352924	4563700	4054877	1008404	2504690	3237667	2598988	2109586	1449516	7221445	4246762	3.76454e+06	3.75683e+06	3287574	5.13283e+06	2.33744e+06
	1236	sp|Q8K245|UVRAG_MOUSE	S548	sp|Q8K245|UVRAG_MOUSE S548	1048964	4594708	5167654	4244996	5428193	455200	1647070	5671023	4559829	7350605	4563700	4054877	1008785	2504690	3236782	2532823	517970	1450828	7211058	4248557	3.76408e+06	3.3571e+06	3.30037e+06	5.13225e+06	2320770
	1237	sp|Q8CCJ3|UFL1_MOUSE	S457	sp|Q8CCJ3|UFL1_MOUSE S457	75475358	50480073	62468169	32060888	56303061	12883052	63484893	24655727	104078798	62715397	114927896	100367608	48148366	40686120	58710584	47822223	118052859	95292348	96781562	98216087	55121122	102085714	3.93317e+07	9.55224e+07	4.88418e+07
	1238	sp|Q8CCJ3|UFL1_MOUSE	S461	sp|Q8CCJ3|UFL1_MOUSE S461	2284333	1407333	1481846	1274004	2482174	2098731	3125611	865474	3589158	2603508	4204222	4096548	1356601	898377	1096135	1046750	2622525	27496	2999812	3774566	1611879	2.3561e+06	2.143e+06	3623359	1.09947e+06
	1239	sp|Q8VDZ4|ZDHC5_MOUSE	S379	sp|Q8VDZ4|ZDHC5_MOUSE S379	10643537	18677564	9017638	8344778	23397044	14483576	20310248	11318438	20687674	28988134	16646615	30562640	12961428	8631606	8748297	11016097	32821830	16955216	19050496	45353440	1.16709e+07	2.85452e+07	1.73773e+07	2.42213e+07	10339357
	1240	sp|P46938|YAP1_MOUSE	S93	sp|P46938|YAP1_MOUSE S93	19603604	35551020	35862976	25821550	19480888	23873386	26460694	26303822	29925850	31091822	38138976	44471168	15904932	20475390	24052944	22087916	24937176	27315176	51427992	33547452	2.92098e+07	34306949	2.40297e+07	35906954	2.06303e+07
	1241	sp|P46938|YAP1_MOUSE	S111	sp|P46938|YAP1_MOUSE S111	36077726	42793241	41628581	29971556	26067611	22833629	30951930	42399659	57395134	48623938	50325792	46772506	26959634	26726651	36328246	33852242	48710820	51926622	64182354	44873524	37617776	52423330	3.05632e+07	5.07793e+07	3.09667e+07
	1242	sp|B2RY56|RBM25_MOUSE	S671	sp|B2RY56|RBM25_MOUSE S671	31272667	43065317	51004646	44882305	78618089	91288829	92595256	53498665	66595874	76928503	90156581	101988310	49940719	48175633	57921315	56450954	86650369	72860165	132597898	87440515	4.25562e+07	9.48872e+07	7.90002e+07	83917317	5.31222e+07
	1243	sp|B2RY56|RBM25_MOUSE	S669	sp|B2RY56|RBM25_MOUSE S669	9536514	10355848	9346451	8834469	7657000	3297593	11294648	4586489	7949220	6403057	19456282	19760138	2543998	47842	1714051	2330154	5737724	2564284	9104810	6771373	9.51832e+06	6.04455e+06	6.70893e+06	1.33922e+07	1.65901e+06
	1244	sp|E9QAT4|SC16A_MOUSE	T1339	sp|E9QAT4|SC16A_MOUSE T1339	1876202	3598813	4311935	4641280	10462594	8516449	15008010	5298055	5706242	5276508	5951537	639672	5042649	4029451	4510734	4489464	4776048	4614314	12690493	6147860	3.60706e+06	7.05718e+06	9821277	4.39349e+06	4.51807e+06
	1245	sp|E9QAT4|SC16A_MOUSE	S1361	sp|E9QAT4|SC16A_MOUSE S1361	1533345	1229087	405654	1567021	7639157	9018325	8757618	825726	5282410	4001790	1558567	816264	3880054	1955748	4266912	2013278	13284263	8157476	7957089	6355937	1.18378e+06	8.93869e+06	6.56021e+06	2.91476e+06	3028998
	1246	sp|Q7TMQ7|WDR91_MOUSE	S252	sp|Q7TMQ7|WDR91_MOUSE S252	837195	2738733	3373595	241276	672588	200526	0	994005	2278908	3629345	3913330	3586337	3327509	1639927	2583522	1042896	199905	0	1686483	279384	1.7977e+06	541443	466780	3351980	2.14846e+06
	1247	sp|P62960|YBOX1_MOUSE	Y159	sp|P62960|YBOX1_MOUSE Y159	14881211	20930204	18279510	9656826	16537899	28593594	25201962	19837854	38868468	24459676	31293518	34452572	14780364	19833688	20422916	19360604	6030156	23542054	48607308	30406396	1.59369e+07	2.71465e+07	2.25428e+07	3.22686e+07	18599393
	1248	sp|P62960|YBOX1_MOUSE	S162	sp|P62960|YBOX1_MOUSE S162	15308919	20941248	18266322	9661275	16537228	29200506	25206548	19834220	38797688	24450962	32237732	34450664	14783291	19841906	20153188	19356818	20462756	23550222	48604568	30383064	16044441	3.07502e+07	2.26946e+07	3.24843e+07	1.85338e+07
	1249	sp|P62960|YBOX1_MOUSE	S171	sp|P62960|YBOX1_MOUSE S171	16014533	23091296	19352798	14668070	21145779	35481909	35892693	23010381	37766817	30810620	34389897	35484938	21070498	20209450	27688031	25839888	20818493	30737075	45956883	36600269	1.82817e+07	33528180	2.88827e+07	34613068	2.3702e+07
	1250	sp|P62960|YBOX1_MOUSE	S173	sp|P62960|YBOX1_MOUSE S173	356625	1513639	2461781	1476172	4502490	6751294	4229076	3138622	4437204	6475647	2932719	4739897	3804260	4307652	5899710	3982781	7455023	7144515	10911205	6324534	1.45205e+06	7.95882e+06	4.65537e+06	4.64637e+06	4.4986e+06
	1251	sp|P62960|YBOX1_MOUSE	S310	sp|P62960|YBOX1_MOUSE S310	14792536	16930642	18512330	12953099	13967679	21491402	19303742	14563152	21962786	18844618	25654320	33392188	12407353	12787343	16370264	13610592	21990124	19723886	33726464	24697156	1.57972e+07	2.50344e+07	1.73315e+07	24963478	13793888
	1252	sp|P62960|YBOX1_MOUSE	S311	sp|P62960|YBOX1_MOUSE S311	14809292	16838734	18276366	12942851	13968182	21491510	19544578	14563168	21962546	18784434	25657642	33420772	12418470	12792645	16530705	13612460	21986936	19718282	33702384	24693044	1.57168e+07	2.50252e+07	1.73919e+07	2.49563e+07	13838570
	1253	sp|Q64727|VINC_MOUSE	S289	sp|Q64727|VINC_MOUSE S289	7461201	12874052	13836869	9366741	23332996	30013728	38846405	17410794	16377494	21615813	16165348	25386359	14144633	12949076	17349510	15244929	35833726	23588544	54282990	28283552	1.08847e+07	35497203	2.7401e+07	1.98863e+07	14922037
	1254	sp|P28700|RXRA_MOUSE	S21	sp|P28700|RXRA_MOUSE S21	4169668	11633350	7602507	1049695	7851583	10494744	792349	4740154	6521032	5405255	10609835	12789340	1366073	4109666	4863344	5918900	15895687	8871312	22454102	23264248	6113805	1.76213e+07	5.96971e+06	8.83137e+06	4.0645e+06
	1255	sp|Q8VI36|PAXI_MOUSE	S82	sp|Q8VI36|PAXI_MOUSE S82	534696	246409	964831	204289	2930175	2749183	4041931	1834951	2916399	3345870	3691240	5212345	685339	701424	880197	805147	6475897	4887390	7555745	4031049	487556	5.73752e+06	2889060	3.79146e+06	768027
	1256	sp|Q8VI36|PAXI_MOUSE	S88	sp|Q8VI36|PAXI_MOUSE S88	1071855	89186	964890	204133	2930261	2749528	4043249	1833672	2915951	3346383	3691778	5212930	833337	701681	23474	805305	6476736	4887390	7554756	3870479	582516	5.69734e+06	2.88918e+06	3.79176e+06	590949
	1257	sp|Q8VI36|PAXI_MOUSE	Y117	sp|Q8VI36|PAXI_MOUSE Y117	7484298	14491078	15004119	11250973	16212035	12746550	18163060	10711527	11475996	12019110	18546868	15112064	7340195	5301472	5828996	5309504	17993324	13070852	17536816	6661835	12057617	1.38157e+07	14458293	1.42885e+07	5.94504e+06
	1258	sp|Q8VI36|PAXI_MOUSE	S118	sp|Q8VI36|PAXI_MOUSE S118	7481880	14490916	15002675	11373978	16209781	12746635	18163450	10525022	11575978	12019110	18546868	15112064	7340195	5301860	5828848	5309504	17935998	13072795	17537786	6661835	1.20874e+07	1.38021e+07	14411222	14313505	5.9451e+06
	1259	sp|E9Q5C9|NOLC1_MOUSE	S562	sp|E9Q5C9|NOLC1_MOUSE S562	140187138	158041912	180487305	208656373	431956568	350383630	607323055	202648489	331845892	305508379	296686231	331097289	304962740	198036764	260359874	231548302	395561329	366100942	630794770	399552555	171843182	448002399	3.98078e+08	3.16284e+08	248726920
	1260	sp|E9Q5C9|NOLC1_MOUSE	S700	sp|E9Q5C9|NOLC1_MOUSE S700	93576992	107557840	112653872	69890928	74210256	63581752	118303544	78197824	91441392	57605904	131077912	181096320	34351888	30969952	42971308	36921564	63042584	43035632	131102440	81460600	95919908	79660314	83573344	115305382	36303678
	1261	sp|P97434|MPRIP_MOUSE	S291	sp|P97434|MPRIP_MOUSE S291	17818496	4260415	19810042	4794951	21413230	19430948	12933245	19955768	13740752	5791589	37747048	25751510	14933515	12453999	25185568	16722343	18809002	12890974	41843216	32110800	11670976	26413498	1.84333e+07	2.07577e+07	1.73239e+07
	1262	sp|P97434|MPRIP_MOUSE	S357	sp|P97434|MPRIP_MOUSE S357	3477704	3653591	3923659	4398006	6261846	5789991	8785497	6266571	5866184	7804375	8552001	8377394	3573951	3036402	5016174	4475795	294216	863342	9836634	4354015	3863240	3.83705e+06	6.77598e+06	7.64999e+06	4.02558e+06
	1263	sp|Q07113|MPRI_MOUSE	S2391	sp|Q07113|MPRI_MOUSE S2391	36181588	34844348	36417008	29141308	33067482	42686304	62414576	31998044	39721012	30031388	37167188	51059496	28634654	28164908	31466906	35240912	36454224	36548780	75476000	42448308	34146063	47731828	4.25416e+07	39494771	30876845
	1264	sp|Q07113|MPRI_MOUSE	S2475	sp|Q07113|MPRI_MOUSE S2475	3302424	10281032	9160824	2057945	5959493	14340380	2955181	6749799	7736096	13284272	14006722	17804194	1972379	4036982	5965966	9131817	2927748	4769529	16480878	5321037	6.20056e+06	7374798	7.50121e+06	13207821	5276786
	1265	sp|Q9R0L6|PCM1_MOUSE	S64	sp|Q9R0L6|PCM1_MOUSE S64	3448694	3432468	4782110	4089362	7778266	6959941	8515360	3911506	5301879	5740998	6413816	8920420	4326482	3562047	4223949	4969988	0	4162748	10152692	5899777	3.93816e+06	5.0538e+06	6.79127e+06	6.59428e+06	4.27062e+06
	1266	sp|Q9R0L6|PCM1_MOUSE	S67	sp|Q9R0L6|PCM1_MOUSE S67	3356835	3427912	5075211	4088065	7832903	7168986	8514310	3798971	5602328	5741878	6413816	8690734	4321352	3562073	4224837	4996286	0	4162764	10154519	5824496	3.98701e+06	5.03544e+06	6.82879e+06	6612189	4276137
	1267	sp|P27612|PLAP_MOUSE	S299	sp|P27612|PLAP_MOUSE S299	702687	769285	1206084	2007	2327783	2453020	2077702	584719	2485573	2452830	1670893	1884179	2288176	1622401	2698316	1916362	5289120	3133367	2705119	2695622	670016	3455807	1860806	2.12337e+06	2.13131e+06
	1268	sp|P27612|PLAP_MOUSE	S343	sp|P27612|PLAP_MOUSE S343	4946495	17244122	1565107	23162550	10524118	11887229	13193338	28999996	8778313	23384444	18228918	678170	7776929	62369928	5680563	1980904	543519	11500186	14491246	6365120	1.17296e+07	8.22502e+06	1.61512e+07	1.27675e+07	19452081
	1269	sp|P70441|NHRF1_MOUSE	S272	sp|P70441|NHRF1_MOUSE S272	121472336	183161864	156756728	194911344	262632664	192340744	262694616	240613320	219949488	313207344	294541080	292766152	160031048	89089816	157934732	167462904	206971264	172232040	321124944	173258840	164075568	218396772	239570336	280116016	143629625
	1270	sp|P70441|NHRF1_MOUSE	S274	sp|P70441|NHRF1_MOUSE S274	120237912	183607228	156436040	196095096	258155280	192347040	258792032	246499344	220856120	311810696	293581880	293271976	161061916	89271490	157937164	167649396	207205312	172311168	321234032	172964048	164094069	218428640	238948424	279880168	1.4398e+08
	1271	sp|P70441|NHRF1_MOUSE	S282	sp|P70441|NHRF1_MOUSE S282	503653392	662599506	576372821	470718075	725233909	756265041	1234214286	476938418	724910447	661022210	852057409	1008130917	426983493	355727727	414473076	478276330	842737066	776745475	1379760122	1010105580	5.53336e+08	1.00234e+09	7.98163e+08	8.1153e+08	4.18865e+08
	1272	sp|P70441|NHRF1_MOUSE	S284	sp|P70441|NHRF1_MOUSE S284	465587668	608066495	577860906	441034648	660919902	703250487	1115262359	437899685	667339923	614118495	797202043	1065465533	394994440	329940037	377215756	444382607	865452409	722897363	452184416	995492347	5.23137e+08	7.59007e+08	7.29333e+08	7.86031e+08	386633210
	1273	sp|P70441|NHRF1_MOUSE	S285	sp|P70441|NHRF1_MOUSE S285	206550508	253345651	229044652	151591117	222708881	196284498	430259289	159861017	264449405	192105106	752519521	482123884	116027640	74615565	94808299	110107693	222335753	195163327	473537506	288423310	210132982	294864974	2.52278e+08	422799479	9.88898e+07
	1274	sp|P70441|NHRF1_MOUSE	T287	sp|P70441|NHRF1_MOUSE T287	246331769	366902249	374834503	296111539	518277550	603452731	822343617	324297471	472996675	481156941	466369292	573273275	343025287	291966142	351964851	380589173	674033628	620831251	1077985134	771336305	321045015	7.86047e+08	5.67093e+08	4.98449e+08	3.41886e+08
	1275	sp|P70441|NHRF1_MOUSE	S288	sp|P70441|NHRF1_MOUSE S288	41410049	49924805	55563092	31506224	77444316	85845853	126314405	45583640	74477397	51384904	57868089	123886837	42004444	23568605	52204803	37635860	709975720	66630872	171643930	74357452	4.4601e+07	2.55652e+08	8.37971e+07	7.69043e+07	38853428
	1276	sp|P70441|NHRF1_MOUSE	S296	sp|P70441|NHRF1_MOUSE S296	100670326	125793295	95161594	89229681	154538257	180095924	296301996	116812735	168083386	144362801	184730131	197231095	100996539	69556274	80014150	94306485	134813736	179441506	257156027	143183111	102713724	178648595	186937228	1.73602e+08	86218362
	1277	sp|Q80XU3|NUCKS_MOUSE	S18	sp|Q80XU3|NUCKS_MOUSE S18	570153442	732192959	837656708	582373598	914433829	1285741889	1527475519	853820466	893086818	884833945	1176004030	1731550874	743994294	648069186	791006773	832510680	719804373	269540252	2020150406	1102457541	6.80594e+08	1027988143	1.14537e+09	1.17137e+09	7.53895e+08
	1278	sp|Q80XU3|NUCKS_MOUSE	S13	sp|Q80XU3|NUCKS_MOUSE S13	122700588	84296354	86221100	25205249	39329804	10805734	44509703	24404368	61985840	19462157	143120674	269638080	15801156	4325027	4684490	1551242	11326963	2668091	43140646	27220666	7.96058e+07	2.10891e+07	2.97624e+07	1.23552e+08	6.59048e+06
	1279	sp|Q80XU3|NUCKS_MOUSE	S53	sp|Q80XU3|NUCKS_MOUSE S53	3786349	1490362	6596996	1505093	13418619	13688940	25358422	3047452	12108147	6941419	137977	15120216	3421055	1330173	4463223	2609048	8493720	5366013	25183782	10862448	3344700	1.24765e+07	1.38784e+07	8.57694e+06	2.95587e+06
	1280	sp|Q80XU3|NUCKS_MOUSE	S57	sp|Q80XU3|NUCKS_MOUSE S57	394068140	410807039	397477519	403771745	775725591	721374506	1293212048	459466449	828899009	623635399	732329719	948699335	545424675	413068970	493103895	441599316	832278701	733490692	1316969801	867312499	4.01531e+08	9.37513e+08	8.12445e+08	7.83391e+08	473299214
	1281	sp|Q80XU3|NUCKS_MOUSE	S60	sp|Q80XU3|NUCKS_MOUSE S60	324883998	342367121	327399841	330799302	665168731	614648952	1108440573	377623701	703317380	512879139	567612985	811661125	449221497	337156194	412241302	367608275	679586811	616675841	1118896545	732453920	3.31363e+08	7.86903e+08	6.9147e+08	6.48868e+08	391556817
	1282	sp|Q80XU3|NUCKS_MOUSE	S72	sp|Q80XU3|NUCKS_MOUSE S72	89791248	97975959	93660616	148652973	321041315	287088938	387618006	146608784	288259443	204141034	156795413	161117254	312048078	193454369	269497045	190383362	223520317	269902935	338413262	276677647	107520199	2.77129e+08	2.85589e+08	202578286	2.41346e+08
	1283	sp|Q80XU3|NUCKS_MOUSE	S74	sp|Q80XU3|NUCKS_MOUSE S74	153748554	149567469	118197219	200374380	413212607	345533870	548091978	205046231	407107367	280313504	279015311	398259976	394124402	228647296	316372608	219647332	329791815	334443497	467665303	372537996	1.55472e+08	3.7611e+08	3.77971e+08	3.41174e+08	2.89698e+08
	1284	sp|Q80XU3|NUCKS_MOUSE	S78	sp|Q80XU3|NUCKS_MOUSE S78	133649311	134203433	95973721	190630437	431481959	372892645	543716784	202102478	411859992	292025183	237944674	275978647	423465201	251868943	341111520	248034212	366470584	356273861	658806153	383158214	1.38614e+08	441177203	3.87548e+08	304452124	316119969
	1285	sp|Q80XU3|NUCKS_MOUSE	S213	sp|Q80XU3|NUCKS_MOUSE S213	10214249	10766908	9679060	21838845	50342800	57957158	78120793	23762695	33430589	40472384	13539707	23506526	58496968	32328995	47264959	24245584	74775647	73296789	108771609	62650757	1.31248e+07	7.98737e+07	5.25459e+07	2.77373e+07	4.05841e+07
	1286	sp|Q922B9|ITPI2_MOUSE	S439	sp|Q922B9|ITPI2_MOUSE S439	623330	421325	3269126	994264	347693	2891197	1746936	532157	5273114	2955807	4527643	4214839	1272500	2781146	2919539	2587716	2324416	915698	3813129	1516304	1.32701e+06	2.14239e+06	1.3795e+06	4.24285e+06	2.39023e+06
	1287	sp|Q922B9|ITPI2_MOUSE	S737	sp|Q922B9|ITPI2_MOUSE S737	10418398	20027604	20446634	15532271	22061916	21389922	28020032	26411230	24126836	33789656	34863036	55706416	15737916	14047750	20821482	21727888	32889096	24301104	48560908	26856354	1.66062e+07	3.31519e+07	24470775	37121486	18083759
	1288	sp|P35486|ODPA_MOUSE	S292	sp|P35486|ODPA_MOUSE S292	1342160	2238363	646617	2813084	8466468	7549027	5445761	5423136	4917198	10191207	14126889	6974485	5145260	4237829	2688949	5608299	846894	3684630	455808	4707666	1760056	2.42375e+06	6721098	9.05244e+06	4.42008e+06
	1289	sp|P35486|ODPA_MOUSE	S294	sp|P35486|ODPA_MOUSE S294	1568669	2239183	645085	3004799	8466320	7544517	5192725	6371578	4912455	10190810	14140413	6980138	5601443	4243367	2569070	5354087	846665	4126196	4126815	4704513	1864434	3.45105e+06	6893785	9055954	4.44199e+06
	1290	sp|Q60974|NCOR1_MOUSE	S2164	sp|Q60974|NCOR1_MOUSE S2164	10837641	11599349	7283009	11479861	21352844	16806618	20497714	15812102	22120840	12687574	23647808	26055812	15456906	7837265	16500684	13350626	18447284	17359784	28553546	11428370	10299965	18947246	1.86173e+07	2.1128e+07	1.32864e+07
	1291	sp|Q5BL07|PEX1_MOUSE	T1179	sp|Q5BL07|PEX1_MOUSE T1179	4441162	9323866	10935945	4605017	18024172	14625960	19512316	12266633	19903702	14033925	18566082	30059840	6931179	10317336	12981493	8241611	21231886	12316316	29679916	18847670	7.3265e+06	20518947	1.61073e+07	2.06409e+07	9.6179e+06
	1292	sp|Q5BL07|PEX1_MOUSE	S1181	sp|Q5BL07|PEX1_MOUSE S1181	4441341	9321415	10935945	4472528	18024774	14623172	19812296	12266111	19903292	13780775	18609604	30050998	6994469	10320591	12982276	8242333	21228756	12318457	29671504	18847670	7.29281e+06	2.05166e+07	1.61816e+07	2.05862e+07	9.63492e+06
	1293	sp|Q5BL07|PEX1_MOUSE	S1209	sp|Q5BL07|PEX1_MOUSE S1209	62430273	83740938	101331020	61626397	116146666	82558584	95090222	76466175	113820217	84511481	96705929	164374295	71895072	71737840	78729424	69401765	120811382	79484856	166993161	109907807	77282157	1.19299e+08	9.25654e+07	1.14853e+08	7.2941e+07
	1294	sp|Q5BL07|PEX1_MOUSE	S1211	sp|Q5BL07|PEX1_MOUSE S1211	54682396	77824696	95106776	60467292	114986232	82582136	93968192	75150928	112245384	84312608	89522344	149615520	71911936	71733856	78794784	68296624	121094856	79481632	170058480	109746080	72020290	120095262	91671872	108923964	72684300
	1295	sp|Q02819|NUCB1_MOUSE	S80	sp|Q02819|NUCB1_MOUSE S80	57448745	89618971	87155435	83937508	57384424	68129922	104854273	110120089	105520378	154662318	133878687	163885719	49476757	54315427	78454894	67671211	101108913	78687077	160279730	91631899	7.95402e+07	1.07927e+08	85122177	1.39487e+08	6.24796e+07
	1296	sp|Q02819|NUCB1_MOUSE	S84	sp|Q02819|NUCB1_MOUSE S84	57431114	89612691	87139105	83937508	57385698	72130503	102955628	110154151	106123688	154746646	133886454	170976946	49455455	54476074	78468425	66443920	101069825	78653288	160234117	92054793	7.95301e+07	1.08003e+08	85656495	1.41433e+08	6.2211e+07
	1297	sp|Q02819|NUCB1_MOUSE	S367	sp|Q02819|NUCB1_MOUSE S367	15682686	19228524	45095976	33961172	34861296	46974044	29099054	34316968	47009612	69335208	74184080	56434076	25612444	38453696	33768096	34439580	27033124	27922444	49582620	49796764	2.84921e+07	38583738	3.63128e+07	61740744	33068454
	1298	sp|Q9DBS5|KLC4_MOUSE	S589	sp|Q9DBS5|KLC4_MOUSE S589	32353188	69562232	69114880	42011520	36007828	59157468	66518760	59513328	65419640	77584824	82669192	91890152	35269340	33713916	45876976	43683700	87854208	65764416	133350960	67074276	53260455	88510965	55299346	79390952	39635983
	1299	sp|Q91ZA3|PCCA_MOUSE	S246	sp|Q91ZA3|PCCA_MOUSE S246	809703	629140	1199284	1430335	6700356	5296267	3351952	7268654	6369802	7560281	5559647	13424134	4016328	3264798	3268327	4928859	4832323	5357000	6511920	7824297	1.01712e+06	6131385	5.65431e+06	8228466	3869578
	1300	sp|Q9QXS1|PLEC_MOUSE	S727	sp|Q9QXS1|PLEC_MOUSE S727	0	632582	934965	391431	1633781	2475731	4865399	1461972	0	2609814	1661452	1616704	1471829	1328649	1567688	1374257	2011936	1796208	4302832	2309688	489744	2605166	2.60922e+06	1.47199e+06	1.43561e+06
	1301	sp|Q9QXS1|PLEC_MOUSE	S4390	sp|Q9QXS1|PLEC_MOUSE S4390	66473820	79392264	95934712	79119536	180135616	178887680	322640416	110260056	159446832	156919216	163060368	212419104	121024104	88784616	107432872	121634208	163977888	130105392	244094416	175959856	80230083	178534388	197980942	172961380	109718950
	1302	sp|Q9QXS1|PLEC_MOUSE	S4391	sp|Q9QXS1|PLEC_MOUSE S4391	66296474	84403600	97675244	81076439	180995399	178947630	339440515	110473325	158671524	157481987	165953549	213948153	122289572	89074127	106475927	125669636	164135842	130228288	244905339	175531248	8.23629e+07	1.787e+08	2.02464e+08	1.74014e+08	1.10877e+08
	1303	sp|Q9QXS1|PLEC_MOUSE	S4619	sp|Q9QXS1|PLEC_MOUSE S4619	839067	1527478	19441654	159648	25999930	31875502	52844060	17363080	12862203	16977974	18438428	29741646	12151989	12451225	23937	359259	4520486	17708534	59914652	25851764	5.49196e+06	26998859	32020643	1.95051e+07	6.2466e+06
	1304	sp|Q9QXS1|PLEC_MOUSE	S4626	sp|Q9QXS1|PLEC_MOUSE S4626	10434804	12822641	18920070	13969802	25825076	31875046	52437928	18007614	0	17024314	18461896	29745558	12143238	12469720	9786667	14082565	0	0	59914012	26018650	1.40368e+07	2.14832e+07	32036416	16307942	1.21205e+07
	1305	sp|Q9QXS1|PLEC_MOUSE	S4628	sp|Q9QXS1|PLEC_MOUSE S4628	10297529	12824640	18922862	13971517	25824682	31879840	52438300	18003596	0	0	18461766	29745156	12361545	12470440	9788531	14085192	0	0	59914068	0	14004137	14978517	3.20366e+07	1.20517e+07	12176427
	1306	sp|Q9QXS1|PLEC_MOUSE	S4632	sp|Q9QXS1|PLEC_MOUSE S4632	10434804	13089711	19022656	13974520	25826084	31875374	47910604	17808216	12864364	17025106	18577192	29741070	12026341	12474221	9790140	14448860	28526360	17704512	59754536	25854482	1.41304e+07	3.296e+07	3.08551e+07	19551933	1.21849e+07
	1307	sp|O35551|RABE1_MOUSE	Y236	sp|O35551|RABE1_MOUSE Y236	2398354	1398513	1656798	223744	565893	1371757	1039155	3504105	65619	2935518	347494	2622742	1182418	1519472	689438	2252722	25706	1969683	3900702	1847278	1.41935e+06	1.93584e+06	1.62023e+06	1.49284e+06	1.41101e+06
	1308	sp|O35551|RABE1_MOUSE	S406	sp|O35551|RABE1_MOUSE S406	8300595	8809802	10547602	7080625	15025239	16219946	26022755	12396245	15513132	12283637	19486507	25233943	12479908	9064838	13417546	10389212	24197251	15795393	36827113	19530947	8684656	24087676	1.7416e+07	1.81293e+07	11337876
	1309	sp|P48437|PROX1_MOUSE	S510	sp|P48437|PROX1_MOUSE S510	24911830	35905404	30404670	39536196	67573912	61458912	124107784	54366128	64851620	79274984	89296384	120012080	28467356	28142352	33466904	36680692	117213216	86944336	187845760	86047048	32689525	119512590	76876684	88358767	31689326
	1310	sp|P48437|PROX1_MOUSE	S513	sp|P48437|PROX1_MOUSE S513	25223316	35925476	31111008	40067236	72017320	60543372	115227936	50832812	64848636	79530408	89733808	120006136	29413510	28193880	33818356	36794956	12507409	86966648	186868512	96100272	33081759	9.56107e+07	74655360	88529747	3.20552e+07
	1311	sp|Q91WK0|LRRF2_MOUSE	S110	sp|Q91WK0|LRRF2_MOUSE S110	39768868	65844790	76162378	63199960	109764962	120173320	169817704	82714224	120941070	120048604	98698892	128732248	90064344	70092318	95511024	100180948	169881820	126471492	278860468	144723730	61243999	1.79984e+08	1.20618e+08	1.17105e+08	8.89622e+07
	1312	sp|Q91WK0|LRRF2_MOUSE	S114	sp|Q91WK0|LRRF2_MOUSE S114	14224501	21710072	25279536	25176448	32452670	32124466	38788844	17948814	28277788	20792294	22886130	36689496	25053618	23943450	38550364	35041620	1212850	29353946	55882284	28855900	2.15976e+07	28826245	3.03287e+07	27161427	30647263
	1313	sp|Q91WK0|LRRF2_MOUSE	S115	sp|Q91WK0|LRRF2_MOUSE S115	14223850	21277330	25397226	25183986	32453692	32031616	38871664	17950296	28454198	20784488	22820274	36963420	26028598	24965516	38551420	34388504	26287	29953250	55884312	28621222	21520598	2.86213e+07	30326817	27255595	3.09835e+07
	1314	sp|P81122|IRS2_MOUSE	S514	sp|P81122|IRS2_MOUSE S514	4075269	5429431	1965927	864563	10954831	13209195	23270294	5913945	6709263	3339627	8513667	14632154	428268	3791199	508513	347176	10458332	8029560	23133686	13416543	3.0838e+06	1.37595e+07	1.33371e+07	8.29868e+06	1268789
	1315	sp|P81122|IRS2_MOUSE	S1164	sp|P81122|IRS2_MOUSE S1164	331775	211926	0	765231	5305288	2596828	3056080	1097630	1919362	1827381	1638365	1906314	618665	1308789	1361554	621774	749696	1585168	4384575	2702583	327233	2.35551e+06	3.01396e+06	1.82286e+06	977696
	1316	sp|Q3UHX2|HAP28_MOUSE	S59	sp|Q3UHX2|HAP28_MOUSE S59	42803694	33806443	35753574	36395163	45230538	26527011	51644834	31345686	53223932	6124701	52740450	28105847	32804946	30365593	5182368	23148904	612983	2452187	16148088	1390259	3.71897e+07	5.15088e+06	3.8687e+07	3.50487e+07	2.28755e+07
	1317	sp|Q3UHX2|HAP28_MOUSE	S62	sp|Q3UHX2|HAP28_MOUSE S62	5894293	7421458	9786344	1994073	8353260	3546411	10014536	1939364	976909	1282975	7217288	26334855	7053475	3073259	7464205	2483132	22337884	605755	11731740	4439168	6274042	9.77864e+06	5.96339e+06	8.95301e+06	5.01852e+06
	1318	sp|Q3UHX2|HAP28_MOUSE	S56	sp|Q3UHX2|HAP28_MOUSE S56	5879260	295423	1450710	1321282	3200360	5429966	7251083	1324710	52406380	5025309	54757732	15574893	4536980	2761116	4060501	3786738	169390	28240872	1032001	1570889	2.23667e+06	7753288	4.30153e+06	3.19411e+07	3.78633e+06
	1319	sp|Q4VA53|PDS5B_MOUSE	T1252	sp|Q4VA53|PDS5B_MOUSE T1252	245016	777924	1503746	154662	5393387	6422051	5204147	2923294	3581778	1698830	4804466	5006280	4908417	2347482	3778425	3273801	2688663	1331150	14052272	5055440	670337	5.78188e+06	4.98572e+06	3.77284e+06	3.57703e+06
	1320	sp|Q4VA53|PDS5B_MOUSE	S1254	sp|Q4VA53|PDS5B_MOUSE S1254	244893	692652	1504092	177016	5394150	6334160	5207028	2975861	3552643	1703820	4803758	5363694	4589899	2347482	3774557	3281866	0	2220714	14075798	1388228	654663	4421185	4.9778e+06	3.85598e+06	3498451
	1321	sp|Q4VA53|PDS5B_MOUSE	S1256	sp|Q4VA53|PDS5B_MOUSE S1256	244885	839667	1504144	222199	5393373	6334002	5207342	2923444	3542141	1702671	4802995	5252982	4594392	2347193	3771961	3280562	41741	471472	14071507	3245687	702724	4.4576e+06	4.96454e+06	3.8252e+06	3498527
	1322	sp|Q4VA53|PDS5B_MOUSE	S1355	sp|Q4VA53|PDS5B_MOUSE S1355	16697790	14531183	13043808	9975835	37106603	41348934	55825460	28257248	49930742	38557606	55810720	58446778	26188639	20420082	27055729	22018069	73095263	49330875	111614143	69836959	13562154	75969310	4.06346e+07	5.06865e+07	2.39206e+07
	1323	sp|Q9D0B6|PBDC1_MOUSE	S183	sp|Q9D0B6|PBDC1_MOUSE S183	8550822	8972437	11616359	11219144	21532893	19499198	20552115	9993910	19441274	17882761	16319721	19041646	16428852	13117241	15652186	13615633	32323206	23552373	26990479	25849522	1.00897e+07	27178895	17894529	1.81714e+07	14703478
	1324	sp|Q8VDD5|MYH9_MOUSE	T1938	sp|Q8VDD5|MYH9_MOUSE T1938	221588861	745970521	611790611	707124132	988093791	938735982	2124660892	605136678	904805633	699610020	350907428	526514740	422694967	648427949	39958601	568157784	870835517	819925094	1015417050	579810464	5.71619e+08	8.21497e+08	1.16416e+09	6.20459e+08	4.1981e+08
	1325	sp|Q8VDD5|MYH9_MOUSE	S1942	sp|Q8VDD5|MYH9_MOUSE S1942	888103352	792660315	663119331	761943730	216704003	1061398710	2121175649	312649354	980889495	774949334	1223216352	1293045389	858095096	401233750	658257808	394398117	1027649810	942726258	1765804485	1108559703	776456682	1211185064	927981929	1.06803e+09	5.77996e+08
	1326	sp|A6X919|D19L1_MOUSE	S21	sp|A6X919|D19L1_MOUSE S21	41411308	62511196	33341584	21812800	43108952	32870324	38097908	18778392	32203320	22384138	34834460	50360464	26645264	14461342	23167570	17675886	22771500	5878573	34798584	56722168	39769222	3.00427e+07	33213894	3.49456e+07	2.04875e+07
	1327	sp|Q3UBG2|PCLI1_MOUSE	S201	sp|Q3UBG2|PCLI1_MOUSE S201	3754726	7005225	15743752	8352780	10462491	7473881	20110024	8871880	12207034	7789006	19471178	18583373	15514718	6995807	12356139	15872237	696579	4916919	11256049	7834056	8.71412e+06	6.1759e+06	11729569	1.45126e+07	1.26847e+07
	1328	sp|Q3UBG2|PCLI1_MOUSE	S203	sp|Q3UBG2|PCLI1_MOUSE S203	1393151	3689182	4057352	2684932	3392453	7475625	16561721	2547983	3778194	3461778	4183328	6209338	1711007	698495	2426773	2402827	59539	4788703	9596282	6397184	2.95615e+06	5210427	7.49445e+06	4.40816e+06	1.80978e+06
	1329	sp|Q3UBG2|PCLI1_MOUSE	S204	sp|Q3UBG2|PCLI1_MOUSE S204	1392455	3689455	4057047	3096033	5963092	7469516	629364	3942529	3780176	6818567	4181048	6213288	9610165	5354489	8301954	10383853	365745	4786625	9608874	6555071	3.05875e+06	5.32908e+06	4.50113e+06	5.24827e+06	8.41262e+06
	1330	sp|Q3UBG2|PCLI1_MOUSE	S213	sp|Q3UBG2|PCLI1_MOUSE S213	9801025	14673208	12737069	11584977	2930358	23229522	19723932	7497515	5291589	7021398	13329843	16342190	3125565	4174524	3691027	5201902	8336825	14043276	29835548	16127872	1.21991e+07	1.70859e+07	1.33453e+07	10496255	4.04825e+06
	1331	sp|Q4KMM3|OXR1_MOUSE	S200	sp|Q4KMM3|OXR1_MOUSE S200	1084137	2361155	3437551	2990528	5950810	3793600	10541652	4025859	0	704372	425530	483595	2015679	500456	3151233	2383653	0	265160	201456	457560	2.46834e+06	231044	6.07798e+06	403374	2.01276e+06
	1332	sp|Q4KMM3|OXR1_MOUSE	S201	sp|Q4KMM3|OXR1_MOUSE S201	1084249	2361852	3437600	3050956	5487176	3817110	10548495	4019067	477480	0	621335	3432009	2020014	543892	3149281	2384033	0	730615	1006473	682702	2.48366e+06	604948	5967962	1132706	2024305
	1333	sp|Q4KMM3|OXR1_MOUSE	S203	sp|Q4KMM3|OXR1_MOUSE S203	292836	2361184	3438048	3049640	5951799	3817072	10546129	4022246	481696	368403	3409212	576240	2017773	525639	3150116	2383652	834337	730095	1006457	682910	2285427	813450	6.08431e+06	1.20889e+06	2019295
	1334	sp|Q9Z239|PLM_MOUSE	T78	sp|Q9Z239|PLM_MOUSE T78	120926344	197803872	71259488	49319072	91445968	36580376	77810168	73920120	109044512	143702064	114795256	240732960	30455528	21255362	21246140	27350442	134391424	62802168	100631720	184092624	109827194	120479484	69939158	152068698	25076868
	1335	sp|Q9Z239|PLM_MOUSE	S81	sp|Q9Z239|PLM_MOUSE S81	120818560	196984768	71298272	49317400	90379808	36564184	77821920	73915864	110508160	143693200	114754432	241171600	30462448	21842012	21252638	27340204	136443760	61942772	100652240	189593456	109604750	122158057	69670444	152531848	2.52243e+07
	1336	sp|Q9Z239|PLM_MOUSE	S82	sp|Q9Z239|PLM_MOUSE S82	120920912	198730560	71296728	49304424	90281456	37351428	77811776	73618416	110641528	143690144	114790728	240330000	30659352	21488794	21259338	27340104	134522304	61942772	100574128	190292640	110063156	121832961	69765769	152363100	25186897
	1337	sp|O55176|PJA1_MOUSE	T230	sp|O55176|PJA1_MOUSE T230	17097957	20465675	26257376	20709951	36097742	23840600	33240415	17739257	18668794	17341134	17895816	28966792	18942568	18380176	12211020	16878640	15186953	17245067	51049658	22286516	2.11327e+07	2.6442e+07	2.77295e+07	20718134	16603101
	1338	sp|Q8BKC8|PI4KB_MOUSE	S274	sp|Q8BKC8|PI4KB_MOUSE S274	3477594	6512799	8458023	8548249	4623785	5694250	5721826	5484707	2570789	3574793	3809542	5461196	3037479	3186865	1974570	3350322	7504445	4858752	13883232	8082393	6.74917e+06	8.58221e+06	5381142	3854080	2887309
	1339	sp|Q8BKC8|PI4KB_MOUSE	S276	sp|Q8BKC8|PI4KB_MOUSE S276	3477652	6513891	8457209	8543787	4623061	5694045	7046823	5659506	2369109	3574803	3507205	3727096	3074333	3190490	1974233	3999349	7822975	4856773	13881906	8080995	6.74813e+06	8.66066e+06	5.75586e+06	3.29455e+06	3.0596e+06
	1340	sp|Q8BKC8|PI4KB_MOUSE	T340	sp|Q8BKC8|PI4KB_MOUSE T340	1358435	2041026	4084810	717670	0	551237	7614468	341456	4853264	1368835	924961	971804	272894	451804	0	26240	5524032	6560542	5145980	1752341	2.05049e+06	4.74572e+06	2.12679e+06	2029716	187734
	1341	sp|Q8BKC8|PI4KB_MOUSE	S427	sp|Q8BKC8|PI4KB_MOUSE S427	15066711	19914300	19731730	15019898	21897672	25231934	40300080	17706922	20575552	19520840	27638434	35221688	14626097	13957028	12358372	12266123	26575036	18757436	51289444	23919194	1.74332e+07	3.01353e+07	26284152	2.57391e+07	13301905
	1342	sp|Q8BKC8|PI4KB_MOUSE	S510	sp|Q8BKC8|PI4KB_MOUSE S510	2350670	3311529	3917120	6445647	5100686	3151019	7217902	3047515	2362011	1971262	2317912	241002	3257910	2382041	2197096	3223257	5454954	3478658	11304305	5599862	4.00624e+06	6.45944e+06	4.62928e+06	1.72305e+06	2765076
	1343	sp|Q8K310|MATR3_MOUSE	S187	sp|Q8K310|MATR3_MOUSE S187	12938072	29819634	35726509	23399854	109838402	66781959	183418898	62272026	55310759	51104860	66440053	98718612	43306968	34131132	40262974	42762410	44700869	48453995	91971681	86933296	2.5471e+07	6.8015e+07	1.05578e+08	67893571	40115871
	1344	sp|Q8K310|MATR3_MOUSE	S194	sp|Q8K310|MATR3_MOUSE S194	11228445	24869038	26463070	21033506	84426896	51760688	131723616	48210384	46529868	41847296	51665632	73883424	33320216	28181888	30347830	35069188	31915594	38558368	65345124	68585536	2.08985e+07	5.11012e+07	79030396	53481555	3.17298e+07
	1345	sp|Q8K310|MATR3_MOUSE	S595	sp|Q8K310|MATR3_MOUSE S595	24104864	18745744	17422039	14689283	33142641	22413459	48722342	7442821	27803439	23477949	43245709	12713499	16847419	10106180	11721774	10870037	10410272	16745679	38036803	27360306	1.87405e+07	23138265	2.79303e+07	26810149	1.23864e+07
	1346	sp|Q8K310|MATR3_MOUSE	S597	sp|Q8K310|MATR3_MOUSE S597	119795892	97923619	96117115	105544518	163130687	112967343	251363366	93971557	142404310	119094154	220085714	143329482	104797152	66795658	75665793	70213306	31611498	98772085	225453553	153501518	104845286	1.27335e+08	1.55358e+08	156228415	7.9368e+07
	1347	sp|Q8K310|MATR3_MOUSE	Y596	sp|Q8K310|MATR3_MOUSE Y596	25867494	28090897	30320236	27226690	59786188	56922756	88502984	33362083	61171576	54193184	62329893	72740658	44497068	30262177	31788078	28623793	64264657	55796462	121224421	76428219	2.78763e+07	7.94284e+07	5.96435e+07	6.26088e+07	33792779
	1348	sp|Q8K310|MATR3_MOUSE	S618	sp|Q8K310|MATR3_MOUSE S618	4681203	8063510	6868977	8149882	18503862	17780132	22556115	10041151	19185177	18463244	16811905	16412641	15829789	12014461	14298342	11673505	25331576	20853026	35790928	22852365	6940893	2.6207e+07	17220315	1.77182e+07	1.3454e+07
	1349	sp|Q8K310|MATR3_MOUSE	T616	sp|Q8K310|MATR3_MOUSE T616	14719744	17084206	14379802	14709871	9437651	23380446	34887438	15837603	31416350	25654591	34508147	32097957	20827578	16285232	18286364	15226877	30722138	24462377	48584912	32228305	1.52234e+07	33999433	2.08858e+07	3.09193e+07	1.76565e+07
	1350	sp|Q9QYG0|NDRG2_MOUSE	S327	sp|Q9QYG0|NDRG2_MOUSE S327	1086781345	968448487	834297760	637099288	527769922	517303330	666943690	586668917	540551331	565096399	626493707	1355985798	635382159	493139630	681188996	483738815	703614854	559914246	1086372160	725708358	881656720	7.68902e+08	5.74671e+08	7.72032e+08	573362400
	1351	sp|Q9QYG0|NDRG2_MOUSE	T329	sp|Q9QYG0|NDRG2_MOUSE T329	1134788577	1528533117	1753945826	1495528018	1285405806	885504990	874948816	1118799586	1296809231	1506319600	1612416469	2310102660	1202579517	837285156	1051984339	893591641	2170997375	1366206681	2419203141	1744947309	1.4782e+09	1.92534e+09	1.04116e+09	1681411990	9.9636e+08
	1352	sp|Q9QYG0|NDRG2_MOUSE	S331	sp|Q9QYG0|NDRG2_MOUSE S331	1503173189	1720912224	1622248540	1405968853	1348521319	1358049804	2017369437	1206734618	1045087147	1417178105	1548917093	2498747956	1237530451	954408904	1185167151	1045681419	1703452152	1518468965	2046412459	1462941630	1.56308e+09	1.68282e+09	1.48267e+09	1.62748e+09	1.1057e+09
	1353	sp|Q9QYG0|NDRG2_MOUSE	T333	sp|Q9QYG0|NDRG2_MOUSE T333	280818384	255341415	526696030	277727235	147620863	120660071	155661752	77122408	238651936	303264216	376924388	491558540	219979654	171679147	208702444	222217358	808290264	290485562	478042572	286263038	335145766	465770359	1.25266e+08	352599770	2.05645e+08
	1354	sp|Q9QYG0|NDRG2_MOUSE	S334	sp|Q9QYG0|NDRG2_MOUSE S334	394748601	515868654	385666138	552424074	418537956	276025396	386716508	292193922	81122516	415285807	478271200	321082204	261196756	225893416	297557696	248798206	125551362	133614660	254793742	88555953	4.62177e+08	1.50629e+08	3.43368e+08	3.2394e+08	2.58362e+08
	1355	sp|Q9QYG0|NDRG2_MOUSE	S337	sp|Q9QYG0|NDRG2_MOUSE S337	293864788	499368939	556147836	523003996	309871919	481021687	348906746	341745137	273021433	445880380	446020621	536361328	270572710	247850712	233927773	273082455	359123582	385002223	518350923	381020093	4.68096e+08	4.10874e+08	3.70386e+08	4.25321e+08	2.56358e+08
	1356	sp|Q9QYG0|NDRG2_MOUSE	S345	sp|Q9QYG0|NDRG2_MOUSE S345	9265928	7569939	11527941	11782325	21630664	15254012	37546364	15010619	24861208	14686954	26286634	12516386	36850828	25430430	19388786	19540898	11031166	11842144	18082956	12195173	1.00365e+07	1.32879e+07	2.23604e+07	1.95878e+07	2.53027e+07
	1357	sp|Q9QYG0|NDRG2_MOUSE	T347	sp|Q9QYG0|NDRG2_MOUSE T347	31529849	1241268	30515293	963574	1520392	22583521	8982180	8673671	21690956	18061323	39079727	12361537	6934791	26744110	23833947	20925870	23957281	20972273	30540199	22199573	16062496	2.44173e+07	10439941	2.27984e+07	1.96097e+07
	1358	sp|Q9QYG0|NDRG2_MOUSE	S349	sp|Q9QYG0|NDRG2_MOUSE S349	17782542	8811207	23058846	12885229	23151056	30666243	40748779	18247382	44922730	29201300	52422676	24973949	43785619	52174540	38826464	40324636	21793565	26769742	36171400	24391826	15634456	2.72816e+07	28203365	3.78802e+07	4.37778e+07
	1359	sp|Q9QYG0|NDRG2_MOUSE	S354	sp|Q9QYG0|NDRG2_MOUSE S354	9250266	7568996	11528523	11921655	21524592	15544170	37550240	15012566	24282796	14686431	26315798	12515723	36850352	25438828	18268876	19539364	11029426	14889857	18089074	12196613	10067360	1.40512e+07	22407892	19450187	25024355
	1360	sp|Q9QYG0|NDRG2_MOUSE	S359	sp|Q9QYG0|NDRG2_MOUSE S359	22458794	16767749	18971068	19400878	6432085	7465268	5780663	5284178	3883793	3547992	12945693	8584906	5994973	3951181	4388982	4658329	0	8908097	12454360	10411194	1.93996e+07	7.94341e+06	6.24055e+06	7240596	4.74837e+06
	1361	sp|Q8R3Q2|PP6R2_MOUSE	S668	sp|Q8R3Q2|PP6R2_MOUSE S668	12618835	16036198	13748842	10658617	14859306	14965346	18725802	10417812	14656377	13527671	15489223	26148084	9120611	5736801	8181215	10106456	16579879	11956646	26851760	15209398	13265623	1.76494e+07	1.47421e+07	1.74553e+07	8.28627e+06
	1362	sp|Q3U0S6|RAIN_MOUSE	S285	sp|Q3U0S6|RAIN_MOUSE S285	959899	0	0	0	764717	459503	1571927	416929	1225773	1597149	1676036	1196689	932992	463421	1141146	113836	1016176	1908019	1558585	2178708	239975	1665372	803269	1.42391e+06	662849
	1363	sp|P70271|PDLI4_MOUSE	S110	sp|P70271|PDLI4_MOUSE S110	1369033	766867	664467	961877	1003726	958834	1346853	457343	452029	7338	2179904	2731378	0	1107287	228334	422568	1414734	1227310	3533473	1597164	940561	1.94317e+06	941689	1.34266e+06	439547
	1364	sp|P70271|PDLI4_MOUSE	S118	sp|P70271|PDLI4_MOUSE S118	1784760	3341553	3452626	3856212	7402461	7583011	5122495	3893681	4078361	4292139	5924141	8327864	2135777	3269753	2589478	3404311	4371096	3902939	7601777	4977103	3.10879e+06	5.21323e+06	6000412	5.65563e+06	2.84983e+06
	1365	sp|Q8CI51|PDLI5_MOUSE	S331	sp|Q8CI51|PDLI5_MOUSE S331	15202151	18298994	14846845	12641282	13551973	13503914	12344147	19077590	27348120	21793030	28309310	31238728	14175661	15089877	19003658	15830238	13065056	16880960	23120090	20525856	15247318	1.8398e+07	14619406	27172297	1.60249e+07
	1366	sp|P46735|MYO1B_MOUSE	T843	sp|P46735|MYO1B_MOUSE T843	1158377	794942	351181	5755786	8762049	630978	13131418	1221621	68472	274699	1308819	69102	5334798	297883	1060596	330704	0	175652	541191	49978	2.01507e+06	191705	5.93652e+06	430273	1.756e+06
	1367	sp|Q6Y7W8|GGYF2_MOUSE	S18	sp|Q6Y7W8|GGYF2_MOUSE S18	2276659	6116517	3670746	2877850	5048338	6464500	40140400	3366270	6997566	5110417	3847987	19976454	0	5708443	414235	3331623	7795777	2542468	20897798	7232260	3735443	9.61708e+06	13754877	8983106	2.36358e+06
	1368	sp|Q6Y7W8|GGYF2_MOUSE	T373	sp|Q6Y7W8|GGYF2_MOUSE T373	39119180	37326796	38467676	29566746	26089592	32923816	36762884	29394566	39976912	30992498	40655808	42851360	28117832	30371740	35639752	31704936	29068732	36448976	58789232	40450144	3.61201e+07	41189271	3.12927e+07	3.86191e+07	31458565
	1369	sp|Q6Y7W8|GGYF2_MOUSE	S374	sp|Q6Y7W8|GGYF2_MOUSE S374	121684	133450	38464976	29564534	26090284	32668870	0	146031	39977680	30997136	40652148	42857764	28118250	0	0	31702858	29064736	36307820	58786824	40543252	17071161	41175658	1.47263e+07	38621182	14955277
	1370	sp|Q6Y7W8|GGYF2_MOUSE	S377	sp|Q6Y7W8|GGYF2_MOUSE S377	39002172	37329444	38468892	29570262	26094504	33110876	36722504	29394566	39243796	31194104	40641656	42866800	28115624	30480054	35835232	31701538	29468264	36305972	58779004	40449372	3.60927e+07	41250653	3.13306e+07	38486589	31533112
	1371	sp|Q6Y7W8|GGYF2_MOUSE	T382	sp|Q6Y7W8|GGYF2_MOUSE T382	39003068	37330116	38465624	29568460	26093584	32925602	36722632	30703712	39970916	30992778	40647220	42863664	28114226	30480874	35833056	31704726	29072612	36312480	58811384	40449220	36091817	41161424	3.16114e+07	3.86186e+07	3.15332e+07
	1372	sp|Q8C9B9|DIDO1_MOUSE	S1013	sp|Q8C9B9|DIDO1_MOUSE S1013	513496	1860658	2271781	339227	4223926	4058955	6220130	2573590	2606859	2754998	5110444	6145609	2112467	1352050	1120207	348320	3148591	3018633	7434553	4027401	1.24629e+06	4.40729e+06	4.26915e+06	4.15448e+06	1233261
	1373	sp|Q8C9B9|DIDO1_MOUSE	T1248	sp|Q8C9B9|DIDO1_MOUSE T1248	1134422	1603176	308183	0	0	71626	2573234	950495	4504341	2425356	8172631	2876106	547597	2532453	2658450	2045644	0	371317	7951694	1833587	761445	2.53915e+06	898839	4.49461e+06	1946036
	1374	sp|Q8C9B9|DIDO1_MOUSE	T1251	sp|Q8C9B9|DIDO1_MOUSE T1251	1129059	3127856	1859630	912455	4876802	2657306	1379340	345858	4714217	2424474	8181408	5586850	324576	2532823	2659011	2046627	450196	0	3661857	5280868	1757250	2.34823e+06	2.31483e+06	5.22674e+06	1.89076e+06
	1375	sp|P35582|FOXA1_MOUSE	S302	sp|P35582|FOXA1_MOUSE S302	2953753	2367721	2783135	2472897	4256283	3064064	2316354	1748106	3349375	4406099	3963530	4544000	2482280	1095028	2388711	2108930	3370262	2589740	5468314	3521342	2.64438e+06	3.73741e+06	2.8462e+06	4065751	2.01874e+06
	1376	sp|Q8BHG1|NRDC_MOUSE	S84	sp|Q8BHG1|NRDC_MOUSE S84	7391862	9773114	10906827	9161623	15402499	13425968	23056680	9390634	9675747	10841926	12365998	18513238	7868062	6410768	7551444	8715600	11659474	9734539	18532140	10614227	9.30836e+06	12635095	1.53189e+07	1.28492e+07	7.63647e+06
	1377	sp|O35691|PININ_MOUSE	S99	sp|O35691|PININ_MOUSE S99	25032212	42775283	24920484	31573543	36704798	57451157	32138965	51469521	71891443	44884848	78033698	52090034	33692655	40397463	54201854	55114622	42400133	77430690	98616730	60257778	3.10754e+07	6.96763e+07	4.44411e+07	6.1725e+07	4.58516e+07
	1378	sp|O35691|PININ_MOUSE	S439	sp|O35691|PININ_MOUSE S439	3871637	6605166	7791214	7042001	20918534	30088612	31489442	12225968	16163976	19188134	14395371	17582302	19130660	15172837	16715962	16037056	38844696	31549598	55551768	28231274	6.3275e+06	38544334	23680639	1.68324e+07	1.67641e+07
	1379	sp|O35691|PININ_MOUSE	S441	sp|O35691|PININ_MOUSE S441	2758702	4998479	5619291	6437182	12807687	17905068	18455676	7817174	10056727	9294953	0	10406756	13056251	12431671	16281504	14345413	14666490	15252933	28036216	15454684	4.95341e+06	1.83526e+07	1.42464e+07	7439609	1.40287e+07
	1380	sp|Q8R4H2|ARHGC_MOUSE	S86	sp|Q8R4H2|ARHGC_MOUSE S86	299418	6924450	3610401	4551962	225497	11268329	1156530	6644562	2284186	9812738	664785	3913585	0	145068	6635226	1645132	6478722	10495141	10315300	8128940	3.84656e+06	8.85453e+06	4.82373e+06	4.16882e+06	2.10636e+06
	1381	sp|Q8R4H2|ARHGC_MOUSE	S308	sp|Q8R4H2|ARHGC_MOUSE S308	4095367	4915867	3854228	1922114	10905260	6762070	15339094	4632514	5516254	9643250	1284662	11969192	7145135	4163110	4332619	3816681	4597227	2546495	12196869	9312471	3696894	7.16327e+06	9.40973e+06	7.10334e+06	4.86439e+06
	1382	sp|Q8R4H2|ARHGC_MOUSE	S340	sp|Q8R4H2|ARHGC_MOUSE S340	241674	223720	187588	0	548514	369793	938875	213247	2593218	560362	448595	983460	3572741	866335	2204257	2405598	1596903	0	0	334064	163246	482742	517607	1.14641e+06	2.26223e+06
	1383	sp|Q8R4H2|ARHGC_MOUSE	S633	sp|Q8R4H2|ARHGC_MOUSE S633	3112061	3295916	2375413	3178997	6364531	6662312	0	4669987	7231505	5906917	5750723	7817303	3496948	4032051	3006872	3416620	6344443	5362927	10825538	7375663	2.9906e+06	7.47714e+06	4.42421e+06	6676612	3.48812e+06
	1384	sp|Q8R4H2|ARHGC_MOUSE	S636	sp|Q8R4H2|ARHGC_MOUSE S636	3111974	3295905	2375392	3158465	6145041	6662454	8160886	4822589	7232235	5906820	5750747	7814830	3496281	4031298	2833915	3416743	6345565	5362972	10825655	7376703	2985434	7.47772e+06	6.44774e+06	6676158	3.44456e+06
	1385	sp|Q8R4H2|ARHGC_MOUSE	T1323	sp|Q8R4H2|ARHGC_MOUSE T1323	617800	1512231	0	1047970	1350875	0	2739101	1118881	0	0	955855	2411262	286123	586086	1219364	948013	698838	0	2823784	325514	794500	962034	1.30221e+06	841779	759896
	1386	sp|Q8R4H2|ARHGC_MOUSE	S1326	sp|Q8R4H2|ARHGC_MOUSE S1326	616895	1512082	0	1047970	1350849	0	2738970	1118727	0	0	955737	2411090	286345	586091	1219360	948013	698905	0	2824007	326232	794237	962286	1.30214e+06	841707	759952
	1387	sp|Q9Z204|HNRPC_MOUSE	S228	sp|Q9Z204|HNRPC_MOUSE S228	171444	0	2208708	345576	0	6470081	5964576	2121498	704613	2379366	5844188	3120078	2072256	1919174	3152558	1566395	186487	0	5248916	2966686	681432	2.10052e+06	3.63904e+06	3.01206e+06	2.1776e+06
	1388	sp|Q9Z204|HNRPC_MOUSE	S230	sp|Q9Z204|HNRPC_MOUSE S230	0	631602	2078429	175358	348751	6471189	5978923	2121728	695362	2382164	5846034	3121395	1934435	1927603	3150815	1568458	186613	1945137	4796994	2967446	721347	2.47405e+06	3.73015e+06	3.01124e+06	2.14533e+06
	1389	sp|Q9Z204|HNRPC_MOUSE	S240	sp|Q9Z204|HNRPC_MOUSE S240	31273568	30315230	36358536	32683102	68321232	63863032	117864744	41820112	70024032	58470184	77713600	93156128	58256464	46643228	50116564	42055744	115624592	77320784	139611136	103546872	32657609	109025846	72967280	74840986	49268000
	1390	sp|Q9Z204|HNRPC_MOUSE	S248	sp|Q9Z204|HNRPC_MOUSE S248	33818	143826	11875	197513	475236	445193	644963	284032	660990	363010	537184	149921	478387	300233	339527	281454	382949	456029	917787	769299	96758	631516	462356	427776	349900
	1391	sp|P49586|PCY1A_MOUSE	S361	sp|P49586|PCY1A_MOUSE S361	16742718	23245702	26213356	19269922	30379960	23174970	26599140	17383312	18480230	18413444	25076088	39587168	18403572	17619796	17438528	19325764	20524852	15594178	34206364	21860144	2.13679e+07	2.30464e+07	2.43843e+07	2.53892e+07	18196915
	1392	sp|P97855|G3BP1_MOUSE	S148	sp|P97855|G3BP1_MOUSE S148	197839232	262342480	297920864	153237728	240186000	304823808	370485664	208642880	303020064	260610880	382807424	527391872	166346784	182345584	235151008	249449184	346874752	276591360	533544992	338513344	227835076	373881112	281034588	368457560	208323140
	1393	sp|P97855|G3BP1_MOUSE	S228	sp|P97855|G3BP1_MOUSE S228	196786	984427589	1020228916	895688588	1427398441	3066045	2027109811	1035875	1221406864	1121086946	1502372270	1776900237	894374161	2086447	875632108	783041126	1520828764	1131316654	4519098	589305	7.25135e+08	6.64313e+08	864652543	1.40544e+09	6.38783e+08
	1394	sp|P97855|G3BP1_MOUSE	T229	sp|P97855|G3BP1_MOUSE T229	93106	1233757	757749	1917675	2996780	357065	2013902464	4643451	3047682	2056747	1490735872	9219574	1911041	1264512	1360104	8482753	1782892	1136519808	7117928	270500	1.00057e+06	286422782	505474940	3.76265e+08	3.2546e+06
	1395	sp|P97855|G3BP1_MOUSE	S230	sp|P97855|G3BP1_MOUSE S230	876708864	973388608	1017109696	881255808	1426296064	1138405120	2013488768	935397120	1224750592	1116078848	2328945	1775445632	894344064	706939456	862310400	783999296	1516781952	1119945600	2319056128	1309815040	937115744	1566399680	1378396768	1.02965e+09	811898304
	1396	sp|A2A6A1|GPTC8_MOUSE	S507	sp|A2A6A1|GPTC8_MOUSE S507	2688764	3699377	3888945	3939579	6245656	5670082	6271851	2582279	3977813	3342237	3235360	4628521	4277917	4492073	5968864	5095037	4007562	4525547	7309423	4688709	3.55417e+06	5.13281e+06	5192467	3.79598e+06	4.95847e+06
	1397	sp|Q923B1|DBR1_MOUSE	S504	sp|Q923B1|DBR1_MOUSE S504	2517375	4575612	6550121	3403173	4033909	8131139	7294566	5013524	7259158	8086217	10320167	14692182	2290945	2815026	4254752	3367019	7728356	7184028	12795001	9653132	4.26157e+06	9.34013e+06	6.11828e+06	10089431	3.18194e+06
	1398	sp|Q3U2I3|F16A2_MOUSE	S509	sp|Q3U2I3|F16A2_MOUSE S509	323240	2246210	3124715	306028	3693879	742901	4423429	145912	1354336	2316952	2473470	5627211	1777442	619892	411580	1075886	6113163	0	5828449	4077587	1.50005e+06	4.0048e+06	2.25153e+06	2.94299e+06	971200
	1399	sp|P97379|G3BP2_MOUSE	S224	sp|P97379|G3BP2_MOUSE S224	90578952	153745536	142089824	142608384	158860480	173029488	222938816	53951616	173625168	192008032	205064912	217948640	96020424	89431480	128861176	135804432	205767344	171659840	308239808	178690560	132255674	216089388	152195100	197161688	112529378
	1400	sp|P97379|G3BP2_MOUSE	T226	sp|P97379|G3BP2_MOUSE T226	91198032	153440224	141563504	142675344	164035392	172936528	224524848	155661840	172642880	191682880	205742608	219177488	97094544	86757464	128904784	135637168	204374224	171741696	309891360	178024208	132219276	216007872	179289652	197311464	112098490
	1401	sp|Q8CHW4|EI2BE_MOUSE	S539	sp|Q8CHW4|EI2BE_MOUSE S539	87223896	122241432	153318608	110640128	164449232	192068816	192201088	118049632	112303104	145167568	185231424	223102288	81622216	71145016	91655008	103081128	102582528	98768688	211810960	125590440	118356016	134688154	166692192	166451096	86875842
	1402	sp|Q9R0L7|AKP8L_MOUSE	S283	sp|Q9R0L7|AKP8L_MOUSE S283	1532127	1219052	1229429	722394	1827941	2248113	1549694	709055	2869612	2102656	3025293	3190530	1643620	1568181	1732835	1426920	3323031	2098655	2149184	2912563	1.17575e+06	2.62086e+06	1.5837e+06	2.79702e+06	1592889
	1403	sp|P16015|CAH3_MOUSE	S28	sp|P16015|CAH3_MOUSE S28	1789419	2692887	2562179	1547282	2790070	1091396	1313849	1934599	2856032	2251472	0	8473431	2220700	693641	2160049	2434392	0	101481	0	4264814	2.14794e+06	1.09157e+06	1.78248e+06	3.39523e+06	1.8772e+06
	1404	sp|P16015|CAH3_MOUSE	S47	sp|P16015|CAH3_MOUSE S47	778388	2171280	1400798	215883	327462	936143	0	2149213	1356137	5032277	191295	3151680	158812	266124	2180079	2691050	6339855	4407177	4707014	3984710	1.14159e+06	4859689	853204	2.43285e+06	1.32402e+06
	1405	sp|Q91X51|GORS1_MOUSE	S375	sp|Q91X51|GORS1_MOUSE S375	361777	8172335	11611505	1813863	2161306	11906122	8561288	5806702	8436645	1753215	9912207	12970619	2800139	896263	4551210	6330238	931316	0	10878485	1105776	5489870	3.22889e+06	7.10885e+06	8.26817e+06	3.64446e+06
	1406	sp|Q9DB52|F122A_MOUSE	S31	sp|Q9DB52|F122A_MOUSE S31	16847714	23153706	21109766	18137790	21976944	19625454	29936326	21041152	30666966	28169886	35167088	40276736	16497073	14537567	22825106	23075542	31374570	29287650	47582028	29517382	19812244	3.44404e+07	23144969	33570169	19233822
	1407	sp|Q9DB52|F122A_MOUSE	S41	sp|Q9DB52|F122A_MOUSE S41	16842464	23149836	20738018	18138698	21531474	19937304	29917432	21040228	30916836	28178064	34522648	40271700	16497023	14532515	22998176	23075310	31383752	29317624	47596904	29528666	19717254	3.44567e+07	2.31066e+07	33472312	19275756
	1408	sp|Q9DB52|F122A_MOUSE	S43	sp|Q9DB52|F122A_MOUSE S43	16843032	23131600	21085666	18138068	21972906	19623990	29957372	21040270	31325564	28178634	35167088	40274816	16498400	14537593	24359820	23075980	31384248	29287604	47586432	29528562	1.97996e+07	3.44467e+07	2.31486e+07	3.37365e+07	1.96179e+07
	1409	sp|Q9DB52|F122A_MOUSE	S44	sp|Q9DB52|F122A_MOUSE S44	0	194981	0	18138648	21969632	0	0	110060	30419862	28168402	44428	324879	416406	14548616	0	23075598	31383874	29317624	47580828	29532046	4.58341e+06	34453593	5519923	1.47394e+07	9510155
	1410	sp|Q9DB52|F122A_MOUSE	S139	sp|Q9DB52|F122A_MOUSE S139	12342722	16698012	17823924	11237634	17936540	23679776	35196836	17265030	17071628	13211723	24473946	36159244	9381949	9437599	8660533	12079508	24576396	21210998	42454844	25347954	14525573	28397548	2.35195e+07	2.27291e+07	9.8899e+06
	1411	sp|Q8R3F5|FABD_MOUSE	S39	sp|Q8R3F5|FABD_MOUSE S39	3635255	3527014	633915	3136865	4387270	2557919	2818836	8202616	3649124	5938111	5421421	9704070	1261191	1293680	1236342	2144379	4350530	4863943	5933243	4330832	2.73326e+06	4869637	4.49166e+06	6.17818e+06	1483898
	1412	sp|Q9D1F4|AKTS1_MOUSE	S87	sp|Q9D1F4|AKTS1_MOUSE S87	55015004	26741339	32436126	49652804	6131671	29942372	31832301	44120164	11351059	26858259	38913402	16253644	49192778	51414568	24160567	6032200	39544477	28681228	8617825	20544962	4.09613e+07	24347123	28006627	23344091	3.27e+07
	1413	sp|Q9D1F4|AKTS1_MOUSE	T113	sp|Q9D1F4|AKTS1_MOUSE T113	742055	619909	476406	921676	3618465	2531482	8879191	1621074	2320636	2414687	1851092	3440426	2347916	2630383	2339629	861855	1812306	2299136	6132426	3731032	690012	3493725	4162553	2.50671e+06	2.04495e+06
	1414	sp|Q9D1F4|AKTS1_MOUSE	T115	sp|Q9D1F4|AKTS1_MOUSE T115	746393	619493	460391	921216	3614559	2829881	8882224	1618442	2320628	2414054	1850029	3440389	2345732	2631632	2337376	868380	1812258	2299548	6132865	3730346	686873	3.49375e+06	4.23628e+06	2506275	2045780
	1415	sp|Q9D1F4|AKTS1_MOUSE	S116	sp|Q9D1F4|AKTS1_MOUSE S116	741779	619575	455637	920691	3614559	2819326	8903477	1621040	2237712	2414427	1850066	3440412	2346859	2628003	2337136	864140	1812292	2299223	6133401	3730673	684420	3.4939e+06	4.2396e+06	2.48565e+06	2.04403e+06
	1416	sp|Q9D1F4|AKTS1_MOUSE	S211	sp|Q9D1F4|AKTS1_MOUSE S211	1347335	1464866	2651557	2086133	3948776	3181860	3580896	2927340	2973053	2966936	3666956	5282625	3222382	1410881	2083231	2718190	1669707	675742	4169126	4365213	1.88747e+06	2719947	3409718	3.72239e+06	2358671
	1417	sp|Q9D1F4|AKTS1_MOUSE	S212	sp|Q9D1F4|AKTS1_MOUSE S212	463988	1464660	2654359	1991344	3948714	3182369	3739545	2737804	2973887	2965372	3669138	5282598	3222858	1414713	2083235	2718397	1511602	713166	4170611	4366110	1.64359e+06	2.69037e+06	3402108	3.72275e+06	2.3598e+06
	1418	sp|Q6P9Q6|FKB15_MOUSE	S341	sp|Q6P9Q6|FKB15_MOUSE S341	1963939	2992126	6124921	4420226	9948324	9170790	12939242	6311011	14099716	11118685	9657065	11463797	11094741	10096455	11616869	12390338	9393680	5415660	13632429	8449913	3875303	9.22292e+06	9.59234e+06	1.15848e+07	1.12996e+07
	1419	sp|Q6P9Q6|FKB15_MOUSE	S343	sp|Q6P9Q6|FKB15_MOUSE S343	1964512	2995824	6018684	4417811	9948242	9168195	0	6316294	14097846	11336922	9578183	11465704	11094746	10096996	11612757	12542144	9419177	5525949	13634101	8447374	3.84921e+06	9.25665e+06	6.35818e+06	1.16197e+07	1.13367e+07
	1420	sp|Q6P9Q6|FKB15_MOUSE	S345	sp|Q6P9Q6|FKB15_MOUSE S345	1964781	2996416	6019400	0	9946879	9167932	139142	0	14099745	11135120	9657265	11464126	11040347	0	0	0	9391356	5384298	0	8448030	2.74515e+06	5805921	4.81349e+06	11589064	2.76009e+06
	1421	sp|Q6P9Q6|FKB15_MOUSE	S1090	sp|Q6P9Q6|FKB15_MOUSE S1090	29738706	34438164	22983482	18717992	23440114	46936228	43767100	41925472	78671520	49346476	59095940	60602200	28077696	39928476	34952396	41320476	68318968	62118924	111048032	80589456	26469586	80518845	3.90172e+07	61929034	36069761
	1422	sp|Q6P9Q6|FKB15_MOUSE	T1092	sp|Q6P9Q6|FKB15_MOUSE T1092	29730558	34444812	37082564	19396436	23442970	51686132	43766648	41931660	73115064	49354084	58960508	59649308	28343940	39948192	34941400	41321644	68398256	62107968	110455160	80601792	3.01636e+07	80390794	4.02069e+07	60269741	36138794
	1423	sp|Q6P9Q6|FKB15_MOUSE	S1158	sp|Q6P9Q6|FKB15_MOUSE S1158	46540236	58855060	55949396	42842284	69011344	102064880	130669944	59578312	78575168	76058144	105502088	124280120	53330360	49414408	54276080	59262636	85393976	71233848	168318736	90261504	51046744	103802016	90331120	96103880	54070871
	1424	sp|P47856|GFPT1_MOUSE	S258	sp|P47856|GFPT1_MOUSE S258	24053524	44678036	47949656	29224768	17052548	38209096	40126836	21635934	20364164	30264398	33985144	33192754	13629886	14740078	15831950	27166526	24119856	21099590	45257600	23154366	36476496	28407853	2.92561e+07	29451615	17842110
	1425	sp|P47856|GFPT1_MOUSE	T259	sp|P47856|GFPT1_MOUSE T259	24053524	44680376	48432444	29238020	17052548	39543624	40096100	21636396	20380298	28735768	33710564	33259252	13627607	15237108	15922657	26598720	23700376	20168482	45226740	23278878	36601091	28093619	29582167	2.90215e+07	17846523
	1426	sp|Q91W96|APC4_MOUSE	S730	sp|Q91W96|APC4_MOUSE S730	1501689	1434909	1510468	0	3942397	2460410	0	1133702	2939991	2759099	2628355	4089123	3220366	1610140	2797544	1820561	5456530	3213957	5749224	3830894	1.11177e+06	4.56265e+06	1.88413e+06	3104142	2.36215e+06
	1427	sp|P16951|ATF2_MOUSE	T52	sp|P16951|ATF2_MOUSE T52	1613760	1078062	699000	429314	1330356	1006531	2022808	1563391	1479971	1808040	3607024	3860825	1328125	1839309	0	3562196	3960269	3170081	6016491	4944937	955034	4.52294e+06	1.48077e+06	2688965	1.68241e+06
	1428	sp|Q61586|GPAT1_MOUSE	S686	sp|Q61586|GPAT1_MOUSE S686	4751108	6954646	8967611	5835005	9889130	9183152	14354976	5098950	7036794	7608038	7752322	9874330	9394046	5303312	9075575	7275491	8144886	7934433	15676009	11318418	6.62709e+06	1.07684e+07	9631552	8067871	7762106
	1429	sp|Q61586|GPAT1_MOUSE	S693	sp|Q61586|GPAT1_MOUSE S693	8587749	15588069	23987188	9133902	11482514	20416834	23158082	10475877	7923909	11618933	7259258	29335212	13854231	8344897	12601280	10734983	819364	8039584	37454672	8180050	14324227	1.36234e+07	1.63833e+07	14034328	1.13838e+07
	1430	sp|A2AQH4|BCORL_MOUSE	S1610	sp|A2AQH4|BCORL_MOUSE S1610	33570636	57783072	54506344	53958812	114710664	111087256	149609296	85516600	83825040	114715392	112184424	141324592	60684096	49053776	63714272	72174704	98713224	79465176	149269728	96690344	49954716	106034618	115230954	113012362	61406712
	1431	sp|P50462|CSRP3_MOUSE	S94	sp|P50462|CSRP3_MOUSE S94	14812530	24052422	25023228	10777621	15207677	29833600	22283406	32837234	38122956	33747072	42613200	37583560	12405256	14929840	19520028	18417008	30192386	32613184	41226100	39882644	1.86665e+07	3.59786e+07	2.50405e+07	38016697	16318033
	1432	sp|Q8VHN7|AGRV1_MOUSE	S530	sp|Q8VHN7|AGRV1_MOUSE S530	8326206	10595361	11036888	9555688	7740043	10002974	14259327	7582443	5261223	10131285	10960168	15499811	67529	5071185	4610295	6185702	6603716	5487090	11947244	6569149	9.87854e+06	7.6518e+06	9.8962e+06	1.04631e+07	3.98368e+06
[truncated: 728 more rows]

## Sheet: Supplementary Table 2
	Supplementary Table 2_Proteomics1a_igps_green_cluster_igps output														Supplementary Table 2_Proteomics1a_igps_green_cluster_subfamily scores
[truncated: 1,144 more rows]

[truncated: 12 more sheets: Supplementary Table 3, Supplementary Table 4, Supplementary Table 5, Supplementary Table 6, Supplementary Table 7, Supplementary Table 8, Supplementary Table 9, Supplementary Table 10, Supplementary Table 11, Supplementary Table 12, Supplementary Table 13, Supplementary Table 14]
