# Supplementary material for: mTORC2–NDRG1–CDC42 axis couples fasting to mitochondrial fission
Source: Nat Cell Biol. 2023 Jun 29;25(7):989–1003. doi: 10.1038/s41556-023-01163-3 (PMC10344787; doi:10.1038/s41556-023-01163-3)
Supplement: Source Data Extended Data Table 1 — Numerical source data. [file 41556_2023_1163_MOESM35_ESM.xlsx]

## Sheet: Source Data Table 1
	Source Data Table 1
Fig 1h	Parameter	Experimental condition
	P-P70Thr389/P70 IB	Fast 0 h	Fast 3 h	Fast 8 h	Fast 14 h	Fast 20 h
		0.7	0.37	0.14	0.53	1.39
		1.61	0.5	1.18	0.79	2.5
		2.02	0.79	1.19	1.74	1.15
		1.09	1.22	0.63	3.96	1.66
		0.98	0.85	0.38	4.52	2.64
		0.64	0.84		5.8	0.06
		0.31	0.31		2.26	0.11
		0.69	0.4		0.08	0.49
		0.97	0.99		0.21	1.7
		0.41	0.51		0.94	0.24
		1.57	1.72		1.14	0.51
		0.9	1		0.33	0.623
		1.62	0.05		0.498	0.473
		1.08	0.21		3.208	2.776
		0.78	1.04		0.715
		1.72	0.27		6.02
		0.34	0.13
		0.58	0.204
		1.19	0.966
		0.4	0.447
		2.5	1.36
		0.26
		0.66
		1
		1
		1
		1
	P-S6Ser235/236/S6 IB	Fast 0 h	Fast 3 h	Fast 8 h	Fast 14 h	Fast 20 h
		0.41	0.1	0.11	0.17	0.7
		0.84	0.27	0.28	0.27	1.64
		1.01	0.74	1.05	0.82	1.84
		1.78	0.01	0.6	1.37	0.44
		0.19	0.09	0.63	0.92	0.84
		0.08	0.01		0.8	0.02
		0.16	0.08		0.62	0.1
		0.37	0.62		0.02	0.86
		1.28	0.02		0.21	1.69
		1.58	0.43		0.54	0.01
		0.22	0.08		0.47	0.887
		0.55	0.03		0.6	0.076
		2.4	0.15		0.079	1.313
		1.12	0.18		1.221	1.389
		1.59	0.08		1.582
		0.03	0		0.396
		0.23	0.051
		1.74	0.908
		0.17	0.588
		2.27	0.099
		0.04
		0.77
		1
		1
		1
		1
	P-AKTSer473/AKT IB	Fast 0 h	Fast 3 h	Fast 8 h	Fast 14 h	Fast 20 h
		0.83	0.79	3.2	6.53	10.04
		0.87	0.71	1.26	0.53	8.92
		0.39	0.45	0.53	8.87	3.52
		0.58	0.16	1	0.7	1.32
		0.83	1.23	1.95	0.7	1.09
		1.28	0.39		1.99	0.44
		1.05	0.58		1.03	0.62
		0.43	0.68		2.49	0.54
		0.63	1.89		1.42	0.29
		0.97	1.2		0.33	1.03
		1.04	1.47		0.22	0.79
		1.26	1.21		0.81	2.926
		1.14	1.7		4.511	1.676
		1.05	0.59		4.952	0.53
		1.02	0.46		0.032	1.115
		0.84	0.24		6.164
		1.04	0.49
		0.61	1.199
		1.51	1.961
		0.26	0.427
		0.95	1.916
		1.66
		1
		1
		1
		1
	P-SGK1Thr256/SGK1 IB	Fast 0 h	Fast 3 h	Fast 8 h	Fast 14 h	Fast 20 h
		1	1.7	1.12	1.61	1.73
		1	0.91	0.93	1.4	1.36
		1	0.97	0.85	1.18	1.14
		1	1.02	0.8	0.65	0.55
		1	1.75		1.04	1.23
		1	1.04		0.9	1.24
		1	1.07		1.03	1.13
		1	1.1		1.42	1.43
		1	1.26		1.23	0.9
		1.08				0.94
		1.13				0.63
						0.45
	P-NDRG1Thr346/NDRG1 IB	Fast 0 h	Fast 3 h	Fast 8 h	Fast 14 h	Fast 20 h
		1.7	0.88	0.49	2.18	2.94
		1.31	0.69	1.3	1.64	2.43
		1.21	1.49	0.84	2.65	2.55
		0.59	0.65	0.5	1.37	1.41
		0.81	0.61	0.58	1.47	1.28
		0.81	0.76		0.86	1.4
		0.96	1.43		0.46	1.49
		0.56	0.57		0.68	0.5
		1.05	0.57		1.397	0.61
		0.95	0.58		0.763	0.8
		0.85	0.83		1.682	0.858
		0.35	0.596		0.365	4.431
		0.42	0.552			0.929
		1	1.016
		1
		1
		1
	P-AKTThr308/AKT IB	Fast 0 h	Fast 3 h	Fast 8 h	Fast 14 h	Fast 20 h
		0.71	1.01	0.92	1.31	2.45
		0.7	0.76	0.57	1.44	0.82
		0.51	0.69	0.98	2.61	1.54
		0.83	1.04	1.87	1.56	2.55
		0.83	2	1.15	0.64	1.23
		1.39	1.06		0.8	1.42
		1.23	1.01		0.83	1.01
		1.51	0.82		0.9	1.91
		1.3	0.91		2.23	1.71
		0.58	0.87		1.14	1.74
		0.79	0.97		2.12	0.57
		1.06	1.03		0.74	0.994
		1.52	1.3		0.941	0.789
		1.49	1.64		2.152	1.857
		0.99	1.45		0.659	0.861
		0.68	1.53		0.669
		0.97	0.764
		0.91	1.328
		1.29	0.475
		0.68	0.812
		0.67
		1.1
		1.27
		1
		1
		1
		1
Fig 2b	Parameter	Experimental condition
	RICTOR IB	Con	RictorKO
		0.72	0.08
		1.33	0.09
		0.92	0.1
		1.15	0.11
		0.79	0.11
		1.19	0.1
		1.14	0.15
		1.27	0.13
		0.89	0.12
		1	0.1
		1.15	0.15
		0.46	0.23
	P-AKTSer473/AKT IB	Con	RictorKO
		0.66	0.06
		0.34	0.04
		0.27	0.08
		1.85	0.11
		0.27	0.07
		0.34	0.08
		1.19	0.1
		3.23	0.1
		1.71	0.06
		0.33	0.06
		0.33	0.02
		1.49	0.06
Fig 2c	Parameter	Experimental condition
	Liver TG	Con - Fed	Con - Fasted	Tsc1KO - Fed	Tsc1KO - Fasted	RaptorKO - Fed	RaptorKO - Fasted
		9.88	70.9	5.93	24.14	40.41	80.96
		8.13	67.27	5.84	12.37	15.99	94.26
		6.94	51.28	1.39	6.5	28.94	25.08
		3.48	69	3.07	16.56	36.49	32.84
		22.79	27.65
		22.69	31.74
		5.65	23.47
		4.57	47.18
		7.08	72.71
		6.24	45.64
		9.39	53.27
		8.59
		7.98
		6.93
		12.44
		8.57
		1.27
		3.3
		3.07
		5.7
		7
		6.42
		2.68
		7.46
		10.11
		6.03
		5.44
Fig 2d	Parameter	Experimental condition
	Liver TG	Con - Fed	Con - Fasted	RictorKO - Fed	RictorKO - Fasted
		13.565	16.26	1.717	64.02
		7.854	47.55	2.405	50.64
		4.783	24.67	1.907	56.58
		3.684	18.65	1.753	42.61
		5.089	15.71	1.486	66.06
		3.744	5.21	2.158	18.84
		4.646	12.494	6.045	37.336
		4.801	16.395	1.681	29.901
		0.471	15.105	1.07	28.571
		8.064	3.84	11.865	70.84
		8.218	59.28	11.665	29.79
		2.351	23.84	2.698	38.22
		2.675	15.3	3.119
		9.737		10.567
		8.125		3.911
		12.963		5.11
		11.546		5.596
		4.65		0.69
		5.45		0.56
		0.92		2.165
		3.957		2.29
		4.855		3.622
		4.65		4.001
		3.724
Fig 2f	Parameter	Experimental condition
	Serum FFA	Con - Fed	Con - Fasted	RictorKO - Fed	RictorKO - Fasted
		1.02	2.075	1.07	1.294
		1.08	1.228	0.64	1.215
		1.05	1.531	0.82	1.395
		0.9	1.294	0.95	1.531
		0.825	0.996	0.368	1.596
		0.579	1.768	0.368
		0.329	1.066	0.772
		0.329	1.18
			0.741
Fig 2g	Parameter	Experimental condition
	Liver AUC for OCR	Con - Fed	Con - Fasted	RictorKO - Fed	RictorKO - Fasted
		1040.04	853.37	484.16	250.28
		904.95	545.63	1149.39	402.25
		938.02	528.66	820.97	485.57
		1634.87	739	324.11	293.12
		925.95	555.8	529.92	575.96
		783.07	980.21	628.73	661.27
		680.1	834.3	367.2	555.52
		717.3	947.42	550.98	353.22
		581.45	758.4	547.66	455.1
		980.36	894.83	821.8	562.86
		685.66	1053.36	792.07
		755.64		623.44
Fig 2h	Parameter	Experimental condition
	Liver AC	Con	RictorKO
		1.09924	3.67199
		1.41829	3.45163
		1.44702	6.0786
		1.18968	1.5967
Fig 2i	Parameter	Experimental condition
	CMXRos Fluorescence	siCon	siRictor
		33.25	24.51
		39.11	14.89
		40.72	29.95
Fig 3a	Parameter	Experimental condition
	Number of mitochondria/µm2	Con	RictorKO	siMff	siDnm1l
		0.35	0.34	0.21	0.24
		0.44	0.27	0.34	0.21
		0.4	0.35	0.22	0.33
		0.38	0.33	0.31	0.36
		0.43	0.32
		0.46	0.31
		Part of raw values for fasted Con mice in Fig 3a are included as part of Extended Data Fig 4b since all mice in Fig 3a where sacrificed in parallel with mice in Extended Data Fig 4b, and mice where subjected to the same experimental conditions of fasting for 14-16 h.
Fig 3b	Parameter	Experimental condition
	% Mitochondria-ER contacts	Con - Fed	Con - Fasted	RictorKO - Fed	RictorKO - Fasted
		69.05	85	57.41	50.48
		71.67	63.89	52.5	64.29
		66.45	87.55	44.44	43.33
		54.63	59.52	19.44	55.72
		55.56	82.14	63.61	47.62
		43.17	87.5
		62.65	73.21
			93.33
			74.6
Fig 3c	Parameter	Experimental condition
	MFF IB	Fraction	Con			RictorKO
		Hom	1	1	1	2.18	0.56	0.76	1.09	0.22
		Mito	2.33	0.3	1.23	1.87	0.33	0.63	1.14	0.13
		MAM	3.73	1.78	4.79	1.68	1.25	2.23	2.06	0.61
		ER	49.84	19.46	29.64	118.65	24.73	61	25.9	13.35
Fig 3d	Parameter	Experimental condition
	Fission rate	siCon	siRictor	siDnm1l
		0.17	0.13	0.19
		0.16	0.19	0.11
		0.32	0.15	0.18
		0.32	0.19	0.22
		0.22	0.16	0.15
		0.17	0.12	0.16
		0.13	0.12	0.08
		0.13	0.13	0.19
		0.24	0.17	0.09
		0.16	0.13	0.14
		0.35	0.182	0.16
		0.356
	Fusion rate	siCon	siRictor	siDnm1l
		0.16	0.14	0.21
		0.17	0.17	0.3
		0.21	0.16	0.35
		0.23	0.32	0.24
		0.24	0.13	0.13
		0.17	0.14	0.14
		0.13	0.05	0.06
		0.19	0.14	0.13
		0.19	0.15	0.14
		0.14	0.11	0.19
		0.31	0.142	0.23
		0.251	0.368
Fig 3f	Parameter	Experimental condition
	Number of mitochondria/ROI (AML12)	siCon	siRictor
		12.47	5.87
		12.07	6.13
		12.27	5.8
	Mitochondrial area/ROI (AML12)	siCon	siRictor
		0.35	1.53
		0.21	1.17
		0.39	1.56
	Mitochondrial perimeter/ROI (AML12)	siCon	siRictor
		2.32	6.65
		1.9	5.12
		2.56	6.58
	Mitochondrial circularity/ROI (AML12)	siCon	siRictor
		0.75	0.54
		0.72	0.6
		0.7	0.53
	Number of mitochondria/ROI (HepG2)	siCon	siRictor
		9	5
		8	6
		9	4
	Mitochondrial area/ROI (HepG2)	siCon	siRictor
		0.69	1.99
		0.65	1.33
		0.52	2.46
	Mitochondrial perimeter/ROI (HepG2)	siCon	siRictor
		3.71	7.45
		3.58	5.52
		3.23	9.02
	Mitochondrial circularity/ROI (HepG2)	siCon	siRictor
		0.62	0.56
		0.61	0.6
		0.68	0.48
Fig 4d and Extended data Fig 6b	Parameter	Experimental condition
	BNIP3 phospho-site (Thr66)	Con			RictorKO
		-1.43724	-1.53236	-3.67384	-1.5899	-2.47443	-3.72846
	BNIP3 phospho-site (Ser77)	Con			RictorKO
		2.36343	-3.90291	1.35633	-3.5966	-3.5945	-3.60141
	BNIP3 phospho-site (Ser79)	Con			RictorKO
		2.89751	3.64345	2.75479	1.68042	1.62442	1.27719
	BNIP3 phospho-site (Ser85)	Con			RictorKO
		1.2051	3.62769	-3.65349	-3.46671	-3.68692	-3.54858
	BNIP3 phospho-site (Thr86)	Con			RictorKO
		-3.85222	2.89117	3.34288	3.25921	2.97003	2.68222
	BNIP3 phospho-site (Ser88)	Con			RictorKO
		3.05005	2.49169	1.98439	-3.50652	-3.656	-3.53566
Fig 4e and Extended data Fig 6c	Parameter	Experimental condition
	NDRG1 phospho-site (Thr328)	Con			RictorKO
		3.02349	3.76541	2.42437	1.87548	3.31161	1.42365
	NDRG1 phospho-site (Ser330)	Con			RictorKO
		3.43331	4.8123	3.69503	3.09243	4.09737	2.34863
	NDRG1 phospho-site (Ser332)	Con			RictorKO
		1.69069	-0.630264	-1.61607	-1.48842	-0.559442	-2.40821
	NDRG1 phospho-site (Ser333)	Con			RictorKO
		-0.916413	3.2312	1.36004	1.03023	2.20789	0.761981
	NDRG1 phospho-site (Ser336)	Con			RictorKO
		1.10434	3.68269	1.95443	1.03023	2.20789	0.761981
Fig 4f	Parameter	Experimental condition
	Number of mitochondria/ROI	siCon	siNdrg1
		10.2	9.4
		9.95	8.43
		7.13	5
		8.64	5.8
		9.53	4.93
	Mitochondrial area/ROI	siCon	siNdrg1
		1.21	1.92
		1.19	1.17
		0.74	1.06
		0.69	1.03
		0.51	1.38
	Mitochondrial perimeter/ROI	siCon	siNdrg1
		5.13	6.42
		4.76	4.75
		3.92	5.03
		3.59	4.45
		2.9	6.13
	Mitochondrial circularity/ROI	siCon	siNdrg1
		0.64	0.64
		0.67	0.65
		0.68	0.59
		0.68	0.64
		0.69	0.59
		Raw values in Fig 4f are included as part of Fig 6f to perform a comparative analysis of mitochondrial number and size/shape in siNdrg1 cells to those cells silenced for Rictor, Cdc42 and fission and fusion factors genes.
Fig 4g	Parameter	Experimental condition
	Number of mitochondria/µm2	Con	NDRG1WT	NDRG1Ser336Ala
		0.44	0.44	0.37
		0.36	0.51	0.36
		0.35	0.37	0.28
		0.4	0.46	0.23
		0.26	0.4	0.28
		0.32	0.32	0.26
	Mitochondrial area	Con	NDRG1WT	NDRG1Ser336Ala
		0.47	0.32	0.55
		0.65	0.43	0.33
		0.45	0.46	0.42
		0.422	0.27	0.68
		0.397	0.29	0.71
		0.377	0.406	0.85
	Mitochondrial perimeter	Con	NDRG1WT	NDRG1Ser336Ala
		2.89	2.14	2.79
		3.26	2.49	2.24
		2.55	2.59	2.63
		2.447	2.14	3.09
		2.323	2.18	3.18
		2.659	2.431	3.6
Fig 4h	Parameter	Experimental condition
	Liver AUC for OCR	Con	NDRG1WT	NDRG1Ser336Ala
		1279.72	973.03	821.33
		1329.14	1309.32	590.23
		1532.3	1264.92	512.13
		Raw OCR values for Con mice in Fig 4h are included as part of Extended Data Fig 8c since all mice in Fig 4h where sacrificed in parallel with mice in Extended Data Fig 8c, and Con mice in Fig 4 h are part of the same experimental group in ED Fig 8c where mice are injected Scramble siRNAs as negative controls.
Fig 4i	Parameter	Experimental condition
	MFF IB	Fraction	NDRG1WT				NDRG1Ser336Ala
		Hom	1	1	1.4	0.8	0.738	1.724	1.156	0.658
		Mito	0.01	0.022	0.094	0.108	0.009	0.011	0.059	0.037
		MAM	0.631	0.434	0.362	0.75	0.284	0.422	0.158	0.274
		ER	0.428	3.746	1.402	1.73	0.527	3.163	1.231	1.558
Fig 5c	Parameter	Experimental condition
	Mean mCherry-MitoTracker interaction	mCherry-NDRG1WT	mCherry-NDRG1Ser336Ala	siRictor + mCherry-NDRG1WT	siDnm1l + mCherry-NDRG1WT
		81	270	513	27
		81	270	540	27
		81	270	432	189
		108	270	243	54
		54	162	540	54
		27	189	189	54
		54	540	324	135
		135	405	486	216
		135	189	243	162
		135	189	108
		108	324
			270
			324
			243
			432
Fig 5d	Parameter	Experimental condition
	Number of mitochondria/ROI	siCon	siDnm1l	siDnm1l + mCherry-NDRG1WT
		5.92	4.15	6.89
		7	3.54	6.43
		7.21	3.5	5.25
		7.07	3.1	5.38
	Mitochondrial area/ROI	siCon	siDnm1l	siDnm1l + mCherry-NDRG1WT
		0.92	1.61	0.49
		0.62	2.05	0.64
		0.79	1.97	1.02
		0.69	2.73	0.86
	Mitochondrial perimeter/ROI	siCon	siDnm1l	siDnm1l + mCherry-NDRG1WT
		4.07	6.51	3.05
		3.19	8.05	3.72
		3.8	8.06	4.99
		3.44	9.25	4.65
	Mitochondrial circularity/ROI	siCon	siDnm1l	siDnm1l + mCherry-NDRG1WT
		0.69	0.57	0.69
		0.75	0.51	0.67
		0.69	0.48	0.6
		0.7	0.5	0.54
Fig 5e	Parameter	Experimental condition
	Number of mitochondria/ROI	siCon	siMff	siMff + mCherry-NDRG1WT
		8.73	4.68	4.4
		7.88	3.61	4.56
		8.27	4.48	3.73
	Mitochondrial area/ROI	siCon	siMff	siMff + mCherry-NDRG1WT
		0.56	1.65	1.63
		0.46	1.65	1.43
		0.56	1.03	1.65
	Mitochondrial perimeter/ROI	siCon	siMff	siMff + mCherry-NDRG1WT
		3.37	6.47	6.88
		2.82	7.02	6.27
		3.05	5.45	7.25
	Mitochondrial circularity/ROI	siCon	siMff	siMff + mCherry-NDRG1WT
		0.67	0.53	0.57
		0.69	0.52	0.57
		0.72	0.51	0.55
Fig 6b	Parameter	Experimental condition
	Relative GFP enrichment in FLAG pulldown	FLAG-NDRG1WT	FLAG-NDRG1Ser336Ala
		1	0.254
		1	0.326
		1	0.043
Fig 6e	Parameter	Experimental condition
	Mean mCherry-MitoTracker interaction	siCon	siCdc42
		27	297
		297	432
		54	189
		351	297
		243	378
		81	162
			162
			459
			486
			243
			675
Fig 6f	Parameter	Experimental condition
	Number of mitochondria/ROI	siCon	siRictor	siNdrg1	siCdc42	siMff	siDnm1l	siOpa1	siMfn1
		10.2	7.95	9.4	5.65	8.45	5.75	15.8	11.3
		9.95	9.05	8.43	6.11	7.91	7.4	14.55	14.29
		8.85	5.64	5	4.53	4.6	5.38	12.15	10.08
		8.72	5.6	5.8	4.6	5.8	4.71	13.21	7.88
		10.75	4.53	4.93		5.4	5	12.83	11.54
		7.13	4.5			4.43	3.8
		8.64					3.33
		9.53
	Mitochondrial area/ROI	siCon	siRictor	siNdrg1	siCdc42	siMff	siDnm1l	siOpa1	siMfn1
		1.21	2.16	1.92	1.69	1.31	2.14	0.63	0.79
		1.19	1.16	1.17	0.89	1.26	1.09	0.73	0.64
		1.04	1.21	1.06	1.56	1.64	1.66	0.22	0.66
		0.4	1.07	1.03	1.39	1.04	1.12	0.29	0.54
		0.96	1.92	1.38		1.4	1.13	0.32	0.27
		0.74	1.47			1.37	1.46
		0.69					1.63
		0.51
	Mitochondrial perimeter/ROI	siCon	siRictor	siNdrg1	siCdc42	siMff	siDnm1l	siOpa1	siMfn1
		5.13	7.98	6.42	8.36	5.56	7.49	3.17	3.66
		4.76	4.82	4.75	4.47	5.78	5.3	3.47	3.24
		4.26	4.91	5.03	6.52	6.6	6.32	1.75	3.17
		2.47	4.73	4.45	5.78	4.99	5.41	2.09	2.99
		4.68	6.87	6.13		5.57	5.31	2.21	2.08
		3.92	5.68			6.14	6.55
		3.59					7.53
		2.9
	Mitochondrial elongation/ROI	siCon	siRictor	siNdrg1	siCdc42	siMff	siDnm1l	siOpa1	siMfn1
		1.58	2.28	1.85	2.48	1.66	1.89	1.29	1.4
		1.53	1.56	1.56	1.75	1.95	1.76	1.36	1.36
		1.43	1.66	1.8	1.85	1.99	1.82	1.22	1.32
		1.36	1.72	1.61	1.71	1.78	1.9	1.3	1.38
		1.51	2.08	1.86		1.79	1.87	1.34	1.32
		1.53	1.79			2.05	2.11
		1.49					2.5
		1.48
	Mitochondrial circularity/ROI	siCon	siRictor	siNdrg1	siCdc42	siMff	siDnm1l	siOpa1	siMfn1
		0.64	0.57	0.64	0.53	0.61	0.54	0.78	0.72
		0.67	0.66	0.65	0.61	0.57	0.59	0.75	0.74
		0.71	0.62	0.59	0.57	0.54	0.57	0.82	0.76
		0.75	0.61	0.64	0.6	0.59	0.56	0.77	0.73
		0.7	0.51	0.59		0.58	0.54	0.76	0.77
		0.68	0.59			0.53	0.5
		0.68					0.45
		0.69
Fig 6g	Parameter	Experimental condition
	CMXRos Fluorescence	siCon	siCdc42
		34.44	23.42
		33.42	16.67
		49.01	11.3
Fig 7c	Parameter	Experimental condition
	Number of mitochondria/ROI	siCon	siArhgef10	siBin3	siCdc42ep4	siCdc42ep1	siIqgap1	siArhgdia	siArhgdib	siRhobtb1	siArhgap35
		6.85	6.31	7.71	6.57	5.31	11.85	9.55	8	9.85	4.77
		8.38	7.31	6.69	6.92	6.07	10.15	9	7.31	6.85	3.54
		7.62	7.62	8.31	5.77	5.13	10.92	9.38	8.31	7.69	3.54
	Mitochondrial area/ROI	siCon	siArhgef10	siBin3	siCdc42ep4	siCdc42ep1	siIqgap1	siArhgdia	siArhgdib	siRhobtb1	siArhgap35
		0.64	0.89	0.77	0.96	1.07	0.4	0.43	0.72	0.6	1.52
		0.48	0.68	0.97	1.05	1.2	0.46	0.47	1.1	1.28	2.27
		0.43	0.85	0.8	1.05	1.64	0.43	0.44	0.62	0.72	1.87
	Mitochondrial perimeter/ROI	siCon	siArhgef10	siBin3	siCdc42ep4	siCdc42ep1	siIqgap1	siArhgdia	siArhgdib	siRhobtb1	siArhgap35
		3.35	4.23	3.87	4.29	4.59	2.53	2.52	3.78	3.32	6.46
		2.7	3.54	4.3	4.66	4.84	2.61	2.67	4.8	5.21	8.74
		2.56	4.07	3.64	4.73	6.95	2.59	2.57	3.09	3.69	8.51
	Mitochondrial elongation/ROI	siCon	siArhgef10	siBin3	siCdc42ep4	siCdc42ep1	siIqgap1	siArhgdia	siArhgdib	siRhobtb1	siArhgap35
		1.47	1.6	1.55	1.57	1.58	1.33	1.28	1.47	1.48	2.11
		1.33	1.46	1.49	1.62	1.61	1.33	1.32	1.69	1.81	2.26
		1.29	1.54	1.46	1.65	2.22	1.34	1.31	1.36	1.53	2.76
Fig 7d	Parameter	Experimental condition
	CDC42 IB	Fraction	Con			RictorKO
		Hom	1	1	1	1.282	1.06	0.65	0.826	0.391
		MAM	5	4.74	4.447	4.009	2.58	2.88	4.13	2.378
	RHOA IB	Fraction	Con			RictorKO
		Hom	1	1	1	1.758	1.31	0.95	1.863	1.176
		MAM	2.511	1.47	1.56	2.326	1.41	1.06	1.438	0.569
Fig 7e	Parameter	Experimental condition
	CDC42 IB	Fraction	NDRG1WT						NDRG1Ser336Ala
		Hom	0.05	0.33	0.05	0.67	0.1		0.05	0.41	0.19	0.55	0.54
		MAM	9.99	9.32	10.17	9.26	7.35		4.74	2.29	3.03	4.94
	RHOA IB	Fraction	NDRG1WT						NDRG1Ser336Ala
		Hom	1	1	1	1	1	1	1.8	0.99	1.33	2.03	1.41	1.81
		MAM	7.84	4.33	4.32	5.58	2.54	4.53	7.7	5.24	3.25	5.48	3.85	2.56
Fig 7f	Parameter	Experimental condition
	% colocalization Lifeact-7/MitoTracker	siCon	siCdc42
		16.86	13.4
		10.08	9.1
		19.74	11.75
		15.6	13.42
		20.9
Extended Data Fig 1f	Parameter	Experimental condition
	RAPTOR IB	Fasted	Corn oil	BODIPY FL C16	Refed
		1.49	0.97	1.61	1.89
		1	1.2	1.68	3.26
		1.02	1.45	1.56	1.75
		0.49	1.73	2.11	2.09
	RICTOR IB	Fasted	Corn oil	BODIPY FL C16	Refed
		1.06	0.75	2.71	2.27
		1.13	0.57	2.15	4.48
		0.65	0.77	1.75	1.99
		0.92	0.68	1.75	1.83
		1	0.58
		1.83	1.06
		0.52	0.59
		0.88	0.92
	P-P70Thr389/P70 IB	Fasted	Corn oil	BODIPY FL C16	Refed
		0.23	1.13	0.87	7.06
		0.51	0.79	0.92	3.1
		1.73	1.83	1.11	7.16
		1.53	1.67	0.8	14.31
		1.522	5.127	1.72
		0.494	1.515	0.8
		1.018	1.817	0.2
		0.865	0.988	0.51
		1.102	1.123
		0.176	2.833
		1.614	3.415
		0.016	15.504
		2.195	9.558
		1.89	12.2
		0.96	0.99
		0.59	0.84
		0.56	10.443
		0.179	6.028
		1.821	10.797
		0.384	8.783
		1.616	3.924
		1.395	2.798
		0.605
	P-S6Ser235/236/S6 IB	Fasted	Corn oil	BODIPY FL C16	Refed
		1.14	8.46	16.86	15.16
		0.52	3.14	14.13	13.28
		0.39	1.46	16.59	32.11
		0.33	18.17	15.12	36.24
		0.83	3.66	0.66
		0.61	3.84	0.84
		2.65	3.71	2.81
		0.17	4.56	0.41
		0.6	0.4	3.43
		1.27	36.78
		0.45	4.51
		0.98	4.67
		0.56	2.08
		0.44	11.218
		0.13	9.405
		2.05	1.902
		0.54	2.496
		0.321	2.14
		1.679	2.318
		1	9.405
		1.128	1.902
		0.872	2.496
		0.872	2.14
			2.318
	P-AKTSer473/AKT IB	Fasted	Corn oil	BODIPY FL C16	Refed
		0.95	2.84	2.58	3.41
		1.88	1.28	2.22	1.21
		0.27	0.58	0.54	2.14
		0.77	1.4	0.36	0.73
		1.18	1.91	0.19
		0.34	2.26	0.5
		1.27	4.97	0.2
		0.61	3.29	0.71
		1.03	1.81	1.08
		0.16	0.28
		0.14	2.02
		0.69	0.15
		1.25	1.44
		1.68
		0.32
		0.93
		0.88
	P-AKTThr308/AKT IB	Fasted	Corn oil	BODIPY FL C16	Refed
		0.16	0.42	3.71	4.82
		1.16	0.52	1.63	4.59
		0.54	0.35	1.13	2.54
		2.13		1.04	1.83
	P-AMPKαThr172/AMPKα IB	Fasted	Corn oil	BODIPY FL C16	Refed
		1.37	1.08	1.04	0.94
		0.7	1.98	0.57	1.39
		1.01	0.46	1.61	0.75
		0.92	0.67	0.59	0.27
Extended Data Fig 1g	Parameter	Experimental condition
	Serum FFA	Fast 0 h	Fast 3 h	Fast 14 h	Fast 20 h
		0.68	2.46491	1.9693	1.65
		0.42	1.5614	2.11842	2.27
		0.5	1.3114	1.46053	1.33
		0.4	1.13596		2.48
		0.592105	1.59649		2.05702
		0.736842	2.25		2.10526
		0.688596	2.74123		1.53947
		0.763158	0.868421		1.55702
		0.824561	2.2807		2.12281
		1			2.20175
		1.07895			2.57018
		1.00439			2.49561
		1.2807			2.88158
		1.0307			1.39912
		1.39474			1.80263
		0.307018
		0.657895
		0.960526
		0.486842
		0.657895
Extended Data Fig 2b	Parameter	Experimental condition
	Serum Insulin	Fed	Fed + Corn oil	Fed + STZ	Fed + STZ + Corn oil	Fasted	Fasted + Corn oil	Fasted + STZ	Fasted + STZ + Corn oil
		0.833	0.733	0.397	0.511	0.411	0.764	0.368	0.408
		1.669	1.394	0.86	0.678	0.792	0.375	0.356	0.382
		2.616	0.827	1.194	0.595	0.359	0.595	0.338	0.416
		0.98	1.008	0.716	0.579	0.364	0.621	0.348	0.368
		1.418	0.998	0.448	1.237	0.451	0.535	0.363	0.36
		1.079	1.807	0.728	0.476	0.361	0.909	0.347	0.355
		1.033	0.682	0.895	0.59	0.373	0.509	0.363	0.344
			1.175		0.676	0.515	0.747	0.348	0.385
Extended Data Fig 2c	Parameter	Experimental condition
	Blood Glucose	- STZ	+ STZ
		93	252
		113	174
		115	206
		155	170
		98	157
		115	223
		104	151
		95	274
		112	278
		133	418
		83	166
		97	303
		103	234
		111	278
		103	320
		111	150
Extended Data Fig 2e	Parameter	Experimental condition
	P-S6Ser235/236 IB	Fed	Fed + Corn oil	Fed + STZ	Fed + STZ + Corn oil	Fasted	Fasted + Corn oil	Fasted + STZ	Fasted + STZ + Corn oil
		1	1.16	0.77	0.89	0.28	0.62	0.17	0.55
		1	1.19	1.21	0.99	0.11	0.51	0.08	0.46
		1	0.77	0.44	0.26	0.17	2.51	0.05	1.88
		1	1.21	1.49	1.42	0.44	2.64	0.19	1.5
		1	2.02	0.99	0.75	0.06	0.62	0.01	0.52
		1	1.28	1.06	0.89			0.04
Extended Data Fig 2f	Parameter	Experimental condition
	P-AKTSer473 IB	Fed	Fed + Corn oil	Fed + STZ	Fed + STZ + Corn oil	Fasted	Fasted + Corn oil	Fasted + STZ	Fasted + STZ + Corn oil
		1	0.7	0.66	0.73	0.14	2.07	0.35	1.83
		1	1.54	1.18	2.14	0.64	4.62	0.72	4.09
		1	2.01	1.53	1.11	0.79	1.52	0.95	2.34
		1	0.64	1.51	1.79	0.34	1.12	1.47	1.68
		1	1.51	1.8	1.85	0.87	1.31	0.98	2.01
Extended Data Fig 2g	Parameter	Experimental condition
	P-AKTThr308 IB	Fed	Fed + Corn oil	Fed + STZ	Fed + STZ + Corn oil	Fasted	Fasted + Corn oil	Fasted + STZ	Fasted + STZ + Corn oil
		1	0.93	0.61	0.78	0.76	0.63	0.99	1.17
		1	1.84	1.25	1.76	1.09	3.39	1.03	2.63
		1	0.85	0.92	0.96	0.7	1	1.33	1.22
		1	1.21	1.21	1.55	1.45	1.39	1.76	1.67
		1	2.18	1.84	2.11	2.64	1.78	2.34	1.93
Extended Data Fig 2h	Parameter	Experimental condition
	Serum Leptin	Fed	Fed + Corn oil	Fasted	Fasted + Corn oil
		2.95	4.42	1.74	0.85
		1.99	3.17	1.18	0.23
		4.25	2.8	1.28	1.89
		2.98	6.19	0.21	2.33
		1.57	1.17	0.2	2.37
		4.24	0.62	0.93	0.02
		1.91	1.2		1.41
		2.11	1.22		2.04
					0.54
Extended Data Fig 2i	Parameter	Experimental condition
	Serum IGF-1	Fed	Fed + Corn oil	Fasted	Fasted + Corn oil
		79.9882	66.4426	44.0044	22.7927
		33.976	42.7623	22.9951	21.0137
		37.1725	27.6089	32.849	22.5061
		21.1493	31.8809	17.167	21.3793
		44.5106	31.611	20.328	21.0763
		53.3845	40.811	15.0947	11.4084
		62.2857	36.8462	15.6501	10.144
		43.4258	30.8092	12.0371	18.0607
		66.0379	36.6299	10.2812	11.7182
Extended Data Fig 2k	Parameter	Experimental condition
	P-PKAThr197/PKA IB	Fast 0 h	Fast 3 h	Fast 8 h	Fast 14 h	Fast 20 h
		0.44	0.22	0.28	0.37	0.27
		0.59	0.76	0.36	1.48	0.73
		0.59	1.24	2.18	2.73	2.05
			1.03	4.22	1.46	2.24
			1.82	0.42	0.64	2.07
	P-PKC⍺/βIIThr638/641/PKC⍺ IB	Fast 0 h	Fast 3 h	Fast 8 h	Fast 14 h	Fast 20 h
		1.34	0.86	1.36	1.63	1.39
		1	0.7	0.71	0.69	0.73
		1.29	1.06	1	0.81	1.07
		0.62	0.55	0.72	0.74	0.63
		0.75	0.47	0.76	0.95	0.62
	P-PKCδThr505/PKCδ IB	Fast 0 h	Fast 3 h	Fast 8 h	Fast 14 h	Fast 20 h
		0.19	0.49	0.53	0.74	0.8
		0.75	1.1	0.76	3.04	1.45
		1.4	1.58	1.21	1.18	1
		1.25	0.85	1.74	1.03	0.9
		1.41	0.96	0.73	0.65	0.86
	P-PKCδ/θSer643/676/PKCδ IB	Fast 0 h	Fast 3 h	Fast 8 h	Fast 14 h	Fast 20 h
		0.71	0.75	0.92	1.14	1.31
		1.19	1.29	1.75	2.19	1.18
		0.7	1.22	0.72	0.85	0.73
		0.9	1.4	1.69	1.1	0.98
		1.51	0.57	0.5	1.46	1.21
	P-PKCζ/λThr410/403/PKCζ IB	Fast 0 h	Fast 3 h	Fast 8 h	Fast 14 h	Fast 20 h
		0.54	1.83	1.83	0.53	0.83
		1.36	0.4	0.69	1.19	0.88
		1.15	1.1	2.19	1.65	1.66
		0.95	0.7	0.84	0.93	0.83
			0.93	1.19	1.13	1.89
Extended Data Fig 2c	Parameter	Experimental condition
	RICTOR IB (Liver)	Con	RictorKO
		1.89	0.13
		0.43	0.11
		0.99	0.11
		0.21	0.02
		1.49	0
	RICTOR IB (eWAT)	Con	RictorKO
		1.55	1.01
		0.3	0.58
		1.01	0.87
		0.74	0.78
		1.4
	RICTOR IB (Soleus)	Con	RictorKO
		0.81	1.12
		0.78	0.92
		1.19	0.92
		0.81	1.37
		1.41	1.19
Extended Data Fig 3d-s and v-z	Parameter	Experimental condition
	Ppara mRNA expression		Con							RictorKO
		Fed	0.97	1.31	1.22	0.93	0.58	0.84	1.16	0.86	0.94	0.67	0.39	0.6	1.49	1.11
		Fasted	3.25	2.68	1.48	1.8	2.04			3.19	2.49	2.97	1.81	3.7
	Parameter	Experimental condition
	Cpt1a mRNA expression		Con							RictorKO
		Fed	1.22	1.47	0.66	0.7	0.95	1.28	0.72	1.3	1.31	1.15	1.05	1.38	1.34	0.98
		Fasted	1.32	1.14	1.6	3.3	2.86			2.43	4.55	2.13	5.26	2.45
	Parameter	Experimental condition
	Cacta mRNA expression		Con							RictorKO
		Fed	1.46	1.39	1.01	0.51	0.63	1.3	0.7	0.74	0.88	0.57	0.86	0.87	1.56	1.2
		Fasted	1.2	1.81	1.11	1.73	1.17			2.79	5.03	1.73	5.02	2.44
	Parameter	Experimental condition
	Cpt2 mRNA expression		Con							RictorKO
		Fed	1.06	1.69	0.72	0.69	0.83	1.13	0.87	1.06	1.04	1.23	1.01	1.21	1.06	2.05
		Fasted	1.64	1.88	1.73	1.92	1.25			4.11	5.99	2.26	3.98	3.47
	Parameter	Experimental condition
	Tfam mRNA expression		Con							RictorKO
		Fed	0.99	1.08	1.64	0.63	0.66	1.26	0.74	0.85	1.02	1.04	1.03	0.74	0.81	1.05
		Fasted	0.72	1.43	1.42	0.7	1.26			1.13	0.92	1.31	0.95	1.12
	Parameter	Experimental condition
	Cox1 mRNA expression		Con							RictorKO
		Fed	1.06	0.85	1.38	0.87	0.84	1.03	0.97	0.76	0.87	0.84	0.97	0.87	1.37	1.15
		Fasted	0.92	1.1	0.85	0.8	0.71			0.76	0.71	0.99	1.39	0.95
	Parameter	Experimental condition
	Cox2 mRNA expression		Con							RictorKO
		Fed	1.29	1.1	0.88	0.9	0.83	1.19	0.81	0.58	0.92	1.07	0.88	0.89	1.56	1.75
		Fasted	0.98	1.62	1.13	0.81	1.06			1.25	1.42	1.46	1.99	1.83
	Parameter	Experimental condition
	Cox3 mRNA expression		Con							RictorKO
		Fed	1.13	0.95	1.41	0.73	0.79	1.18	0.82	0.57	0.75	0.86	0.93	0.85	1.07	1.08
		Fasted	0.78	1.32	0.75	0.56	0.7			0.89	0.82	1.01	1.19	1.43
	Parameter	Experimental condition
	Cox4 mRNA expression		Con							RictorKO
		Fed	1.01	1.12	1.5	0.68	0.69	1.27	0.73	0.85	1.02	1.23	1.21	0.71	0.71	1.08
		Fasted	0.69	1.44	0.63	0.76	0.52			1.14	1.31	1.23	1.12	1.78
	Parameter	Experimental condition
	Nd1 mRNA expression		Con							RictorKO
		Fed	0.99	1.22	1.18	0.66	0.95	1.04	0.96	0.56	1.18	1.27	0.82	1.1	1.45	1.27
		Fasted	0.85	1.21	0.77	0.7	1.16			1.15	1.1	1.5	1.82	1.71
	Parameter	Experimental condition
	Nd2 mRNA expression		Con							RictorKO
		Fed	1.23	1.11	1.06	0.8	0.79	0.95	1.05	0.54	0.76	0.82	0.8	1.26	1.65	1.49
		Fasted	1.18	1.54	1.24	1.15	1.48			1.11	1.42	1.43	2.38	1.83
	Parameter	Experimental condition
	Nd3 mRNA expression		Con							RictorKO
		Fed	1.07	0.78	1.68	0.65	0.82	1.23	0.77	0.52	0.8	1.04	1.06	0.82	0.97	1.07
		Fasted	0.75	1.31	0.72	0.6	0.77			0.92	0.83	1.13	1.25	1.67
	Parameter	Experimental condition
	Cytb mRNA expression		Con							RictorKO
		Fed	1.2	1.07	1	0.84	0.89	1.03	0.97	0.61	0.94	1.08	0.78	1	1.4	1.14
		Fasted	1.13	1.36	0.91	1.03	1.06			1.31	1.33	1.36	1.65	1.76
	Parameter	Experimental condition
	Atp8 mRNA expression		Con							RictorKO
		Fed	1.06	0.9	1.37	0.82	0.84	1.19	0.81	0.67	0.93	1.03	0.82	0.93	1.16	0.63
		Fasted	0.99	1.03	0.89	0.75	0.81			0.83	0.84	1.03	1.43	1.08
	Parameter	Experimental condition
	Atp6 mRNA expression		Con							RictorKO
		Fed	1.13	0.92	1.28	0.84	0.83	1.07	0.93	0.7	0.88	1	0.93	0.95	1.32	1.31
		Fasted	1	1.37	0.93	0.81	0.97			0.87	1.04	1.2	1.5	1.06
	Parameter	Experimental condition
	Ppargc1a mRNA expression		Con							RictorKO
		Fed	0.89	1.27	1.1	0.91	0.84	1.05	0.95	1.22	1.26	2.27	1.1	2.18	3.45	4.26
		Fasted	2.15	1.63	2.32	3.47	5.74			8.81	8.94	3.71	6.73	2.14
	Parameter	Experimental condition
	Mff mRNA expression		Con							RictorKO
		Fed	0.96	0.96	1.72	0.64	0.73	1.18	0.82	0.85	1.39	1.28	1.14	0.86	0.85	1.09
		Fasted	0.87	1.04	1	0.7	0.83			2.04	0.76	0.8	1.14	0.86
	Parameter	Experimental condition
	Dnm1l mRNA expression		Con							RictorKO
		Fed	1.14	1.2	0.87	0.86	0.93	0.81	1.19	0.69	1	1.05	1	1.17	1.07	0.76
		Fasted	0.69	0.74	0.77	0.83	0.72			0.94	0.77	0.89	1.05	0.86
	Parameter	Experimental condition
	Mfn1 mRNA expression		Con							RictorKO
		Fed	0.99	1.2	1.03	0.84	0.93	1.12	0.88	1.09	1.35	1.53	0.98	1.05	1.26	0.78
		Fasted	0.55	0.72	0.7	0.75	0.7			0.78	0.96	1.19	1	0.75
	Parameter	Experimental condition
	Mfn2 mRNA expression		Con							RictorKO
		Fed	0.95	1.39	0.89	0.86	0.92	1	1	0.93	1.21	1.26	0.94	1.42	1.38	0.94
		Fasted	0.72	1.21	0.89	1.01	1			1.58	1.78	1.22	1.51	1.69
	Parameter	Experimental condition
	Opa1 mRNA expression		Con							RictorKO
		Fed	1.14	1.2	0.87	0.86	0.93	0.93	1.07	0.69	1	1.05	1	1.17	1.03	1.02
		Fasted	0.91	1.31	1.17	0.94	0.96			1.3	1.18	1.24	1.52	1.34
Extended Data Fig 4b	Parameter	Experimental condition
	Number of mitochondria/µm2	Fed	Fasted
		0.27	0.35
		0.29	0.44
		0.32	0.4
		0.2	0.46
		0.29	0.4
		0.22	0.32
		0.36	0.4
		0.26	0.47
		0.42	0.4
Extended Data Fig 4c			Experimental condition
			Fed									Fasted
	Parameter		n=1	n=2	n=3	n=4	n=5	n=6	n=7	n=8	n=9	n=1	n=2	n=3	n=4	n=5	n=6	n=7	n=8	n=9
	Mitochondrial area	0.099	1	0	0	0	0	0	1	1	0	0	1	2	9	13	3	1	3	0
		0.199	4	2	1	2	9	3	3	6	0	0	4	10	45	31	20	2	11	1
		0.299	3	11	4	12	20	12	4	6	1	2	6	13	37	30	21	8	10	5
		0.399	5	4	7	11	24	18	2	4	4	2	8	7	15	13	12	9	8	3
		0.499	5	3	7	17	13	6	8	3	6	2	2	6	15	12	12	2	6	2
		0.599	5	2	4	9	13	10	2	4	4	2	7	8	5	5	5	3	4	4
		0.699	2	4	3	8	6	5	5	3	3	4	0	1	0	3	6	2	1	9
		0.799	2	1	4	3	6	2	1	1	3	4	4	7	2	2	2	1	0	3
		0.899	1	2	1	5	6	3	2	3	1	2	2	0	0	4	4	2	1	2
		0.999	2	0	1	2	3	2	0	3	1	1	0	2	2	0	4	2	1	1
		1.099	2	1	0	0	0	0	0	0	5	0	2	1	0	1	1	1	0	1
		1.199	0	0	1	1	0	1	3	0	1	2	0	1	0	0	0	1	0	1
		1.299	0	0	1	1	1	0	1	0	0	0	0	1	0	0	1	0	0	1
		1.399	1	0	0	0	2	0	1	1	0	2	0	0	0	0	1	0	1	0
		1.499	0	0	0	0	0	0	0	0	0	1	0	1	0	0	0	0	0	1
		1.599	0	0	0	0	0	0	0	0	1	0	0	1	0	0	0	0	0	0
		1.699	0	0	0	0	0	0	0	0	0	0	0	0	0	0	0	0	0	0
		1.799	1	0	0	0	0	0	0	0	0	1	0	0	0	0	0	0	0	1
		1.899	0	0	0	0	0	0	0	0	0	0	0	0	0	0	0	0	0	0
		1.999	0	0	0	0	0	0	0	0	0	0	0	0	0	0	0	0	0	0
		2.099	0	0	0	0	0	0	0	0	0	0	0	0	0	0	0	0	0	0
		2.199	0	0	0	0	0	0	0	0	0	0	1	0	0	0	0	0	0	0
		2.299	0	0	0	0	0	0	0	0	0	0	0	0	0	0	0	0	0	0
		2.399	0	0	0	0	0	0	0	0	0	0	0	0	0	0	0	0	0	0
		2.499	0	0	0	0	0	0	0	0	0	0	0	0	0	0	0	1	0	0
		2.599	0	0	0	0	0	0	0	0	0	0	1	0	0	0	0	0	0	0
			Experimental condition
			Fed									Fasted
	Parameter		n=1	n=2	n=3	n=4	n=5	n=6	n=7	n=8	n=9	n=1	n=2	n=3	n=4	n=5	n=6	n=7	n=8	n=9
	Mitochondrial perimeter	0.499	0	0	0	0	0	0	0	0	0	0	0	0	0	0	0	0	0	0
		0.999	0	0	0	0	0	0	1	0	0	0	0	0	2	5	1	0	2	0
		1.499	5	1	1	1	4	1	1	6	0	0	4	6	34	24	14	1	11	1
		1.999	3	8	4	12	14	10	4	6	1	1	6	14	40	34	22	10	10	5
		2.499	7	7	10	18	38	22	6	4	8	4	10	14	20	21	22	9	10	4
		2.999	6	5	9	18	14	12	7	7	7	3	8	8	14	6	11	3	6	10
		3.499	5	4	6	10	9	12	3	5	5	5	3	8	8	8	11	3	2	6
		3.999	2	3	1	5	12	3	4	3	2	4	2	3	6	7	4	6	2	5
		4.499	1	2	1	4	6	0	4	2	3	4	2	2	2	4	3	0	2	1
		4.999	3	0	1	1	3	1	1	1	1	1	0	2	1	4	1	1	0	1
		5.499	0	0	1	0	2	1	2	0	2	1	0	0	1	1	2	0	0	1
		5.999	0	0	0	1	1	0	0	0	1	0	1	2	0	0	1	0	0	1
		6.499	1	0	0	1	0	0	0	1	0	0	0	1	2	0	0	1	1	0
		6.999	0	0	0	0	0	0	0	0	0	2	0	1	0	0	0	0	0	0
		7.499	0	0	0	0	0	0	0	0	0	0	0	0	0	0	0	0	0	0
		7.999	1	0	0	0	0	0	0	0	0	0	0	0	0	0	0	0	0	0
		8.499	0	0	0	0	0	0	0	0	0	0	1	0	0	0	0	0	0	0
		8.999	0	0	0	0	0	0	0	0	0	0	0	0	0	0	0	1	0	0
		9.499	0	0	0	0	0	0	0	0	0	0	0	0	0	0	0	0	0	0
		9.999	0	0	0	0	0	0	0	0	0	0	1	0	0	0	0	0	0	0
			Experimental condition
			Fed									Fasted
	Parameter		n=1	n=2	n=3	n=4	n=5	n=6	n=7	n=8	n=9	n=1	n=2	n=3	n=4	n=5	n=6	n=7	n=8	n=9
	Mitochondrial length	0.099	0	0	0	0	0	0	0	0	0	0	0	0	0	0	0	0	0	0
		0.199	0	0	0	0	0	0	0	0	0	0	0	0	0	0	0	0	0	0
		0.299	0	0	0	0	0	0	0	1	0	0	0	0	3	0	0	0	0	0
		0.399	2	1	0	0	1	0	2	2	0	0	4	0	4	2	5	0	1	0
		0.499	0	1	0	0	2	4	1	6	0	0	1	2	14	1	4	0	3	2
		0.599	2	6	0	2	3	7	3	4	0	1	2	3	6	4	6	5	10	1
		0.699	4	3	3	6	4	3	3	5	3	2	3	6	5	4	12	8	3	1
		0.799	6	4	6	10	6	10	4	2	4	2	3	2	5	2	2	4	2	2
		0.899	4	4	8	3	5	4	3	2	4	1	2	4	2	3	7	3	5	5
		0.999	0	2	3	2	3	3	3	4	3	2	5	1	0	2	4	1	4	1
		1.099	3	4	1	2	3	0	2	1	2	1	3	1	2	1	1	2	3	2
		1.199	5	1	1	3	2	1	4	2	1	3	1	2	1	3	2	4	2	7
		1.299	0	1	3	0	3	0	1	1	2	2	1	2	1	1	1	1	0	2
		1.399	2	0	1	1	2	2	2	2	1	3	1	0	2	0	1	1	1	1
		1.499	0	2	0	1	0	0	2	2	0	2	1	0	1	0	1	2	0	2
		1.599	1	0	0	0	0	1	1	1	2	1	2	1	0	0	0	1	2	1
		1.699	1	0	0	1	1	0	0	0	1	0	0	1	0	0	1	1	2	1
		1.799	0	0	0	0	0	1	0	1	0	0	0	0	1	0	2	0	0	0
		1.899	1	0	0	0	0	0	1	1	1	0	1	1	0	1	0	1	0	2
		1.999	1	0	0	1	2	1	1	0	1	2	0	0	1	1	0	0	0	0
		2.099	0	0	1	0	0	0	0	0	0	1	0	0	0	3	0	0	0	1
		2.199	0	0	0	0	0	0	0	1	1	0	0	0	0	0	0	0	0	1
		2.299	0	0	0	0	0	0	1	0	0	0	1	0	0	1	0	0	0	0
		2.399	0	0	0	0	1	0	0	0	0	2	0	0	0	0	0	0	0	0
		2.499	0	0	0	3	0	0	0	0	0	0	0	1	0	0	0	0	0	0
		2.599	1	0	0	0	0	1	0	1	1	0	0	0	0	0	0	1	1	0
		2.699	0	0	0	0	0	0	0	0	0	0	0	0	1	0	0	1	0	0
		2.799	0	0	0	0	0	0	0	0	0	0	0	0	1	0	0	0	0	0
		2.899	0	0	0	0	0	0	0	0	0	1	0	0	0	0	0	0	0	0
		2.999	0	0	0	0	0	0	0	0	0	0	0	0	0	0	0	1	0	0
		3.099	0	0	0	0	0	0	0	0	0	0	0	0	0	0	0	0	0	0
		3.199	0	0	0	0	0	0	0	0	0	0	0	0	0	0	0	0	0	0
		3.299	0	0	0	0	0	0	0	0	0	0	0	0	0	0	0	0	0	0
		3.399	0	0	0	0	0	0	0	0	0	0	0	0	0	0	0	0	0	0
		3.499	1	0	0	0	0	0	0	0	0	0	0	0	0	0	0	0	0	0
		3.599	0	0	0	0	0	0	0	0	0	0	1	0	0	1	0	0	0	0
		3.699	0	0	0	0	0	0	0	0	0	0	0	0	0	0	0	0	0	0
		3.799	0	0	0	0	0	0	0	0	0	0	0	0	0	0	0	0	0	0
		3.899	0	0	0	0	1	0	0	0	0	0	0	0	0	0	0	0	0	0
		3.999	0	0	0	0	0	0	0	0	0	0	0	0	0	0	0	0	0	1
Extended Data Fig 4d	Parameter	Experimental condition
	VDAC1	Fed	Fasted
		1.51	0.89
		0.75	0.85
		0.74	0.82
		1	0.98
			0.72
			0.7
	Parameter	Experimental condition
	CYT c	Fed	Fasted
		1.37	0.98
		0.87	1.01
		0.76	0.98
		0.94	1.1
		1.06	1.42
			1.28
			0.94
Extended Data Fig 5b	Parameter	Experimental condition
	MFF IB	siCon	siMff
		1	0.42
		1	0.64
		1	0.25
		1	0.45
	DRP1 IB	siCon	siDnm1l
		1	0.41
		1	0.11
		1	0.42
		1	0.2
Extended Data Fig 5d			Experimental condition
			siCon						RictorKO						siMff				siDnm1l
	Parameter		n=1	n=2	n=3	n=4	n=5	n=6	n=1	n=2	n=3	n=4	n=5	n=6	n=1	n=2	n=3	n=4	n=1	n=2	n=3	n=4
	Mitochondrial area	0.099	0	3	3	10	16	5	0	0	0	0	3	4	0	0	0	0	4	0	0	0
		0.199	0	11	16	15	27	39	3	0	16	10	10	0	0	8	0	9	13	5	0	0
		0.299	8	16	21	20	14	7	14	13	22	28	13	7	9	8	11	9	17	10	8	0
		0.399	8	22	11	18	0	14	17	13	9	15	6	14	22	15	14	28	13	10	12	12
		0.499	8	5	10	10	7	7	17	13	3	15	16	7	13	15	7	16	4	0	20	0
		0.599	8	19	13	8	7	9	17	4	16	10	13	7	9	15	21	13	9	5	8	0
		0.699	16	0	2	3	9	7	19	13	0	8	13	11	26	0	11	13	13	25	16	8
		0.799	16	11	11	5	5	7	6	8	6	3	0	14	0	12	11	6	9	5	8	15
		0.899	8	5	0	3	7	5	3	0	3	3	16	7	4	0	0	0	0	10	8	23
		0.999	4	0	3	5	5	0	0	13	6	3	0	7	0	4	11	0	0	0	0	19
		1.099	0	5	2	3	2	2	0	8	0	0	0	4	13	8	7	0	0	0	12	12
		1.199	8	0	2	0	0	0	0	0	3	0	0	0	0	4	4	0	0	5	4	4
		1.299	0	0	2	0	2	0	0	0	0	0	0	4	0	4	0	0	4	0	4	0
		1.399	8	0	0	0	0	0	3	4	3	3	0	7	0	0	0	3	0	0	0	4
		1.499	4	0	2	0	0	0	3	4	6	0	0	0	0	0	0	0	0	10	0	0
		1.599	0	0	2	0	0	0	0	0	3	0	3	0	0	4	0	0	0	0	0	4
		1.699	0	0	0	3	0	0	0	4	3	0	0	0	4	0	0	3	4	10	0	0
		1.799	4	0	0	0	0	0	0	0	0	0	3	0	0	0	0	0	0	0	0	0
		1.899	0	0	0	0	0	0	0	0	0	0	0	4	0	4	0	0	0	0	0	0
		1.999	0	0	0	0	0	0	0	0	0	0	3	4	0	0	0	0	0	0	0	0
		2.099	0	0	0	0	0	0	0	4	0	0	0	0	0	0	0	0	0	0	0	0
		2.199	0	3	0	0	0	0	0	0	0	3	0	0	0	0	4	0	4	0	0	0
		2.299	0	0	0	0	0	0	0	0	0	0	0	0	0	0	0	0	0	0	0	0
		2.399	0	0	0	0	0	0	0	0	0	0	0	0	0	0	0	0	4	5	0	0
		2.499	0	0	0	0	0	0	0	0	0	0	0	0	0	0	0	0	0	0	0	0
		2.599	0	3	0	0	0	0	0	0	0	0	0	0	0	0	0	0	0	0	0	0
			Experimental condition
			siCon						RictorKO						siMff				siDnm1l
	Parameter		n=1	n=2	n=3	n=4	n=5	n=6	n=1	n=2	n=3	n=4	n=5	n=6	n=1	n=2	n=3	n=4	n=1	n=2	n=3	n=4
	Mitochondrial perimeter	0.499	0	0	0	0	0	0	0	0	0	0	0	0	0	0	0	0	0	0	0	0
		0.999	0	0	0	7.5	11.36	2.5	0	0	0	0	3.23	0	0	0	0	0	0	0	0	0
		1.499	0	10.53	9.84	12.5	20.45	25	2.78	0	6.25	2.56	6.45	3.57	0	3.85	0	0	4.35	0	0	0
		1.999	4	15.79	22.95	20	20.45	15	2.78	0	25	20.51	16.13	7.14	8.33	7.69	3.57	12.5	21.74	10	4	0
		2.499	16	26.32	22.95	25	4.55	15	22.22	20.83	15.63	30.77	12.9	17.86	20.83	15.38	21.43	34.38	13.04	15	32	11.54
		2.999	12	21.05	13.11	15	11.36	12.5	33.33	16.67	9.38	23.08	19.35	14.29	16.67	26.92	21.43	28.13	13.04	5	20	3.85
		3.499	20	7.89	13.11	7.5	11.36	7.5	19.44	16.67	21.88	12.82	16.13	17.86	12.5	19.23	14.29	9.38	0	25	16	38.46
		3.999	16	5.26	4.92	2.5	11.36	5	8.33	20.83	3.13	0	6.45	17.86	20.83	7.69	10.71	6.25	17.39	10	12	30.77
		4.499	16	5.26	3.28	5	6.82	5	5.56	4.17	0	2.56	9.68	7.14	4.17	11.54	7.14	3.13	4.35	5	0	11.54
		4.999	4	0	3.28	0	0	7.5	0	12.5	3.13	0	3.23	3.57	8.33	0	14.29	0	13.04	5	16	0
		5.499	4	0	0	2.5	2.27	0	0	0	6.25	2.56	0	7.14	0	3.85	3.57	0	0	0	0	3.85
		5.999	0	2.63	3.28	0	0	2.5	2.78	4.17	0	2.56	0	0	0	0	0	0	4.35	5	0	0
		6.499	0	0	1.64	0	0	0	2.78	0	6.25	0	0	0	0	0	0	3.13	0	10	0	0
		6.999	8	0	1.64	0	0	0	0	4.17	3.13	0	3.23	0	0	0	0	0	4.35	0	0	0
		7.499	0	0	0	0	0	0	0	0	0	0	3.23	0	0	3.85	3.57	0	0	0	0	0
		7.999	0	0	0	0	0	0	0	0	0	2.56	0	3.57	0	0	0	0	0	5	0	0
		8.499	0	2.63	0	2.5	0	0	0	0	0	0	0	0	4.17	0	0	3.13	0	0	0	0
		8.999	0	0	0	0	0	0	0	0	0	0	0	0	4.17	0	0	0	4.35	5	0	0
		9.499	0	0	0	0	0	2.5	0	0	0	0	0	0	0	0	0	0	0	0	0	0
		9.999	0	2.63	0	0	0	0	0	0	0	0	0	0	0	0	0	0	0	0	0	0
Extended Data Fig 5e	Parameter		Experimental condition
	BIP IB	Fraction	Con					RictorKO
		Hom	1	1	1	1	1	1.1	2.76	0.28	0.93	4.6
		ER	142.57	432.56	125.81	68.11	227.15	182.93	202.41	95.98	147.12	166.67
	P-EIF2αSer51 IB	Fraction	Con					RictorKO
		Hom	1	1	1	1	1	1.48	2.1	3.65	0.52	1.22
		ER	5.39	4.56	5.34	8.21	4.67	17.51	17.69	19.65	7.61	37.38
	EIF2α IB	Fraction	Con					RictorKO
		Hom	1	1	1	1	1	1.02	1	1.04	1.07	1.23
		ER	9.89	16.92	15.41	7.98	9.7	12	17.78	14.68	6.27	12.55
	P-EIF2αSer51/EIF2α IB	Fraction	Con					RictorKO
		Hom	1	1	1	1	1	1.45	2.1	3.51	0.49	0.99
		ER	0.54	0.27	0.35	1.03	0.48	1.46	0.99	1.34	1.21	2.98
	CHOP IB	Fraction	Con					RictorKO
		Hom	1	1	1	1	1	0.92	0.73	0.69	0.35	0.92
		ER	0.08	0	0.01	0.04	0.07	0.01	0	0	0	0.02
	XBP-1s IB	Fraction	Con					RictorKO
		Hom	1	1	1	1	1	1.04	0.85	0.93	0.36	3.1
		ER	4.14	12.54	5.25	3.45	15.25	10.91	5.34	16.44	3.81	45.59
	K48-linked polyubiquitination IB	Fraction	Con					RictorKO
		Hom	1	1	1	1	1	1.55	1.58	0.99	0.64	1.54
		ER	5.84	6.23	1.9	1.39	1.93	7.28	3.93	5.66	1.52	2.1
Extended Data Fig 5i	Parameter	Experimental condition
	Number of mitochondria/ROI	Rictor +/+	Rictor -/-
		10	5
		9	6
		13	4
	Mitochondrial area/ROI	Rictor +/+	Rictor -/-
		0.47	2.42
		0.71	1.05
		0.3	1.74
	Mitochondrial perimeter/ROI	Rictor +/+	Rictor -/-
		3.09	10.3
		4.06	5.04
		2.18	8.64
	Mitochondrial circularity/ROI	Rictor +/+	Rictor -/-
		0.65	0.46
		0.65	0.6
		0.76	0.5
Extended Data Fig 6f	Parameter	Experimental condition
	NDRG1 Ser336 peptide abundance	Con	RictorKO
		1	0.83
		1	0.52
		1	0.7
Extended Data Fig 6g	Parameter	Fraction
	NDRG1 IB	Hom			MAM
		0 h	3 h	14 h	0 h	3 h	14 h
		0.599	0.662	0.55	1.1	1.262	1.12
		0.457	0.4	0.319	1	0.941	1.039
		0.434	0.615	0.591	0.95	0.96	1.038
		0.276	0.462	0.404	1	1.854	0.951
		0.475	0.372	0.315	1	1.069	1.143
			1.111		1	1.39	1.386
Extended Data Fig 6j	Parameter	Experimental condition
	NDRG1 Ser336 peptide abundance	siCon	siRictor
		1	0.57
		1	0.03
		1	0.01
Extended Data Fig 7g	Parameter	Experimental condition
	Basal respiration	NDRG1 WT	NDRG1 Thr328Ala	NDRG1 Ser332Ala	NDRG1 Ser336Ala
		110.33	129.84	133.28	66.84
		82.83	96.67	114.97	61.66
		91.26	133.13	75.74	70.52
		117.56	106.53	107.51	81.82
		99.34	155.13	115.24	44.17
	Maximal respiration	NDRG1 WT	NDRG1 Thr328Ala	NDRG1 Ser332Ala	NDRG1 Ser336Ala
		220.95	220.02	248.31	143.16
		171.91	211.94	244.13	120.81
		147.06	213.72	153.29	111.08
		182.96	165.71	157.18	123.24
		157.35	299.44	201.13	80.25
	ATP Production	NDRG1 WT	NDRG1 Thr328Ala	NDRG1 Ser332Ala	NDRG1 Ser336Ala
		92.75	102.55	107.93	53.7
		67.18	78.18	92.13	48.52
		72.18	107.91	62.19	57.09
		92.56	87.35	85.92	65.55
		78.5	122.72	90.57	31.87
	Proton leak	NDRG1 WT	NDRG1 Thr328Ala	NDRG1 Ser332Ala	NDRG1 Ser336Ala
		17.59	27.3	25.35	13.14
		15.65	18.5	22.83	13.14
		19.08	25.22	13.55	13.44
		24.99	19.17	21.59	16.27
		20.84	32.41	24.67	12.3
	Spare respiration capacity	NDRG1 WT	NDRG1 Thr328Ala	NDRG1 Ser332Ala	NDRG1 Ser336Ala
		110.61	90.18	115.03	76.32
		89.08	115.27	129.17	59.15
		55.8	80.59	77.56	40.56
		65.4	59.19	49.67	41.42
		58.01	144.31	85.89	36.08
	Non-mitochondrial OCR	NDRG1 WT	NDRG1 Thr328Ala	NDRG1 Ser332Ala	NDRG1 Ser336Ala
		31.4	42.56	46.52	24.92
		30.95	42.34	42.15	26.92
		30.46	48.57	29.01	23.84
		35.95	35.5	32.69	26.29
		22.34	37.25	36.72	17.99
Extended Data Fig 7h	Parameter	Experimental condition
	Basal respiration	NDRG1 WT	NDRG1 Ser336Ala	NDRG1 Ser336Asp
		110.33	66.84	112.45
		82.83	61.66	115.96
		91.26	70.52	183.12
		117.56	81.82	111.97
		99.34	44.17	79.77
	Maximal respiration	NDRG1 WT	NDRG1 Ser336Ala	NDRG1 Ser336Asp
		220.95	143.16	230.81
		171.91	120.81	246.56
		147.06	111.08	342.62
		182.96	123.24	196.03
		157.35	80.25	161.18
	ATP Production	NDRG1 WT	NDRG1 Ser336Ala	NDRG1 Ser336Asp
		92.75	53.7	91.02
		67.18	48.52	93.25
		72.18	57.09	154.6
		92.56	65.55	94.39
		78.5	31.87	62.36
	Proton leak	NDRG1 WT	NDRG1 Ser336Ala	NDRG1 Ser336Asp
		17.59	13.14	21.43
		15.65	13.14	22.71
		19.08	13.44	28.52
		24.99	16.27	17.58
		20.84	12.3	17.41
	Spare respiration capacity	NDRG1 WT	NDRG1 Ser336Ala	NDRG1 Ser336Asp
		110.61	76.32	118.36
		89.08	59.15	130.59
		55.8	40.56	159.51
		65.4	41.42	84.05
		58.01	36.08	81.41
	Non-mitochondrial OCR	NDRG1 WT	NDRG1 Ser336Ala	NDRG1 Ser336Asp
		31.4	24.92	55.56
		30.95	26.92	49.92
		30.46	23.84	66.13
		35.95	26.29	40.13
		22.34	17.99	27.37
Extended Data Fig 7j	Parameter	Experimental condition
	CMXRos Fluorescence	siCon	siNdrg1
		33.25	5.09
		39.11	4.11
		40.72	8.08
Extended Data Fig 7k	Parameter	Experimental condition
	CMXRos Fluorescence	NDRG1 WT	NDRG1 Thr328Ala	NDRG1 Ser332Ala	NDRG1 Ser336Ala
		43.18	24.2	9.3	26.02
		38.94	26.82	7.03	24.23
		33.33	6.69	26.31	11.4
		34.6	8.59	24.12	13.64
Extended Data Fig 8a	Parameter	Experimental condition
	Number of mitochondria/ROI	siCon	siSgk1/2/3	siNdrg1	siAkt1/2
		7.44	6.08	5.5	10.5
		7.89	7.58	5	10.58
		8.67	5	5.365	10.75
		7.13
		9.085
	Mitochondrial area/ROI	siCon	siSgk1/2/3	siNdrg1	siAkt1/2
		0.83	1.12	1.03	0.38
		0.69	0.84	1.06	0.41
		0.52	1.07	1.21	0.33
		0.74
		0.6
	Mitochondrial perimeter/ROI	siCon	siSgk1/2/3	siNdrg1	siAkt1/2
		4.14	4.98	5.24	2.49
		3.75	4.15	5.03	2.54
		3.16	5.05	5.29	2.22
		3.92
		3.25
	Mitochondrial elongationr/ROI	siCon	siSgk1/2/3	siNdrg1	siAkt1/2
		1.57	1.7	1.95	1.36
		1.66	1.62	1.8	1.34
		1.48	2.04	1.74	1.27
		1.53
		1.49
Extended Data Fig 8b	Parameter	Experimental condition
	SGK1 IB	siCon	siSgk1/2/3
		1	0.8
		1.1	0.549
		1	0.624
		1.05
	AKT1 IB	siCon	siAkt1/2
		1	0.277
		1.1	0.196
		1	0.142
		1.05	0.225
	AKT2 IB	siCon	siAkt1/2
		1	0.059
		1.1	0.294
		1	0.194
		1.05	0.291
	NDRG1 IB	siCon	siNdrg1
		1	0.746
		1.1	0.173
		1	0.525
		1.75
		Experimental condition
	P-NDRG1Thr346/NDRG1 IB	siCon	siSgk1/2/3	siAkt1/2
		1	0.014	0.073
		1.1	0.039	1.449
		1	0.07	0.383
		1.05	0.207
Extended Data Fig 8c	Parameter	Experimental condition
	Liver AUC for OCR	siCon	siSgk1/2/3	siNdrg1	siAkt1/2
		1279.72	611.54	550.98	960.3
		1329.14	383.69	411.92	828.92
		1532.3	987.85	321.13	988.46
		980.21		467.97
		834.3
Extended Data Fig 8d	Parameter	Experimental condition
	FLAG % Area	Mouse secondary antibody	Con	NDRG1WT	NDRG1Ser336Ala
		3.58	8.68	56.99	55.07
		2.54	4.26	25.21	36.48
		3.56	10.49	27.76	32.45
Extended Data Fig 8g			Experimental condition
			mCherry-NDRG1WT			mCherry-NDRG1Ser336Ala
	Parameter	Time	n=1	n=2	n=3	n=1	n=2	n=3
	% colocalization mCherry/ER-Tracker	0	20.3	21.8	36.5	28.2	19.3	25.7
		27	21.4	32.8	37.8	32.7	22.2	31.3
		54	19.3	24.9	37.7	24.4	19.5	26.4
		81	18.5	22.3	34	27.7	16.6	32
		108	23.1	29	29.5	27.1	23.8	33.9
		135	22.3	27.4	30.5	26.3	25.4	32.4
		162	19.3	31.9	28.6	22.3	28.3	30.6
		189	20.6	28.5	26.3	31.6	22.8	33.5
		216	19.3	26.2	23.9	26.5	20.9	31.5
		243	21.5	25.7	26	27.7	28.7	30.7
		270	22.5	20.8	27	28.2	24.9	31.6
		297	21	26.6	32.2	30.4	31.1	32.8
		324	18.9	24.9	27.7	28.3	21.4	39.2
		351	20.2	22.5	32.9	27.2	24.6	35
		378	23.4	22	24.4	30.3	27.1	32.4
		405	22.1	19.3	26.5	33.6	23	32.4
		432	22.2	26.2	24	27.9	23.12	33.4
		459	24.1	23.3	26.7	25.6	31.2	33.1
		486	24.3	18.4	25.8	26	24.1	38.6
		513	25.4	16.8	27.6	19.7	25	39.2
Extended Data Fig 9c	Parameter	Experimental condition
	Relative mCherry enrichment in FLAG pulldown	mCherry-CDC42WT	mCherry-CDC42Thr17Asn
		1	0.34
		1	0.76
		1	0.47
		1	1.28
Extended Data Fig 9g	Parameter	Experimental condition
	Mean mCherry-MitoTracker interaction	mCherry-CDC42WT	mCherry-CDC42Thr17Asn
		297	540
		162	540
		81	297
		108	108
		135	270
		189	324
		189	297
		54
		270
		81
Extended Data Fig 10b	Parameter	Experimental condition
	CDC42EP4 enrichment in GFP pulldown	GFP-empty vector				GFP-CDC42
		-5.1142	-5.05431	-5.26879	-4.72746	0.84687	2.18171	1.65041	-1.02774
	CDC42EP1 enrichment in GFP pulldown	GFP-empty vector				GFP-CDC42
		-3.25869	-5.19966	-5.26101	-4.53096	0.0959639	4.03884	2.69745	-0.457749
	IQGAP1 enrichment in GFP pulldown	GFP-empty vector				GFP-CDC42
		-5.2975	-2.73824	-5.05592	0.307868	5.20577	7.55657	6.10261	-0.00288126
	ARHGDIA enrichment in GFP pulldown	GFP-empty vector				GFP-CDC42
		-2.26294	3.53955	0.891758	3.06242	7.77021	10.274	8.3799	4.35648
	CDC42EP2 enrichment in GFP pulldown	GFP-empty vector				GFP-CDC42
		-0.822519	-2.03957	-2.6383	-4.38951	2.07459	3.76414	3.12471	-1.40887
	BIN3 enrichment in GFP pulldown	GFP-empty vector				GFP-CDC42
		-5.07439	-4.97959	-5.22392	-4.60487	-0.816932	0.924495	-0.238438	-4.9865
	RHOBTB1 enrichment in GFP pulldown	GFP-empty vector				GFP-CDC42
		-5.07563	-5.12551	-5.12107	-4.7238	2.59008	5.75712	3.38469	-4.97566
	ARHGDIB enrichment in GFP pulldown	GFP-empty vector				GFP-CDC42
		-5.23597	-5.2355	-5.24187	-1.07764	0.711807	5.33499	2.41505	-5.01564
Extended Data Fig 10b	Parameter	Experimental condition
	Arhgef10 mRNA expression	siCon	siArhgef10
		1	0.45
		1.16	0.41
		1	0.34
	Arhgap35 mRNA expression	siCon	siArhgap35
		1	0.26
		1.01	0.25
		1	0.24
	Arhgdia mRNA expression	siCon	siArhgdia
		1	0.05
		1	0.08
		1.05	0.08
	Arhgdib mRNA expression	siCon	siArhgdib
		1	0.03
		1	0.05
		0.71	0.05
	Cdc42ep4 mRNA expression	siCon	siCdc42ep4
		1	0.11
		1	0.28
		1.23	0.27
	Cdc42ep1 mRNA expression	siCon	siCdc42ep1
		1	0.13
		1	0.18
		0.94	0.2
	Iqgap1 mRNA expression	siCon	siIqgap1
		1	0.05
		1	0.1
		1.21	0.11
	Bin3 mRNA expression	siCon	siBin3
		1	0.16
		0.93	0.26
		0.53	0.28
	Rhobtb1 mRNA expression	siCon	siRhobtb1
		1	0.12
		1	0.12
		1.05	0.16
Extended Data Fig 10c	Parameter		Experimental condition
	ARHGAP35 IB	Fraction	Con						RictorKO
		Hom	1	1	0.95	1.05			1.638	1	0.615	0.16
		Mito	3.539	0	0	0			3.468	0	0	0
		MAM	5.459	2.5	3.912	0.79			1.132	2	1.229	1.57
		Cyt	1.285	66	1.453	1.59			1.449	57.5	1.453	1.31
		ER	2.739	634	32.747	13.88			13.31	532.5	37.329	14.36
	CDC42EP1 IB	Fraction	Con						RictorKO
		Hom	1	1	1	1	0.95	1.05	1.006	1.005	0.823	0.93		0.88	0.723	0.97
		Mito	1.957	0.952	0.489	0.74	0.147	0.61	1.565	0.838	0.984	0.433	0.67	0.44	0.031	0.62
		MAM	2.531	2.34	0.417	0.58	0.043	0.62	1.766	2.095	1.878	1.553	1.628	1.26	0.047	0.79
		Cyt	1.404	1.325	2.56	1.18	0.042	3	1.155	0.683	0.602	1.622	0.736	1.34	0.035	1.17
		ER	1.773	2.011	2.356	3.3	0.143	4.26	4.321	2.831	1.622	1.598	2.253	4.1	0.641	4.88
	ARHGDIA IB	Fraction	Con						RictorKO
		Hom	1	1	1	1	0.95	1.05		0.549	0.756	0.794	0.507	0.74	0.85	0.72
		Mito		0.014	0.013	0.03	0.03	0.03	0.029	0	0	0.01	0.009	0.02	0.02	0.03
		MAM		0.135	0.039	0.11	0.11	0.05	0.3	0.177	0.089	0.048	0.03	0.12	0.13	0.07
		Cyt	1.659	2.605	0.828	1.3	1.06	0.93	2.211	1.298	0.969	0.865	0.293	1.45	0.97	0.72
		ER		0.165	0.083	0.1	0.06	0.08		0.165	0.038	0.087	0.023	0.07	0.05	0.06
Extended Data Fig 10d	Parameter		Experimental condition
	ARHGAP35 IB	Fraction	NDRG1WT						NDRG1Ser336Ala
		Hom	1	1	1	1	0.95	1	1.69	1.02	1.28	0.97	0.9	1.2
		Mito	5.64	0.61	1.77	1.54	1.58		5.81	0.95	1.72	1.41	1.54
		MAM	1.03	3.48	13	20.89	8.73		10.75	3.91	10.7	20.48	10.91
		Cyt	17.1	5	1.37	6.12	5.23	3.73	13.29	9.47	2.38	10.7	5.69	3.99
		ER	23.74	6.51	24.68	26.5	33.03		21.67	15.74	22.76	47.19	62.78
	CDC42EP1 IB	Fraction	NDRG1WT						NDRG1Ser336Ala
		Hom	1	1	1	1	0.95	1	1.35	1.3	1.28	0.97	0.96	0.54
		Mito	2.19	0.63	0.88	1.2	1.4	0	3.16	1.19	0.98	0.56	1.78	4.59
		MAM	7.14	6.08	2.95	4.81	7.59		6.52	4.97	6.92	3.93	8.13
		Cyt	2.33	2.09	1.95	3.11	2.81	6.36	1.91	2.56	1.37	3.85	3.05	6.25
		ER	8.03	3.96	1.81	6.57	4.18	12.54	7.33	13.75	5.61	6.03	3.76	24.37
	ARHGDIA IB	Fraction	NDRG1WT						NDRG1Ser336Ala
		Hom	1	1	1	1	0.95	1	2.58	1.29	1.74	1.62	0.87	1.41
		Mito	0.17	0.05	0.16	0	0	0	0.11	0.03	0.12	0	0	0
		MAM	0.65	0.29	0.8	0.29	0.1	0.09	0.69	0.3	0.62	0.16	0.11	0.07
		Cyt	1.73	1.37	1.55	3.14	0.95	0.71	2	1.8	1.07		1.92	0.91
		ER	0.71	1.39	0.75	0.37	0.16	0.05	1.31	0.96	0.45	0.46	0.16	0.04
